# Supplementary material for: Synthesis, crystal structure, Hirshfeld surface and void analysis of bis­(μ2-4-amino­benzoato-κ2 O:O′)bis­[bis­(4-amino­benzoato-κ2 O,O′)di­aquathulium(III)] dihydrate
Source: Acta Crystallogr E Crystallogr Commun. 2022 Feb 3;78(Pt 3):282–6. doi: 10.1107/S2056989022001116 (PMC8900513; doi:10.1107/S2056989022001116)
Supplement: Supplementary file 1 [file e-78-00282-sup1.cif]

##############################################################################
#                                                                            #
# This CIF contains the data in a paper accepted for publication in          #
# Acta Crystallographica Section E. It conforms to the requirements of       #
# Notes for Authors for Acta Crystallographica Section E, and has been       #
# peer reviewed under the auspices of the IUCr Commission on Journals.       #
#                                                                            #
# Full details of the Crystallographic Information File format               #
# are given in the paper "The Crystallographic Information File (CIF):       #
# a New Standard Archive File for Crystallography" by S. R. Hall, F. H.      #
# Allen and I. D. Brown [Acta Cryst. (1991), A47, 655-685].                  #
#                                                                            #
# The current version of the core CIF dictionary is obtainable from          #
# ftp://ftp.iucr.org/pub/cif_core.dic.                                       #
#                                                                            #
# Software is freely available for graphical display of the structure(s)     #
# in this CIF. For information consult the CIF software page                 #
# http://www.iucr.org/resources/cif/software.                                #
#                                                                            #
# This file may be used for bona fide research purposes within the           #
# scientific community so long as proper attribution is given to the journal # 
# article from which it was obtained.                                        #
#                                                                            #
##############################################################################
data_global
_audit_creation_method     ?
_journal_date_recd_electronic     2021-12-09
_journal_date_accepted     2022-01-31
_journal_name_full     'Acta Crystallographica, Section E'
_journal_year     2022
_journal_volume     78
_journal_issue      3
_journal_page_first     0
_journal_page_last     0
_journal_paper_category     GM
_journal_paper_doi     10.1107/S2056989022001116
_journal_coeditor_code     ZN2014
_publ_contact_author
;
Muhammad Nawaz Tahir
University of Sargodha
Department of Physics
Sargodha
Pakistan
;
_publ_contact_author_email     'dmntahir_uos@yahoo.com'
_publ_contact_author_fax     '0092 48 32 22 121'
_publ_contact_author_phone     '0092 48 92 30 914'
_publ_section_title
;\
Synthesis, crystal structure, Hirshfeld surface and void analysis of
bis(\m~2~-4-aminobenzoato-\k^2^<i>O</i>:<i>O</i>')bis[bis(4-aminobenzoato-\
\k^2^<i>O</i>,<i>O</i>')diaquathulium(III)] dihydrate
;
_publ_section_title_footnote     .
loop_
    _publ_author_name
    _publ_author_address
    'Kasumova Samira Ali'
;
Azerbaijan State Aqrarian University
Ganja City, Azerbaijan
;
    'Muhammad Ashfaq'
;
Department of Physics
University of Sargodha
Sargodha
Pakistan
Department of Physics
University of Minawali, Miamwali
Pakistan
;
    'Muhammad Nawaz Tahir'
;
Department of Physics
University of Sargodha
Sargodha
Pakistan
;
    'Elman Muhammad Movsumov'
;
Azerbaijan State Aqrarian University
Ganja City, Azerbaijan
;
    'Khurram Shahzad Munawar'
;
Department of Chemistry
University of Sargodha
Sargodha
Pakistan
Department of Chemistry
University of Minawali, Miamwali
Pakistan
;
_publ_section_synopsis
;
The asymmetric unit of the title compound comprises  three 4-aminobenzoate
ligands, two coordinated water molecules, a thulium metal ion and  a  water
molecule of crystallization. The crystal structure features O---H...N,
N---H...O, and O---H...O hydrogen-bonding interactions as well as C---H...\p
and off-set \p--\p stacking interactions.  Hirshfeld surface analysis
indicates that H...H  contacts are the most significant contributors to the
crystal packing.
;
data_I
_audit_creation_method     'SHELXL-2018/3'
_chemical_name_systematic
;\
Bis(\m~2~-4-aminobenzoato-\k^2^<i>O</i>:<i>O</i>')bis[bis(4-aminobenzoato-\
\k^2^<i>O</i>,<i>O</i>')diaquathulium(III)] dihydrate
;
_chemical_name_common     ?
_chemical_formula_moiety     'C42 H44 N6 O16 Tm2, 2(H2 O)'
_chemical_formula_sum     'C42 H48 N6 O18 Tm2'
_chemical_formula_iupac     'C42 H48 N6 O18 Tm2'
_chemical_formula_weight     1262.72
_chemical_absolute_configuration     .
_space_group_crystal_system     triclinic
_space_group_name_H-M_alt     'P -1'
_space_group_name_Hall     '-P 1'
loop_
    _space_group_symop_operation_xyz
    'x, y, z'
    '-x, -y, -z'
_cell_length_a     8.9659(6)
_cell_length_b     10.9722(7)
_cell_length_c     12.8027(8)
_cell_angle_alpha     88.195(3)
_cell_angle_beta     71.599(3)
_cell_angle_gamma     74.402(3)
_cell_volume     1149.10(13)
_cell_formula_units_Z     1
_cell_measurement_reflns_used     4358
_cell_measurement_theta_min     2.519
_cell_measurement_theta_max     26.998
_cell_measurement_temperature     296(2)
_exptl_crystal_description     prism
_exptl_crystal_colour     'light yellow'
_exptl_crystal_size_max     0.32
_exptl_crystal_size_mid     0.18
_exptl_crystal_size_min     0.16
_exptl_crystal_density_diffrn     1.825
_exptl_crystal_density_meas     ?
_exptl_crystal_density_method     'not measured'
_exptl_crystal_F_000     624
_exptl_absorpt_coefficient_mu     3.917
_exptl_absorpt_correction_type     multi-scan
_exptl_absorpt_process_details
;
(SADABS; Krause et al., 2015)
;
_exptl_absorpt_correction_T_min     0.983
_exptl_absorpt_correction_T_max     0.986
_exptl_special_details
;
;
_diffrn_ambient_temperature     296(2)
_diffrn_radiation_type     MoK\a
_diffrn_radiation_wavelength     0.71073
_diffrn_radiation_source     'fine-focus sealed tube'
_diffrn_radiation_monochromator     graphite
_diffrn_measurement_device_type     'Bruker Kappa APEXII CCD'
_diffrn_measurement_method     \w
_diffrn_detector_area_resol_mean     7.828
_diffrn_reflns_number     13239
_diffrn_reflns_av_R_equivalents     0.0368
_diffrn_reflns_av_unetI/netI     0.0455
_diffrn_reflns_theta_min     2.519
_diffrn_reflns_theta_max     26.998
_diffrn_reflns_theta_full     25.242
_diffrn_measured_fraction_theta_max     0.974
_diffrn_measured_fraction_theta_full     0.978
_diffrn_reflns_limit_h_min     -11
_diffrn_reflns_limit_h_max     9
_diffrn_reflns_limit_k_min     -11
_diffrn_reflns_limit_k_max     14
_diffrn_reflns_limit_l_min     -16
_diffrn_reflns_limit_l_max     16
_diffrn_standards_number     0
_diffrn_standards_interval_count     ?
_diffrn_standards_interval_time     ?
_diffrn_standards_decay_%     ?
_refine_special_details
;
Refinement of <i>F</i>^2^ against ALL reflections. The weighted <i>R</i>-factor
<i>wR</i> and goodness of fit <i>S</i> are based on <i>F</i>^2^, conventional
<i>R</i>-factors <i>R</i> are based on <i>F</i>, with <i>F</i> set to zero for
negative <i>F</i>^2^. The threshold expression of <i>F</i>^2^ >
\s(<i>F</i>^2^) is used only for calculating <i>R</i>-factors(gt) <i>etc</i>.
and is not relevant to the choice of reflections for refinement.
<i>R</i>-factors based on <i>F</i>^2^ are statistically about twice as large
as those based on <i>F</i>, and <i>R</i>- factors based on ALL data will be
even larger.
;
_reflns_number_total     4891
_reflns_number_gt     4358
_reflns_threshold_expression     I>2\s(I)
_refine_ls_structure_factor_coef     Fsqd
_refine_ls_matrix_type     full
_refine_ls_R_factor_all     0.0354
_refine_ls_R_factor_gt     0.0286
_refine_ls_wR_factor_gt     0.0616
_refine_ls_wR_factor_ref     0.0644
_refine_ls_goodness_of_fit_ref     1.039
_refine_ls_restrained_S_all     1.038
_refine_ls_number_reflns     4891
_refine_ls_number_parameters     343
_refine_ls_number_restraints     19
_refine_ls_hydrogen_treatment     mixed
_refine_ls_weighting_scheme     calc
_refine_ls_weighting_details
              'w=1/[\s^2^(Fo^2^)+(0.0257P)^2^+0.6134P] where P=(Fo^2^+2Fc^2^)/3'
_atom_sites_solution_hydrogens     geom
_atom_sites_solution_primary     direct
_atom_sites_solution_secondary     difmap
_refine_ls_shift/su_max     0.001
_refine_ls_shift/su_mean     0.000
_refine_diff_density_max     1.799
_refine_diff_density_min     -1.073
_refine_ls_extinction_method     none
_refine_ls_extinction_coef     .
loop_
    _atom_type_symbol
    _atom_type_description
    _atom_type_scat_dispersion_real
    _atom_type_scat_dispersion_imag
    _atom_type_scat_source
    'C' 'C' 0.0033 0.0016
                         'International Tables Vol C Tables 4.2.6.8 and 6.1.1.4'
    'H' 'H' 0.0000 0.0000
                         'International Tables Vol C Tables 4.2.6.8 and 6.1.1.4'
    'N' 'N' 0.0061 0.0033
                         'International Tables Vol C Tables 4.2.6.8 and 6.1.1.4'
    'O' 'O' 0.0106 0.0060
                         'International Tables Vol C Tables 4.2.6.8 and 6.1.1.4'
    'Tm' 'Tm' -0.3139 5.2483
                         'International Tables Vol C Tables 4.2.6.8 and 6.1.1.4'
_computing_data_collection
;
APEX2 (Bruker, 2007)
;
_computing_cell_refinement
;
SAINT (Bruker, 2007)
;
_computing_data_reduction
;
SAINT (Bruker, 2007)
;
_computing_structure_solution
;
SHELXS97 (Sheldrick, 2008)
;
_computing_structure_refinement
;
<i>SHELXL2018/3</i>  (Sheldrick, 2015)
;
_computing_molecular_graphics
;
ORTEP-3 for Windows (Farrugia, 2012) and PLATON (Spek, 2020)
;
_computing_publication_material
;
WinGX (Farrugia, 2012) and PLATON (Spek, 2020)
;
loop_
    _atom_site_type_symbol
    _atom_site_label
    _atom_site_fract_x
    _atom_site_fract_y
    _atom_site_fract_z
    _atom_site_U_iso_or_equiv
    _atom_site_adp_type
    _atom_site_calc_flag
    _atom_site_occupancy
    _atom_site_disorder_assembly
    _atom_site_disorder_group
    Tm Tm1 0.63601(2) -0.01205(2) 0.13511(2) 0.02731(7) Uani d 1 . .
    O O1 0.3377(4) 0.0164(3) 0.2017(2) 0.0380(7) Uani d 1 . .
    O O2 0.4938(4) -0.1008(3) 0.2892(2) 0.0458(8) Uani d 1 . .
    O O3 0.6097(4) 0.1341(3) 0.2770(2) 0.0468(8) Uani d 1 . .
    O O4 0.8365(3) 0.1015(2) 0.1382(2) 0.0351(6) Uani d 1 . .
    O O5 0.5346(4) 0.1682(3) 0.0675(3) 0.0518(9) Uani d 1 . .
    O O6 0.3957(5) 0.1706(3) -0.0479(3) 0.0601(10) Uani d 1 . .
    O O7 0.8305(4) -0.1673(3) 0.1803(3) 0.0469(8) Uani d 1 . .
    H H7A 0.9297(15) -0.183(4) 0.164(4) 0.056 Uiso d 1 . .
    H H7B 0.801(5) -0.221(3) 0.221(3) 0.056 Uiso d 1 . .
    O O8 0.8252(4) -0.0313(3) -0.0465(2) 0.0372(7) Uani d 1 . .
    H H8A 0.783(5) -0.034(4) -0.094(3) 0.045 Uiso d 1 . .
    H H8B 0.9240(14) -0.053(4) -0.077(3) 0.045 Uiso d 1 . .
    N N1 -0.1604(7) -0.2330(6) 0.5608(4) 0.0795(16) Uani d 1 . .
    H H1A -0.163(7) -0.258(6) 0.625(2) 0.095 Uiso d 1 . .
    H H1B -0.248(4) -0.193(6) 0.549(5) 0.095 Uiso d 1 . .
    N N2 0.8267(6) 0.6323(4) 0.3384(3) 0.0520(11) Uani d 1 . .
    H H2A 0.922(3) 0.629(5) 0.340(4) 0.062 Uiso d 1 . .
    H H2B 0.753(4) 0.677(4) 0.393(3) 0.062 Uiso d 1 . .
    N N3 0.1667(6) 0.7572(3) 0.1054(4) 0.0595(12) Uani d 1 . .
    H H3A 0.184(7) 0.781(5) 0.162(3) 0.071 Uiso d 1 . .
    H H3B 0.209(6) 0.792(5) 0.049(2) 0.071 Uiso d 1 . .
    C C1 0.3548(6) -0.0615(4) 0.2755(3) 0.0342(9) Uani d 1 . .
    C C2 0.2186(6) -0.1081(4) 0.3440(3) 0.0350(9) Uani d 1 . .
    C C3 0.0591(6) -0.0550(4) 0.3473(3) 0.0407(10) Uani d 1 . .
    H H3 0.0364 0.0097 0.3013 0.049 Uiso calc 1 . .
    C C4 -0.0683(6) -0.0961(5) 0.4179(4) 0.0502(12) Uani d 1 . .
    H H4 -0.1752 -0.0594 0.4191 0.060 Uiso calc 1 . .
    C C5 -0.0343(7) -0.1938(5) 0.4876(4) 0.0576(15) Uani d 1 . .
    C C6 0.1255(7) -0.2498(5) 0.4815(4) 0.0558(13) Uani d 1 . .
    H H6 0.1497 -0.3172 0.5248 0.067 Uiso calc 1 . .
    C C7 0.2475(6) -0.2070(4) 0.4126(4) 0.0474(11) Uani d 1 . .
    H H7 0.3544 -0.2449 0.4110 0.057 Uiso calc 1 . .
    C C8 0.7365(5) 0.1669(4) 0.2249(3) 0.0330(9) Uani d 1 . .
    C C9 0.7643(5) 0.2844(4) 0.2605(3) 0.0315(9) Uani d 1 . .
    C C10 0.9155(5) 0.3092(4) 0.2208(3) 0.0349(9) Uani d 1 . .
    H H10 1.0038 0.2487 0.1744 0.042 Uiso calc 1 . .
    C C11 0.9373(6) 0.4220(4) 0.2489(3) 0.0370(10) Uani d 1 . .
    H H11 1.0401 0.4360 0.2225 0.044 Uiso calc 1 . .
    C C12 0.8074(6) 0.5145(4) 0.3160(3) 0.0379(10) Uani d 1 . .
    C C13 0.6544(6) 0.4907(4) 0.3559(3) 0.0421(11) Uani d 1 . .
    H H13 0.5658 0.5524 0.4006 0.051 Uiso calc 1 . .
    C C14 0.6336(6) 0.3768(4) 0.3299(3) 0.0379(10) Uani d 1 . .
    H H14 0.5318 0.3614 0.3588 0.046 Uiso calc 1 . .
    C C15 0.4332(5) 0.2238(3) 0.0213(4) 0.0347(9) Uani d 1 . .
    C C16 0.3553(5) 0.3619(3) 0.0476(3) 0.0260(8) Uani d 1 . .
    C C17 0.3834(5) 0.4241(4) 0.1289(3) 0.0359(10) Uani d 1 . .
    H H17 0.4461 0.3781 0.1700 0.043 Uiso calc 1 . .
    C C18 0.3196(6) 0.5536(4) 0.1497(4) 0.0425(11) Uani d 1 . .
    H H18 0.3377 0.5938 0.2056 0.051 Uiso calc 1 . .
    C C19 0.2295(5) 0.6232(3) 0.0884(4) 0.0377(10) Uani d 1 . .
    C C20 0.1950(6) 0.5613(4) 0.0106(4) 0.0431(11) Uani d 1 . .
    H H20 0.1283 0.6070 -0.0280 0.052 Uiso calc 1 . .
    C C21 0.2592(5) 0.4313(4) -0.0104(3) 0.0372(10) Uani d 1 . .
    H H21 0.2370 0.3908 -0.0642 0.045 Uiso calc 1 . .
    O O9 0.4466(6) 0.1607(6) 0.5070(4) 0.0969(15) Uani d 1 . .
    H H9A 0.499(8) 0.146(6) 0.4401(15) 0.116 Uiso d 1 . .
    H H9B 0.491(9) 0.094(4) 0.532(5) 0.116 Uiso d 1 . .
loop_
    _atom_site_aniso_label
    _atom_site_aniso_U_11
    _atom_site_aniso_U_22
    _atom_site_aniso_U_33
    _atom_site_aniso_U_12
    _atom_site_aniso_U_13
    _atom_site_aniso_U_23
    Tm1 0.03208(11) 0.02149(9) 0.02871(10) -0.00610(7) -0.01104(7) -0.00037(6)
    O1 0.0419(18) 0.0381(15) 0.0329(15) -0.0097(13) -0.0122(13) 0.0087(12)
    O2 0.0425(19) 0.0590(19) 0.0446(18) -0.0195(16) -0.0225(15) 0.0214(15)
    O3 0.054(2) 0.0528(18) 0.0336(17) -0.0295(16) -0.0005(15) -0.0096(14)
    O4 0.0367(17) 0.0360(14) 0.0327(15) -0.0106(13) -0.0096(13) -0.0083(12)
    O5 0.049(2) 0.0259(14) 0.071(2) -0.0004(14) -0.0142(17) 0.0154(14)
    O6 0.061(2) 0.0425(18) 0.074(2) -0.0184(17) -0.0109(19) -0.0271(17)
    O7 0.0337(18) 0.0453(18) 0.061(2) -0.0087(15) -0.0182(17) 0.0238(15)
    O8 0.0377(17) 0.0431(16) 0.0277(15) -0.0052(14) -0.0104(13) -0.0040(12)
    N1 0.096(4) 0.106(5) 0.052(3) -0.064(4) -0.014(3) 0.014(3)
    N2 0.077(3) 0.0324(19) 0.047(2) -0.025(2) -0.012(2) -0.0010(17)
    N3 0.047(3) 0.0211(17) 0.087(3) -0.0036(17) 0.006(2) -0.0008(19)
    C1 0.045(3) 0.0304(19) 0.028(2) -0.0130(18) -0.0115(18) 0.0008(16)
    C2 0.041(3) 0.035(2) 0.032(2) -0.0134(19) -0.0137(18) 0.0021(17)
    C3 0.046(3) 0.050(3) 0.032(2) -0.025(2) -0.011(2) 0.0033(19)
    C4 0.042(3) 0.073(3) 0.042(3) -0.027(3) -0.012(2) -0.005(2)
    C5 0.086(4) 0.069(3) 0.033(3) -0.055(3) -0.010(3) -0.001(2)
    C6 0.071(4) 0.058(3) 0.052(3) -0.032(3) -0.029(3) 0.019(2)
    C7 0.052(3) 0.047(3) 0.047(3) -0.018(2) -0.018(2) 0.010(2)
    C8 0.040(2) 0.037(2) 0.025(2) -0.0137(19) -0.0115(18) 0.0023(16)
    C9 0.041(2) 0.0311(19) 0.026(2) -0.0114(18) -0.0125(17) -0.0005(15)
    C10 0.041(3) 0.033(2) 0.029(2) -0.0115(18) -0.0075(18) -0.0031(16)
    C11 0.045(3) 0.040(2) 0.029(2) -0.020(2) -0.0084(19) 0.0022(17)
    C12 0.064(3) 0.0270(19) 0.027(2) -0.018(2) -0.016(2) 0.0047(16)
    C13 0.052(3) 0.030(2) 0.036(2) -0.006(2) -0.006(2) -0.0047(17)
    C14 0.043(3) 0.041(2) 0.028(2) -0.014(2) -0.0059(18) -0.0004(17)
    C15 0.031(2) 0.0228(18) 0.045(2) -0.0109(17) -0.0009(18) -0.0006(17)
    C16 0.029(2) 0.0219(17) 0.0278(19) -0.0073(15) -0.0100(16) -0.0011(14)
    C17 0.041(3) 0.031(2) 0.038(2) -0.0037(18) -0.0210(19) 0.0019(17)
    C18 0.044(3) 0.036(2) 0.050(3) -0.011(2) -0.017(2) -0.013(2)
    C19 0.035(2) 0.0201(17) 0.050(3) -0.0087(17) -0.0014(19) 0.0031(17)
    C20 0.043(3) 0.039(2) 0.043(3) -0.002(2) -0.016(2) 0.0157(19)
    C21 0.044(3) 0.040(2) 0.030(2) -0.0086(19) -0.0168(19) 0.0002(17)
    O9 0.067(3) 0.148(5) 0.066(3) -0.019(3) -0.016(2) 0.010(3)
_geom_special_details
;
 All esds (except the esd in the dihedral angle between two l.s. planes)
 are estimated using the full covariance matrix.  The cell esds are taken
 into account individually in the estimation of esds in distances, angles
 and torsion angles; correlations between esds in cell parameters are only
 used when they are defined by crystal symmetry.  An approximate (isotropic)
 treatment of cell esds is used for estimating esds involving l.s. planes.
;
loop_
    _geom_bond_atom_site_label_1
    _geom_bond_atom_site_label_2
    _geom_bond_site_symmetry_2
    _geom_bond_distance
    _geom_bond_publ_flag
    Tm1 O5 . 2.216(3) y
    Tm1 O6 2_655 2.223(3) y
    Tm1 O7 . 2.293(3) y
    Tm1 O2 . 2.329(3) y
    Tm1 O3 . 2.374(3) y
    Tm1 O8 . 2.382(3) y
    Tm1 O4 . 2.457(3) y
    Tm1 O1 . 2.471(3) y
    Tm1 C1 . 2.774(4) ?
    Tm1 C8 . 2.781(4) ?
    O1 C1 . 1.272(5) ?
    O2 C1 . 1.270(5) ?
    O3 C8 . 1.262(5) ?
    O4 C8 . 1.275(5) ?
    O5 C15 . 1.253(5) ?
    O6 C15 . 1.251(5) ?
    O6 Tm1 2_655 2.223(3) ?
    O7 H7A . 0.817(10) ?
    O7 H7B . 0.816(10) ?
    O8 H8A . 0.820(10) ?
    O8 H8B . 0.819(10) ?
    N1 C5 . 1.381(7) ?
    N1 H1A . 0.847(10) ?
    N1 H1B . 0.850(10) ?
    N2 C12 . 1.399(5) ?
    N2 H2A . 0.850(10) ?
    N2 H2B . 0.850(10) ?
    N3 C19 . 1.423(5) ?
    N3 H3A . 0.851(10) ?
    N3 H3B . 0.842(10) ?
    C1 C2 . 1.467(6) ?
    C2 C3 . 1.379(6) ?
    C2 C7 . 1.397(6) ?
    C3 C4 . 1.388(6) ?
    C3 H3 . 0.9300 ?
    C4 C5 . 1.405(7) ?
    C4 H4 . 0.9300 ?
    C5 C6 . 1.376(6) ?
    C6 C7 . 1.355(7) ?
    C6 H6 . 0.9300 ?
    C7 H7 . 0.9300 ?
    C8 C9 . 1.488(5) ?
    C9 C10 . 1.387(6) ?
    C9 C14 . 1.397(5) ?
    C10 C11 . 1.379(5) ?
    C10 H10 . 0.9300 ?
    C11 C12 . 1.383(6) ?
    C11 H11 . 0.9300 ?
    C12 C13 . 1.397(6) ?
    C13 C14 . 1.377(6) ?
    C13 H13 . 0.9300 ?
    C14 H14 . 0.9300 ?
    C15 C16 . 1.487(5) ?
    C16 C21 . 1.375(5) ?
    C16 C17 . 1.383(5) ?
    C17 C18 . 1.381(5) ?
    C17 H17 . 0.9300 ?
    C18 C19 . 1.372(6) ?
    C18 H18 . 0.9300 ?
    C19 C20 . 1.378(6) ?
    C20 C21 . 1.387(6) ?
    C20 H20 . 0.9300 ?
    C21 H21 . 0.9300 ?
    O9 H9A . 0.832(10) ?
    O9 H9B . 0.835(10) ?
loop_
    _geom_angle_atom_site_label_1
    _geom_angle_atom_site_label_2
    _geom_angle_atom_site_label_3
    _geom_angle_site_symmetry_1
    _geom_angle_site_symmetry_3
    _geom_angle
    _geom_angle_publ_flag
    O5 Tm1 O6 . 2_655 108.53(13) y
    O5 Tm1 O7 . . 156.90(13) y
    O6 Tm1 O7 2_655 . 84.40(13) y
    O5 Tm1 O2 . . 125.29(12) y
    O6 Tm1 O2 2_655 . 81.97(13) y
    O7 Tm1 O2 . . 74.42(11) y
    O5 Tm1 O3 . . 80.05(12) y
    O6 Tm1 O3 2_655 . 161.28(12) y
    O7 Tm1 O3 . . 93.61(13) y
    O2 Tm1 O3 . . 79.58(11) y
    O5 Tm1 O8 . . 78.30(11) y
    O6 Tm1 O8 2_655 . 74.11(12) y
    O7 Tm1 O8 . . 87.42(11) y
    O2 Tm1 O8 . . 151.26(11) y
    O3 Tm1 O8 . . 124.48(11) y
    O5 Tm1 O4 . . 80.34(11) y
    O6 Tm1 O4 2_655 . 142.65(11) y
    O7 Tm1 O4 . . 78.06(11) y
    O2 Tm1 O4 . . 123.35(10) y
    O3 Tm1 O4 . . 53.82(10) y
    O8 Tm1 O4 . . 72.41(10) y
    O5 Tm1 O1 . . 75.80(11) y
    O6 Tm1 O1 2_655 . 76.29(11) y
    O7 Tm1 O1 . . 126.75(11) y
    O2 Tm1 O1 . . 54.20(10) y
    O3 Tm1 O1 . . 90.29(10) y
    O8 Tm1 O1 . . 131.47(10) y
    O4 Tm1 O1 . . 139.92(9) y
    O5 Tm1 C1 . . 101.68(12) ?
    O6 Tm1 C1 2_655 . 75.71(12) ?
    O7 Tm1 C1 . . 100.03(12) ?
    O2 Tm1 C1 . . 27.06(11) ?
    O3 Tm1 C1 . . 86.36(11) ?
    O8 Tm1 C1 . . 148.00(11) ?
    O4 Tm1 C1 . . 139.52(10) ?
    O1 Tm1 C1 . . 27.28(10) ?
    O5 Tm1 C8 . . 75.79(12) ?
    O6 Tm1 C8 2_655 . 169.50(13) ?
    O7 Tm1 C8 . . 88.48(13) ?
    O2 Tm1 C8 . . 103.56(11) ?
    O3 Tm1 C8 . . 26.88(11) ?
    O8 Tm1 C8 . . 97.92(11) ?
    O4 Tm1 C8 . . 27.29(11) ?
    O1 Tm1 C8 . . 114.19(11) ?
    C1 Tm1 C8 . . 113.24(12) ?
    C1 O1 Tm1 . . 89.8(3) ?
    C1 O2 Tm1 . . 96.4(2) ?
    C8 O3 Tm1 . . 94.8(2) ?
    C8 O4 Tm1 . . 90.7(2) ?
    C15 O5 Tm1 . . 145.2(3) ?
    C15 O6 Tm1 . 2_655 157.5(3) ?
    Tm1 O7 H7A . . 134(3) ?
    Tm1 O7 H7B . . 118(3) ?
    H7A O7 H7B . . 108(4) ?
    Tm1 O8 H8A . . 113(3) ?
    Tm1 O8 H8B . . 139(3) ?
    H8A O8 H8B . . 106(3) ?
    C5 N1 H1A . . 126(4) ?
    C5 N1 H1B . . 107(5) ?
    H1A N1 H1B . . 120(4) ?
    C12 N2 H2A . . 114(4) ?
    C12 N2 H2B . . 116(3) ?
    H2A N2 H2B . . 111(4) ?
    C19 N3 H3A . . 109(4) ?
    C19 N3 H3B . . 110(4) ?
    H3A N3 H3B . . 112(4) ?
    O2 C1 O1 . . 119.0(4) ?
    O2 C1 C2 . . 119.4(4) ?
    O1 C1 C2 . . 121.6(4) ?
    O2 C1 Tm1 . . 56.5(2) ?
    O1 C1 Tm1 . . 62.9(2) ?
    C2 C1 Tm1 . . 171.2(3) ?
    C3 C2 C7 . . 117.4(4) ?
    C3 C2 C1 . . 122.8(4) ?
    C7 C2 C1 . . 119.8(4) ?
    C2 C3 C4 . . 121.4(4) ?
    C2 C3 H3 . . 119.3 ?
    C4 C3 H3 . . 119.3 ?
    C3 C4 C5 . . 119.4(5) ?
    C3 C4 H4 . . 120.3 ?
    C5 C4 H4 . . 120.3 ?
    C6 C5 N1 . . 120.8(5) ?
    C6 C5 C4 . . 119.2(5) ?
    N1 C5 C4 . . 120.0(6) ?
    C7 C6 C5 . . 120.2(5) ?
    C7 C6 H6 . . 119.9 ?
    C5 C6 H6 . . 119.9 ?
    C6 C7 C2 . . 122.3(5) ?
    C6 C7 H7 . . 118.8 ?
    C2 C7 H7 . . 118.8 ?
    O3 C8 O4 . . 119.1(4) ?
    O3 C8 C9 . . 120.4(4) ?
    O4 C8 C9 . . 120.4(4) ?
    O3 C8 Tm1 . . 58.3(2) ?
    O4 C8 Tm1 . . 62.0(2) ?
    C9 C8 Tm1 . . 166.2(3) ?
    C10 C9 C14 . . 118.4(4) ?
    C10 C9 C8 . . 121.6(4) ?
    C14 C9 C8 . . 119.8(4) ?
    C11 C10 C9 . . 121.1(4) ?
    C11 C10 H10 . . 119.4 ?
    C9 C10 H10 . . 119.4 ?
    C10 C11 C12 . . 120.6(4) ?
    C10 C11 H11 . . 119.7 ?
    C12 C11 H11 . . 119.7 ?
    C11 C12 C13 . . 118.7(4) ?
    C11 C12 N2 . . 120.6(4) ?
    C13 C12 N2 . . 120.6(4) ?
    C14 C13 C12 . . 120.7(4) ?
    C14 C13 H13 . . 119.7 ?
    C12 C13 H13 . . 119.7 ?
    C13 C14 C9 . . 120.5(4) ?
    C13 C14 H14 . . 119.8 ?
    C9 C14 H14 . . 119.8 ?
    O6 C15 O5 . . 123.8(4) ?
    O6 C15 C16 . . 117.8(4) ?
    O5 C15 C16 . . 118.4(4) ?
    C21 C16 C17 . . 118.6(3) ?
    C21 C16 C15 . . 121.1(3) ?
    C17 C16 C15 . . 120.3(3) ?
    C18 C17 C16 . . 120.9(4) ?
    C18 C17 H17 . . 119.6 ?
    C16 C17 H17 . . 119.6 ?
    C19 C18 C17 . . 120.3(4) ?
    C19 C18 H18 . . 119.8 ?
    C17 C18 H18 . . 119.8 ?
    C18 C19 C20 . . 119.1(4) ?
    C18 C19 N3 . . 121.7(4) ?
    C20 C19 N3 . . 119.2(4) ?
    C19 C20 C21 . . 120.5(4) ?
    C19 C20 H20 . . 119.8 ?
    C21 C20 H20 . . 119.8 ?
    C16 C21 C20 . . 120.5(4) ?
    C16 C21 H21 . . 119.7 ?
    C20 C21 H21 . . 119.7 ?
    H9A O9 H9B . . 100(4) ?
loop_
    _geom_torsion_atom_site_label_1
    _geom_torsion_atom_site_label_2
    _geom_torsion_atom_site_label_3
    _geom_torsion_atom_site_label_4
    _geom_torsion_site_symmetry_1
    _geom_torsion_site_symmetry_2
    _geom_torsion_site_symmetry_3
    _geom_torsion_site_symmetry_4
    _geom_torsion
    _geom_torsion_publ_flag
    Tm1 O2 C1 O1 . . . . -8.3(4) ?
    Tm1 O2 C1 C2 . . . . 170.8(3) ?
    Tm1 O1 C1 O2 . . . . 7.8(4) ?
    Tm1 O1 C1 C2 . . . . -171.3(3) ?
    O2 C1 C2 C3 . . . . 168.9(4) ?
    O1 C1 C2 C3 . . . . -12.0(6) ?
    O2 C1 C2 C7 . . . . -8.5(6) ?
    O1 C1 C2 C7 . . . . 170.6(4) ?
    C7 C2 C3 C4 . . . . 1.5(6) ?
    C1 C2 C3 C4 . . . . -176.0(4) ?
    C2 C3 C4 C5 . . . . 0.1(7) ?
    C3 C4 C5 C6 . . . . -2.4(7) ?
    C3 C4 C5 N1 . . . . 178.0(5) ?
    N1 C5 C6 C7 . . . . -177.3(5) ?
    C4 C5 C6 C7 . . . . 3.1(8) ?
    C5 C6 C7 C2 . . . . -1.5(8) ?
    C3 C2 C7 C6 . . . . -0.8(7) ?
    C1 C2 C7 C6 . . . . 176.7(4) ?
    Tm1 O3 C8 O4 . . . . -12.7(4) ?
    Tm1 O3 C8 C9 . . . . 164.0(3) ?
    Tm1 O4 C8 O3 . . . . 12.2(4) ?
    Tm1 O4 C8 C9 . . . . -164.5(3) ?
    O3 C8 C9 C10 . . . . 166.1(4) ?
    O4 C8 C9 C10 . . . . -17.3(6) ?
    Tm1 C8 C9 C10 . . . . -113.5(12) ?
    O3 C8 C9 C14 . . . . -18.2(6) ?
    O4 C8 C9 C14 . . . . 158.4(4) ?
    Tm1 C8 C9 C14 . . . . 62.2(13) ?
    C14 C9 C10 C11 . . . . 0.1(6) ?
    C8 C9 C10 C11 . . . . 175.8(4) ?
    C9 C10 C11 C12 . . . . -1.2(6) ?
    C10 C11 C12 C13 . . . . 0.9(6) ?
    C10 C11 C12 N2 . . . . -175.6(4) ?
    C11 C12 C13 C14 . . . . 0.6(6) ?
    N2 C12 C13 C14 . . . . 177.1(4) ?
    C12 C13 C14 C9 . . . . -1.8(6) ?
    C10 C9 C14 C13 . . . . 1.4(6) ?
    C8 C9 C14 C13 . . . . -174.4(4) ?
    Tm1 O6 C15 O5 2_655 . . . 23.7(11) ?
    Tm1 O6 C15 C16 2_655 . . . -157.9(6) ?
    Tm1 O5 C15 O6 . . . . -34.8(8) ?
    Tm1 O5 C15 C16 . . . . 146.8(4) ?
    O6 C15 C16 C21 . . . . -6.8(6) ?
    O5 C15 C16 C21 . . . . 171.7(4) ?
    O6 C15 C16 C17 . . . . 175.6(4) ?
    O5 C15 C16 C17 . . . . -5.9(6) ?
    C21 C16 C17 C18 . . . . -1.5(7) ?
    C15 C16 C17 C18 . . . . 176.2(4) ?
    C16 C17 C18 C19 . . . . -1.2(7) ?
    C17 C18 C19 C20 . . . . 4.0(7) ?
    C17 C18 C19 N3 . . . . -177.9(4) ?
    C18 C19 C20 C21 . . . . -4.1(7) ?
    N3 C19 C20 C21 . . . . 177.8(4) ?
    C17 C16 C21 C20 . . . . 1.4(6) ?
    C15 C16 C21 C20 . . . . -176.2(4) ?
    C19 C20 C21 C16 . . . . 1.4(7) ?
loop_
    _geom_hbond_atom_site_label_D
    _geom_hbond_atom_site_label_H
    _geom_hbond_atom_site_label_A
    _geom_hbond_site_symmetry_A
    _geom_hbond_distance_DH
    _geom_hbond_distance_HA
    _geom_hbond_distance_DA
    _geom_hbond_angle_DHA
    O7 H7A N3 1_645 0.817(10) 1.946(15) 2.753(6) 169(5)
    O7 H7B N2 1_545 0.816(10) 2.18(2) 2.940(5) 154(5)
    O8 H8A O1 2_655 0.820(10) 1.977(12) 2.791(4) 172(4)
    O8 H8B O4 2_755 0.819(10) 1.964(11) 2.780(4) 174(4)
    N1 H1B O9 2_556 0.850(10) 2.06(3) 2.870(8) 158(7)
    N2 H2B O9 2_666 0.850(10) 2.24(2) 3.051(7) 161(5)
    N3 H3B O5 2_665 0.842(10) 2.46(3) 3.173(6) 144(5)
    N3 H3B O8 2_665 0.842(10) 2.56(5) 3.092(5) 122(4)
    O9 H9A O3 . 0.832(10) 2.001(13) 2.828(6) 172(7)
    O9 H9B O2 2_656 0.835(10) 2.34(6) 2.849(6) 119(5)
    C11 H11 Cg3 1_655 0.93 2.68 3.538(5) 155
_shelx_space_group_comment
;
The symmetry employed for this shelxl refinement is uniquely defined
by the following loop, which should always be used as a source of
symmetry information in preference to the above space-group names.
They are only intended as comments.
;
_shelx_hkl_file
;
  -2   0   0 782.072  29.679   2
   2   0   0 757.103  29.684   2
  -3   0   0 494.425  20.605   1
  -3   0   0 430.157  21.100   1
  -3   0   0 460.736  18.691   2
   3   0   0 455.298  24.353   5
   3   0   0 455.176  22.380   3
   3   0   0 463.934  18.889   2
  -4   0   0 2583.29  106.58   1
  -4   0   0 2310.95  107.14   1
  -4   0   0 2490.57   94.10   2
   4   0   0 2583.57  105.79   3
   4   0   0 2535.39   94.55   2
  -5   0   0 682.383  32.281   1
  -5   0   0 673.508  31.191   1
  -6   0   0 350.469  18.186   1
  -6   0   0 320.353  19.483   1
  -7   0   0 865.259  43.781   1
  -7   0   0 934.497  42.503   1
  -8   0   0 241.382  17.897   1
  -8   0   0 226.048  15.756   1
  -9   0   0 23.0506  6.5525   1
 -10   0   0 208.142  16.922   1
 -10   1   0 100.513  11.864   1
  -9   1   0 11.7233  5.5245   1
  -8   1   0 301.659  17.851   1
  -8   1   0 291.669  19.951   1
  -7   1   0 364.273  21.177   1
  -7   1   0 352.769  19.130   1
  -6   1   0 270.195  17.373   1
  -6   1   0 337.372  16.319   1
   4  -1   0 1690.07   64.22   2
   3  -1   0 1561.33   73.93   5
   3  -1   0 1602.86   67.86   3
   2  -1   0 5.79089 2.94879   3
   2  -1   0 5.82462 3.62494   5
  -2   1   0 6.16182 3.27201   3
   1  -1   0 2893.81  128.15   5
  -1   1   0 2883.11  118.47   3
   0  -1   0 -4.5384  0.3890   5
   0  -1   0 -4.6289  0.2688   1
   0   1   0 -4.4823  0.1568   1
   0   1   0 -4.6363  0.3333   1
  -2  -1   0 429.600  17.178   2
  -2  -1   0 399.242  19.147   1
   2   1   0 415.122  17.293   2
   2   1   0 387.059  19.292   1
  -3  -1   0 252.366  13.763   1
  -3  -1   0 255.646  11.969   2
  -3  -1   0 247.250  13.143   1
   3   1   0 268.149  12.177   2
  -4  -1   0 1524.77   57.49   2
  -4  -1   0 1380.98   65.57   1
  -4  -1   0 1483.70   64.97   1
   4   1   0 1558.12   69.76   5
  -5  -1   0 426.589  22.182   1
  -5  -1   0 460.400  23.353   1
  -6  -1   0 206.372  15.091   1
  -6  -1   0 215.107  13.944   1
  -7  -1   0 681.729  35.173   1
  -7  -1   0 661.131  33.515   1
  -8  -1   0 193.241  16.423   1
  -8  -1   0 193.397  14.424   1
  -9  -1   0 9.94547 6.12692   1
 -10  -1   0 106.982  13.305   1
 -11  -1   0 121.868  14.942   1
 -10   2   0 49.0192  8.5384   1
  -9   2   0 8.50615 5.03608   1
  -8   2   0 122.148  10.364   1
  -8   2   0 130.095  13.104   1
  -7   2   0 604.165  31.582   1
  -7   2   0 660.655  30.206   1
  -3   2   0 3609.09  150.51   3
   2  -2   0 129.308  10.869   5
   2  -2   0 148.526   6.459   2
   2  -2   0 131.748   9.688   3
  -2   2   0 126.190   9.723   3
   1  -2   0 1253.93   57.03   3
   1  -2   0 1412.47   62.09   5
  -1   2   0 1371.02   57.24   3
  -1   2   0 1312.19   57.13   1
  -1   2   0 1383.08   50.87   2
   0  -2   0 3137.93  125.67   3
   0   2   0 2912.26  125.62   3
   0   2   0 3116.78  129.73   1
  -1  -2   0 1886.58   82.57   3
  -1  -2   0 2051.53   85.67   1
   1   2   0 1972.93   82.49   3
   1   2   0 2039.30   75.42   2
   1   2   0 2018.64   85.64   1
  -2  -2   0 263.477  12.565   2
  -2  -2   0 261.502  14.051   1
  -2  -2   0 266.953  14.333   1
   2   2   0 259.093  14.045   1
   2   2   0 261.217  12.628   2
   2   2   0 246.722  15.700   3
  -3  -2   0 2170.61   88.36   1
  -3  -2   0 2068.89   77.77   2
   3   2   0 1981.79   77.99   2
   3   2   0 1908.04   88.19   1
  -4  -2   0 2656.48  118.96   1
  -4  -2   0 2737.94  119.61   1
   4   2   0 2878.18  124.34   5
  -5  -2   0 254.024  15.623   1
  -5  -2   0 273.393  16.584   1
  -6  -2   0 227.117  16.195   1
  -6  -2   0 223.589  15.185   1
  -7  -2   0 1234.14   58.41   1
  -7  -2   0 1200.06   56.99   1
  -8  -2   0 292.126  19.363   1
  -9  -2   0 7.81622 6.09014   1
 -10  -2   0 68.9417 11.5302   1
 -11  -2   0 198.173  18.834   1
  -9   3   0 13.9751  5.3228   1
  -8   3   0 163.633  14.106   1
  -8   3   0 162.445  11.253   1
  -4   3   0 1366.67   62.10   3
  -3   3   0 1983.31   85.84   3
   2  -3   0 254.758  16.776   5
  -2   3   0 261.506  15.260   3
  -2   3   0 260.866  11.447   2
   1  -3   0 122.012   9.842   5
   1  -3   0 111.800   8.672   3
  -1   3   0 118.738   8.690   3
  -1   3   0 108.300   6.549   2
  -1   3   0 100.475   6.650   1
  -1   3   0 95.1869  6.5438   1
   0  -3   0 791.516  35.117   3
   0  -3   0 810.158  35.229   1
   0  -3   0 777.981  23.536   4
   0  -3   0 798.314  37.233   5
   0   3   0 755.864  35.413   1
   0   3   0 806.736  35.182   3
   0   3   0 753.047  36.832   5
  -1  -3   0 723.164  33.709   1
  -1  -3   0 690.264  33.717   1
  -1  -3   0 743.886  32.988   3
   1   3   0 759.443  29.954   2
   1   3   0 734.208  33.811   1
   1   3   0 771.811  33.593   5
   1   3   0 742.694  33.892   1
   1   3   0 714.518  32.852   3
  -2  -3   0 94.6336  7.9644   1
  -2  -3   0 93.4919 10.4223   3
  -2  -3   0 105.452   8.379   1
   2   3   0 84.5585  8.5427   3
   2   3   0 98.2972  7.6933   2
   2   3   0 108.294   8.092   1
  -3  -3   0 2375.21  105.00   1
  -3  -3   0 2456.69  104.67   1
   3   3   0 2462.84  104.89   1
   3   3   0 2325.80  101.25   3
  -4  -3   0 2413.55  103.58   1
  -4  -3   0 2182.98  103.74   1
   4   3   0 2471.82  103.95   1
   4   3   0 2398.60  101.95   3
  -6  -3   0 144.851  12.602   1
  -6  -3   0 125.644  12.949   1
  -7  -3   0 629.786  34.688   1
  -7  -3   0 630.637  33.506   1
  -8  -3   0 373.612  23.433   1
  -9  -3   0 16.4535  7.3147   1
 -10  -3   0 43.9634 10.0865   1
 -11  -3   0 140.881  17.298   1
  -4   4   0 778.215  39.585   3
  -3   4   0 1157.11   53.46   3
  -3   4   0 1155.61   44.32   2
  -2   4   0 663.874  29.913   1
  -2   4   0 658.246  32.690   3
  -2   4   0 681.193  30.394   1
  -2   4   0 651.548  26.881   2
   1  -4   0 149.590  11.460   5
  -1   4   0 111.542   7.954   1
  -1   4   0 108.628   7.994   1
  -1   4   0 114.938   7.770   2
  -1   4   0 130.240  10.167   3
   0  -4   0 1371.00   59.27   1
   0  -4   0 1362.29   62.53   5
   0  -4   0 1354.93   39.93   4
   0   4   0 1366.29   59.88   1
   0   4   0 1310.23   58.61   3
   0   4   0 1311.50   52.58   2
  -1  -4   0 562.429  29.201   1
  -1  -4   0 646.774  29.394   3
  -1  -4   0 633.518  29.929   5
   1   4   0 613.284  29.152   5
   1   4   0 650.348  26.501   2
   1   4   0 580.848  29.480   1
   1   4   0 614.268  29.751   1
   1   4   0 640.162  29.063   3
  -2  -4   0 1.67507 3.89621   3
  -2  -4   0 2.06301 3.20800   1
   2   4   0 1.29811 3.53646   3
   2   4   0 -0.7667  2.8864   1
   2   4   0 -0.1090  3.0186   2
  -3  -4   0 1808.92   77.29   1
  -3  -4   0 1695.30   77.41   1
  -3  -4   0 1653.29   75.69   3
   3   4   0 1763.26   74.44   3
   3   4   0 1719.65   77.29   1
  -4  -4   0 2472.35  106.08   1
  -4  -4   0 2556.08  106.88   1
   4   4   0 2294.86  102.40   3
   4   4   0 2293.64  105.96   1
  -5  -4   0 552.697  29.485   1
  -5  -4   0 498.396  28.298   1
   5   4   0 529.383  28.724   1
   5   4   0 591.468  30.550   3
  -6  -4   0 102.501  11.921   1
   6   4   0 99.7677 15.3587   3
  -7  -4   0 377.325  23.359   1
   7   4   0 326.564  28.763   3
  -8  -4   0 351.987  23.572   1
   8   4   0 382.284  30.872   3
  -9  -4   0 12.1653  7.1077   1
   9   4   0  5.2173 14.3608   3
 -10  -4   0 46.4077 10.9708   1
 -11  -4   0 106.763  15.866   1
  -5   5   0 71.8993 12.6217   3
  -4   5   0 785.553  39.294   3
  -4   5   0 689.783  32.899   1
  -3   5   0 1261.25   56.18   1
  -3   5   0 1269.95   49.67   2
  -3   5   0 1336.71   56.94   1
  -3   5   0 1202.50   49.35   2
  -3   5   0 1327.61   59.72   3
  -2   5   0 708.943  30.356   2
  -2   5   0 726.761  36.949   3
  -2   5   0 769.186  34.765   1
  -2   5   0 731.530  30.596   2
  -2   5   0 782.741  34.439   1
  -1   5   0 482.495  21.391   2
  -1   5   0 489.728  25.730   3
  -1   5   0 482.563  24.091   1
  -1   5   0 475.414  21.651   2
  -1   5   0 495.109  24.081   1
   0  -5   0 3307.37  149.78   5
   0  -5   0 3424.21  142.96   1
   0   5   0 3288.27  139.84   3
   0   5   0 3404.85  126.45   2
   0   5   0 3294.39  126.44   2
   0   5   0 3240.98  143.71   1
  -1  -5   0 1806.34   80.63   5
  -1  -5   0 1727.08   78.05   1
   1   5   0 1719.68   75.98   3
   1   5   0 1758.24   69.09   2
   1   5   0 1746.17   78.46   1
   1   5   0 1796.78   52.10   4
  -2  -5   0 183.155  13.434   1
   2   5   0 225.687  10.990   5
   2   5   0 183.696  13.318   3
   2   5   0 203.176  13.832   1
  -3  -5   0 1227.94   54.00   1
   3   5   0 1106.20   53.95   1
   3   5   0 1120.05   51.62   3
  -4  -5   0 1293.77   58.01   1
   4   5   0 1232.94   57.99   1
   4   5   0 1176.08   55.39   3
  -5  -5   0 579.616  31.784   1
  -5  -5   0 592.249  32.589   1
   5   5   0 600.885  32.318   1
   5   5   0 633.944  32.141   3
  -6  -5   0 5.32842 6.37048   1
  -6  -5   0 6.79133 6.11672   1
   6   5   0 8.67246 5.08423   5
   6   5   0 1.82123 8.91543   3
  -7  -5   0 142.141  14.999   1
   7   5   0 153.744  18.488   3
  -8  -5   0 353.672  24.528   1
   8   5   0 393.385  28.522   3
  -9  -5   0 71.3052 12.3185   1
   9   5   0 83.1546 16.7971   3
 -10  -5   0 60.7878 12.4164   1
 -11  -5   0 113.231  16.980   1
  -7   6   0 168.338  12.408   1
  -7   6   0 183.356  12.829   1
  -6   6   0 273.476  15.824   1
  -5   6   0 17.2992  4.8716   1
  -5   6   0 8.89527 9.37713   3
  -5   6   0 15.4199  4.4005   1
  -4   6   0 560.891  27.645   1
  -4   6   0 543.655  28.276   1
  -4   6   0 629.936  34.192   3
  -3   6   0 1353.40   62.89   3
  -3   6   0 1335.43   52.50   2
  -3   6   0 1310.76   59.59   1
  -3   6   0 1327.71   60.03   1
  -2   6   0 269.969  19.986   3
  -2   6   0 329.923  15.999   2
  -2   6   0 320.523  17.818   1
  -2   6   0 320.688  15.899   2
  -2   6   0 299.757  17.611   1
  -1   6   0 76.1617  8.2802   1
  -1   6   0 86.1782  8.2883   2
  -1   6   0 76.7704  9.1362   1
  -1   6   0 83.7310 10.7789   3
  -1   6   0 74.3173  8.1741   2
   0  -6   0 1464.35   69.39   5
   0   6   0 1472.28   65.49   3
   0   6   0 1451.46   58.44   2
   0   6   0 1382.44   66.34   1
   0   6   0 1515.21   58.50   2
  -1  -6   0 3828.00  172.95   5
  -1  -6   0 3861.57  166.61   1
   1   6   0 3873.66  162.10   3
   1   6   0 3934.63  167.05   1
   1   6   0 3784.55  167.23   1
  -2  -6   0 102.088  10.813   1
   2   6   0 121.495  11.163   1
   2   6   0 139.410  11.514   3
  -3  -6   0 473.276  25.739   1
   3   6   0 418.032  24.369   3
   3   6   0 489.083  26.275   1
  -4  -6   0 935.234  45.047   1
   4   6   0 911.192  45.266   1
   4   6   0 872.077  42.946   3
  -5  -6   0 1066.56   51.85   1
   5   6   0 1027.66   49.69   3
   5   6   0 1072.56   52.23   1
  -6  -6   0 -3.5202  5.7644   1
   6   6   0 0.13399 7.73212   3
  -7  -6   0 464.005  27.790   1
   7   6   0 400.760  27.565   3
  -8  -6   0 351.328  24.985   1
   8   6   0 360.423  26.332   3
  -9  -6   0 28.3391  9.9430   1
 -10  -6   0 19.3712  9.7677   1
 -11  -6   0 163.067  20.114   1
  -7   7   0 170.470  13.134   1
  -6   7   0 240.516  15.473   1
  -6   7   0 221.429  15.249   1
  -5   7   0 58.9408  7.7390   1
  -5   7   0 30.9277 12.2254   3
  -5   7   0 47.5228  7.2809   1
  -4   7   0 477.750  25.059   1
  -4   7   0 448.170  24.948   1
  -4   7   0 495.238  30.766   3
  -3   7   0 794.532  38.144   1
  -3   7   0 787.363  38.584   1
  -3   7   0 757.544  41.798   3
  -3   7   0 800.874  33.487   2
  -2   7   0 262.649  16.100   1
  -2   7   0 235.861  14.170   2
  -2   7   0 196.242  18.235   3
  -2   7   0 233.671  14.328   2
  -2   7   0 238.888  16.251   1
   1  -7   0 -2.5968  3.0365   4
  -1   7   0 0.79593 4.25819   1
  -1   7   0 0.68944 5.45520   3
  -1   7   0 0.00091 4.14451   2
  -1   7   0 -1.5564  4.4384   2
  -1   7   0 0.75359 4.14171   1
   0   7   0 931.951  47.945   3
   0   7   0 984.548  42.834   2
   0   7   0 1095.18   49.10   1
  -1  -7   0 2652.60  116.26   5
  -1  -7   0 2531.18  111.58   1
   1   7   0 2510.74  109.41   3
   1   7   0 2398.75  111.77   1
   1   7   0 2522.69  112.50   1
  -2  -7   0 95.5150 11.2471   1
   2   7   0 105.135  11.508   1
   2   7   0 112.604   7.330   4
   2   7   0 125.598  12.027   3
  -3  -7   0 386.351  23.024   1
   3   7   0 378.983  22.963   1
   3   7   0 309.237  21.057   3
  -4  -7   0 488.328  28.305   1
   4   7   0 441.566  26.538   3
   4   7   0 504.043  28.639   1
  -5  -7   0 875.374  45.183   1
   5   7   0 884.509  45.661   1
   5   7   0 862.471  43.096   3
  -6  -7   0 105.621  14.287   1
   6   7   0 164.963  16.013   3
  -7  -7   0 283.001  21.325   1
   7   7   0 231.609  20.039   3
  -8  -7   0 291.099  23.740   1
   8   7   0 341.138  23.839   3
  -9  -7   0 138.566  17.975   1
 -10  -7   0 11.8756  8.5305   1
  -7   8   0 153.181  13.059   1
  -6   8   0 263.973  17.543   1
  -5   8   0 24.5376 12.4066   3
  -5   8   0 34.6782  7.1766   1
  -4   8   0 348.287  26.203   3
  -4   8   0 308.635  19.767   1
  -3   8   0 502.919  23.368   2
  -3   8   0 469.727  30.703   3
  -3   8   0 466.618  26.760   1
  -3   8   0 491.210  26.902   1
  -2   8   0 439.644  29.867   3
  -2   8   0 522.873  27.946   1
  -2   8   0 491.546  24.157   2
  -2   8   0 497.031  27.372   1
   1  -8   0 2.85412 3.87111   4
  -1   8   0 4.63054 5.63703   2
  -1   8   0 3.33477 4.84473   2
  -1   8   0 2.98418 5.07371   1
  -1   8   0 4.31792 5.14282   1
  -1   8   0 1.76882 6.74888   3
   0   8   0 787.461  41.828   1
   0   8   0 819.078  37.033   2
   0   8   0 872.277  42.800   3
  -1  -8   0 1574.80   70.57   1
   1   8   0 1562.48   63.14   2
   1   8   0 1537.02   71.21   1
   1   8   0 1419.79   69.60   3
   1   8   0 1492.43   71.36   1
  -2  -8   0 94.4108 11.7882   1
   2   8   0 112.912  12.740   3
   2   8   0 96.8489  6.9289   4
   2   8   0 86.8058 11.9046   1
  -3  -8   0 114.513  13.505   1
   3   8   0 88.1489 12.0405   3
   3   8   0 117.987  14.322   1
  -4  -8   0 974.546  48.690   1
   4   8   0 922.476  46.221   3
   4   8   0 917.186  48.703   1
  -5  -8   0 1129.43   59.37   1
   5   8   0 1209.71   60.32   1
   5   8   0 1245.70   57.21   3
  -6  -8   0 12.1044  7.2946   1
   6   8   0 7.19355 8.11570   3
  -7  -8   0 249.057  21.045   1
   7   8   0 198.976  18.563   3
  -8  -8   0 369.996  27.345   1
   8   8   0 363.802  25.250   3
  -9  -8   0 76.8034 14.7336   1
 -10  -8   0 12.4642  9.8197   1
  -6   9   0 153.285  13.711   1
  -6   9   0 142.353  23.194   3
  -5   9   0 15.2523 12.3879   3
  -5   9   0 32.6632  7.7982   1
  -4   9   0 122.330  18.660   3
  -4   9   0 118.579  12.337   1
  -3   9   0 448.799  30.887   3
  -3   9   0 419.432  26.462   1
  -3   9   0 482.309  23.250   2
   2  -9   0 255.356  11.785   4
  -2   9   0 241.868  21.504   3
  -2   9   0 252.099  16.323   2
  -2   9   0 244.944  18.327   1
  -1   9   0 3.95695 7.32599   3
  -1   9   0 9.23592 5.95032   1
  -1   9   0 6.23680 6.25866   2
   0   9   0 402.424  26.631   3
   0   9   0 416.914  23.125   2
   0   9   0 423.345  26.183   1
   1   9   0 966.224  48.285   1
   1   9   0 945.997  47.516   3
   1   9   0 871.156  42.060   2
   2   9   0 137.708  15.178   3
   2   9   0 127.308  14.242   1
   2   9   0 133.154  13.303   2
   3   9   0 81.3153  7.7899   4
   3   9   0 91.2690 13.1093   3
   3   9   0 90.1837 13.4338   1
  -4  -9   0 519.406  31.606   1
   4   9   0 515.259  30.180   3
   4   9   0 505.248  31.905   1
  -5  -9   0 478.213  31.324   1
   5   9   0 523.749  30.006   3
  -6  -9   0 0.61095 7.00349   1
   6   9   0 22.6800  9.3610   3
  -7  -9   0 206.991  20.079   1
   7   9   0 174.938  17.772   3
  -8  -9   0 317.596  26.095   1
   8   9   0 319.355  24.384   3
  -9  -9   0 63.4392 13.2329   1
 -10  -9   0 6.17572 9.87260   1
  -5  10   0 22.4788  7.5893   1
  -5  10   0 -4.6764 12.2207   3
  -4  10   0 42.1234  9.1429   1
  -4  10   0 44.8201 14.6508   3
  -3  10   0 342.496  27.704   3
  -3  10   0 340.599  23.532   1
  -3  10   0 369.974  20.527   2
  -2  10   0 438.674  28.093   1
  -2  10   0 429.705  30.961   3
  -2  10   0 481.332  24.670   2
  -1  10   0 15.6907  9.0701   3
  -1  10   0 15.4569  7.3616   1
  -1  10   0 11.1434  7.0476   2
   0  10   0 314.204  22.408   1
   0  10   0 279.876  22.843   3
   0  10   0 333.748  20.485   2
   1  10   0 658.837  38.494   3
   1  10   0 700.767  34.327   2
   1  10   0 695.465  39.217   1
   2  10   0 466.876  29.155   3
   2  10   0 431.921  29.310   1
   2  10   0 464.683  26.350   2
   3  10   0 62.5402 12.5031   1
   3  10   0 52.2955 10.6591   2
   3  10   0 57.3520 11.5997   3
   3  10   0 55.8782  6.4730   4
   4  10   0 322.205  22.973   3
   4  10   0 309.076  24.484   1
   5  10   0 354.850  24.509   3
   6  10   0 35.7894 10.7246   3
   7  10   0 104.585  14.852   3
  -4  11   0 25.8889  9.2096   1
  -4  11   0 28.5050 13.9533   3
  -3  11   0 266.957  21.477   1
  -3  11   0 280.081  26.419   3
  -3  11   0 315.033  19.328   2
  -2  11   0 275.087  22.141   1
  -2  11   0 333.852  20.242   2
  -2  11   0 280.325  24.986   3
  -1  11   0 -8.8333  7.9617   3
  -1  11   0 5.83166 6.80483   1
  -1  11   0 3.82090 7.33875   2
   0  11   0 302.055  24.846   3
   0  11   0 330.808  21.351   2
   0  11   0 313.104  23.743   1
   1  11   0 525.997  34.398   1
   1  11   0 575.659  35.010   3
   1  11   0 562.748  30.371   2
   2  11   0 119.174  16.927   3
   2  11   0 104.621  15.327   1
   2  11   0 114.174  14.653   2
   3  11   0 -0.1846  7.8339   3
   3  11   0 -8.0111  7.1477   2
   3  11   0 4.84564 7.53216   1
   4  11   0 300.711  24.969   1
   4  11   0 299.046  21.834   2
   4  11   0 299.221  23.429   3
   5  11   0 414.178  27.460   3
   5  11   0 360.293  25.552   2
   6  11   0 20.3313  9.8915   3
   7  11   0 136.843  17.693   3
   8  11   0 200.371  21.641   2
   9  11   0 54.5520 14.6441   2
  -3  12   0 242.001  25.642   3
  -3  12   0 202.263  19.722   1
  -2  12   0 184.978  19.153   1
  -2  12   0 196.892  23.543   3
  -2  12   0 235.755  18.409   2
  -1  12   0 13.0985  8.9099   2
  -1  12   0 14.7157 11.3247   3
  -1  12   0 20.1692  9.1472   1
   0  12   0 176.766  22.303   3
   0  12   0 160.833  17.672   1
   0  12   0 169.220  16.819   2
   1  12   0 431.901  31.726   3
   1  12   0 503.879  28.704   2
   1  12   0 472.210  32.366   1
   2  12   0 307.058  25.571   1
   2  12   0 320.044  23.027   2
   2  12   0 318.130  25.578   3
   3  12   0 4.94253 9.16922   3
   3  12   0 3.18098 8.17604   2
   3  12   0 0.39395 7.95416   1
   4  12   0 428.716  27.921   2
   4  12   0 415.606  29.434   3
   5  12   0 292.376  23.760   3
   5  12   0 282.043  22.818   2
   6  12   0 55.3353 13.6111   2
   6  12   0 91.1384 15.2115   3
   7  12   0 -1.5269 10.6708   2
   7  12   0 16.3500 10.5342   3
   8  12   0 112.842  18.414   2
  -1  13   0 31.5252 10.1172   1
  -1  13   0 22.3915 12.7303   3
   0  13   0 71.1542 14.8143   1
   0  13   0 89.8265 14.5979   2
   0  13   0 90.6295 17.9038   3
   1  13   0 357.022  29.350   3
   1  13   0 388.628  29.679   1
   1  13   0 360.921  25.386   2
   2  13   0 247.678  20.944   2
   2  13   0 210.365  22.391   3
   2  13   0 232.167  23.306   1
   3  13   0 -6.8338  8.3063   1
   3  13   0 -14.734   7.964   2
   3  13   0 2.36236 8.32488   3
   4  13   0 197.008  19.922   2
   4  13   0 199.031  20.842   3
   5  13   0 157.127  19.315   2
   5  13   0 210.232  21.712   3
   6  13   0 161.329  18.360   3
   6  13   0 93.1364 16.8638   2
   7  13   0  2.8114 11.1506   2
   1  14   0 262.465  25.509   1
   1  14   0 276.397  23.288   2
   1  14   0 232.865  25.843   3
   2  14   0 166.232  23.026   1
   2  14   0 160.777  22.714   3
   2  14   0 187.255  19.766   2
   3  14   0  8.0715 10.2247   2
   3  14   0  4.1874 11.0192   3
   4  14   0 112.969  18.405   3
   4  14   0 129.134  18.929   2
   5  14   0 246.690  23.942   2
   5  14   0 247.556  24.469   3
   5  14  -1 65.4959 14.8588   2
   5  14  -1 45.4025 14.9133   3
   4  14  -1 6.78420 9.61301   3
   4  14  -1 -1.7804  9.9170   2
   3  14  -1 101.537  18.647   3
   3  14  -1 97.7227 17.0263   2
   2  14  -1 217.442  21.200   2
   2  14  -1 246.825  25.352   1
   2  14  -1 211.758  24.288   3
   1  14  -1 58.1339 15.1039   1
   1  14  -1 56.8396 13.5026   2
   1  14  -1 51.2996 15.2837   3
   7  13  -1 73.0020 15.4503   3
   7  13  -1 48.8999 14.6414   2
   6  13  -1 166.790  20.928   2
   6  13  -1 197.731  21.822   3
   5  13  -1 107.155  17.774   3
   5  13  -1 99.3503 16.5487   2
   4  13  -1 -4.3891  9.6244   3
   4  13  -1 5.57226 9.73782   2
   3  13  -1 89.9666 14.7922   2
   3  13  -1 111.660  17.687   3
   2  13  -1 258.853  21.936   2
   2  13  -1 283.981  25.632   1
   2  13  -1 252.755  23.939   3
   1  13  -1 80.0856 16.5070   3
   1  13  -1 81.7669 15.5930   1
   1  13  -1 77.7377 13.7964   2
   0  13  -1 9.63107 9.10403   2
   0  13  -1 7.34397 8.37455   1
   0  13  -1 -0.0737 10.1186   3
  -1  13  -1 148.434  23.204   3
  -1  13  -1 187.104  20.145   1
  -1  13  -1 164.397  17.902   2
  -2  13  -1 134.579  18.495   1
  -2  13  -1 135.676  21.441   3
   7  12  -1 38.3297 12.5329   3
   6  12  -1 213.820  21.450   3
   5  12  -1 242.565  22.449   3
   4  12  -1 11.7507  9.8536   3
   4  12  -1 2.94835 9.12926   2
   3  12  -1 138.217  18.887   3
   3  12  -1 94.5195 16.5326   1
   3  12  -1 124.947  16.164   2
   2  12  -1 339.947  26.701   1
   2  12  -1 290.892  22.430   2
   2  12  -1 320.895  25.952   3
   1  12  -1 204.617  21.198   3
   1  12  -1 199.788  20.437   1
   1  12  -1 208.638  18.685   2
   0  12  -1 -2.3633  7.2175   1
   0  12  -1 0.18440 7.43572   2
   0  12  -1 -1.6420  8.9157   3
  -1  12  -1 283.963  26.101   3
  -1  12  -1 302.736  24.233   1
  -1  12  -1 316.568  21.657   2
  -2  12  -1 252.031  26.016   3
  -2  12  -1 265.309  19.680   2
  -2  12  -1 264.604  22.277   1
  -3  12  -1 5.29988 7.75706   1
  -3  12  -1 -2.8513 11.7492   3
   6  11  -1 138.576  18.108   3
   5  11  -1 270.685  22.788   3
   4  11  -1 29.4063 10.7534   3
   3  11  -1 70.1507 13.7378   1
   3  11  -1 115.319  16.786   3
   2  11  -1 361.746  26.408   1
   2  11  -1 347.611  25.944   3
   2  11  -1 338.151  22.807   2
   1  11  -1 288.397  20.791   2
   1  11  -1 316.369  23.998   1
   1  11  -1 305.489  24.408   3
   0  11  -1 -12.219   6.392   2
   0  11  -1 -9.2106  7.0900   3
   0  11  -1 -1.7231  6.4571   1
  -1  11  -1 293.729  22.790   1
  -1  11  -1 300.708  20.385   2
  -1  11  -1 311.997  25.593   3
  -2  11  -1 415.440  23.472   2
  -2  11  -1 396.837  26.705   1
  -2  11  -1 371.429  29.853   3
  -3  11  -1 88.4796 13.1236   1
  -3  11  -1 109.328  12.289   2
  -3  11  -1 79.6794 17.2145   3
  -4  11  -1 -2.5597  6.0034   1
  -4  11  -1  2.5129 11.4748   3
   8  10  -1 42.3661 12.8439   3
   7  10  -1 34.8746 11.6884   3
   6  10  -1 321.537  24.950   3
   5  10  -1 293.704  23.022   3
   4  10  -1 129.815  17.048   1
   4  10  -1 121.611  16.071   3
   3  10  -1 280.730  12.930   4
   3  10  -1 281.452  21.732   3
   3  10  -1 256.448  22.013   1
   2  10  -1 668.466  37.625   1
   2  10  -1 584.161  35.884   3
   1  10  -1 402.096  23.850   2
   1  10  -1 415.502  27.336   1
   1  10  -1 387.517  27.085   3
   0  10  -1 -2.3627  6.4646   2
   0  10  -1 1.07340 5.84178   1
   0  10  -1 0.94233 7.05989   3
  -1  10  -1 581.069  36.368   3
  -1  10  -1 626.197  30.609   2
  -1  10  -1 597.534  34.424   1
  -2  10  -1 366.004  27.117   3
  -2  10  -1 355.785  20.751   2
  -2  10  -1 337.439  23.377   1
  -3  10  -1 100.076  12.375   1
  -3  10  -1 110.255  11.831   2
  -3  10  -1 113.648  17.497   3
  -4  10  -1 -5.4860  8.2844   3
  -4  10  -1 1.83585 5.88521   1
  -5  10  -1 127.027  21.099   3
  -5  10  -1 136.365  14.004   1
 -10  -9   1 44.3983 13.8284   1
  -9  -9   1 155.107  20.927   1
  -8  -9   1 100.894  16.348   1
   7   9  -1 37.9090 11.1485   3
  -7  -9   1 10.8375  8.5162   1
   6   9  -1 309.635  23.522   3
  -6  -9   1 292.193  23.558   1
   5   9  -1 571.295  33.137   3
  -5  -9   1 541.458  33.641   1
   4   9  -1 245.793  20.477   3
   4   9  -1 284.924  21.787   1
   3   9  -1 214.440  19.317   1
   3   9  -1 242.376  19.414   3
   2   9  -1 789.890  42.145   1
   2   9  -1 738.531  40.506   3
   1   9  -1 506.893  30.481   1
   1   9  -1 494.287  30.385   3
   0   9  -1 -2.2441  5.4841   1
   0   9  -1 10.3342  8.1976   3
   0   9  -1 -2.6774  6.1248   2
  -1   9  -1 127.131  12.156   2
  -1   9  -1 121.153  12.826   1
  -1   9  -1 116.627  15.845   3
  -2   9  -1 657.704  30.589   2
  -2   9  -1 666.902  37.935   3
  -2   9  -1 644.939  34.994   1
   2  -9   1 625.385  22.401   4
  -3   9  -1 436.471  26.296   1
  -3   9  -1 440.006  22.446   2
  -3   9  -1 441.502  30.286   3
  -4   9  -1 25.1211 11.9392   3
  -4   9  -1 28.3369  7.1793   1
  -5   9  -1 258.086  17.991   1
  -5   9  -1 236.614  24.543   3
  -6   9  -1 216.348  25.623   3
  -6   9  -1 235.545  17.060   1
 -10  -8   1 71.6328 15.6098   1
  -9  -8   1 198.296  20.661   1
   8   8  -1 59.0228 13.7295   3
  -8  -8   1 77.4838 14.4099   1
   7   8  -1 14.5933 10.0797   3
  -7  -8   1 12.7340  8.3089   1
   6   8  -1 782.820  41.523   3
  -6  -8   1 769.186  42.693   1
   5   8  -1 1071.70   54.43   3
  -5  -8   1 1145.02   56.43   1
   4   8  -1 14.0639  7.5144   1
   4   8  -1 8.91325 8.20095   3
  -4  -8   1 11.2162  7.2013   1
   3   8  -1 225.515  17.471   3
   3   8  -1 181.284  16.566   1
  -3  -8   1 168.677  16.183   1
   2   8  -1 941.265  47.646   3
   2   8  -1 1028.37   49.81   1
   2   8  -1 944.398  30.942   4
  -2  -8   1 970.525  48.406   1
   1   8  -1 1108.32   54.92   1
   1   8  -1 1112.56   54.71   1
   1   8  -1 1118.91   54.17   3
  -1  -8   1 1123.29   53.60   1
  -1  -8   1 1114.33   55.47   5
   0   8  -1 66.3071 10.0156   1
   0   8  -1 64.6407  9.4148   2
   0   8  -1 73.1161 11.6661   3
  -1   8  -1 684.555  31.037   2
  -1   8  -1 602.261  35.678   3
  -1   8  -1 637.303  34.558   1
  -1   8  -1 657.075  30.552   2
  -1   8  -1 684.065  34.889   1
  -2   8  -1 815.972  36.324   2
  -2   8  -1 832.776  41.716   1
  -2   8  -1 847.527  44.322   3
  -2   8  -1 841.995  42.050   1
  -3   8  -1 327.825  20.670   1
  -3   8  -1 332.084  20.270   1
  -3   8  -1 334.711  24.771   3
  -3   8  -1 325.484  17.549   2
  -4   8  -1 63.7776  8.7942   1
  -4   8  -1 51.5623  8.1494   1
  -4   8  -1 51.4478 13.2449   3
  -5   8  -1 460.916  25.372   1
  -5   8  -1 469.308  32.522   3
  -6   8  -1 284.175  26.554   3
  -6   8  -1 287.823  17.900   1
  -7   8  -1 35.5148  7.0447   1
 -10  -7   1 100.545  16.564   1
  -9  -7   1 244.058  22.116   1
   8   7  -1 116.206  17.770   3
  -8  -7   1 147.598  16.471   1
   7   7  -1 16.6562  9.4125   3
  -7  -7   1 0.57288 6.37435   1
   6   7  -1 593.970  33.581   3
  -6  -7   1 550.919  33.540   1
   5   7  -1 481.188  29.608   3
   5   7  -1 523.068  31.106   1
  -5  -7   1 527.564  30.731   1
   4   7  -1 22.0362  8.4463   3
   4   7  -1 39.7446  8.9612   1
  -4  -7   1 42.1532  8.6541   1
   3   7  -1 260.102  18.692   1
   3   7  -1 285.805  19.041   3
  -3  -7   1 208.898  17.451   1
   2   7  -1 548.027  30.083   3
   2   7  -1 572.067  30.935   1
  -2  -7   1 547.925  30.160   1
   1   7  -1 1454.50   69.17   3
   1   7  -1 1517.91   71.34   1
   1   7  -1 1529.72   71.00   1
  -1  -7   1 1594.10   70.56   1
  -1  -7   1 1568.21   72.05   5
   0   7  -1 352.682  20.908   1
   0   7  -1 330.981  21.773   3
  -1   7  -1 819.390  34.620   2
  -1   7  -1 790.839  38.929   1
  -1   7  -1 684.589  39.392   3
  -1   7  -1 796.482  38.757   1
  -1   7  -1 828.190  34.643   2
  -2   7  -1 809.649  34.679   2
  -2   7  -1 824.057  34.785   2
  -2   7  -1 825.180  39.593   1
  -2   7  -1 758.045  41.336   3
  -2   7  -1 819.980  39.403   1
  -3   7  -1 334.112  19.626   1
  -3   7  -1 334.132  19.609   1
  -3   7  -1 354.151  23.964   3
  -3   7  -1 336.666  17.066   2
  -4   7  -1 18.8044  9.5955   3
  -4   7  -1 35.0720  6.2456   1
  -4   7  -1 40.6933  6.5025   1
  -5   7  -1 349.039  19.759   1
  -5   7  -1 379.963  19.807   1
  -5   7  -1 338.661  26.551   3
  -6   7  -1 359.118  20.046   1
  -6   7  -1 374.643  19.990   1
  -6   7  -1 361.404  28.218   3
 -10  -6   1 80.6301 14.4864   1
   9   6  -1 187.722  23.661   3
  -9  -6   1 211.212  19.820   1
   8   6  -1 206.664  23.047   3
  -8  -6   1 234.820  19.682   1
   7   6  -1 19.3076 11.5307   3
  -7  -6   1 21.3081  8.1101   1
   6   6  -1 315.796  23.813   3
  -6  -6   1 240.764  19.920   1
   5   6  -1 723.578  40.020   3
   5   6  -1 795.848  41.097   1
  -5  -6   1 788.395  40.551   1
   4   6  -1 183.167  15.055   1
   4   6  -1 132.632  14.927   3
  -4  -6   1 199.919  15.323   1
   3   6  -1 323.802  19.217   3
   3   6  -1 269.215  18.422   1
  -3  -6   1 255.710  17.950   1
   2   6  -1 2538.04  105.34   3
   2   6  -1 2402.50  108.63   1
  -2  -6   1 2376.15  107.85   1
   1   6  -1 3737.30  167.33   1
   1   6  -1 3988.95  168.15   1
   1   6  -1 3803.57  162.46   3
  -1  -6   1 3939.53  167.27   1
  -1  -6   1 3855.74  172.29   5
   0   6  -1 34.8056  7.4537   3
   0   6  -1 35.9027  6.5607   1
   0   6  -1 50.2844  6.7444   2
   0  -6   1 53.9838  7.7858   5
  -1   6  -1 762.941  34.958   2
  -1   6  -1 848.207  39.596   1
  -1   6  -1 829.058  40.837   3
  -1   6  -1 851.355  35.163   2
  -1   6  -1 874.714  40.172   1
  -2   6  -1 1138.96   54.43   3
  -2   6  -1 1102.83   52.29   1
  -2   6  -1 1175.76   52.89   1
  -2   6  -1 1186.10   46.59   2
  -2   6  -1 1169.96   46.46   2
  -3   6  -1 804.891  39.994   1
  -3   6  -1 960.480  44.885   3
  -3   6  -1 923.053  35.568   2
  -3   6  -1 824.495  40.401   1
  -4   6  -1 9.17620 3.96378   1
  -4   6  -1 30.4879  9.3702   3
  -4   6  -1 5.88228 3.76666   1
  -5   6  -1 585.789  34.840   3
  -6   6  -1 585.166  36.052   3
 -10  -5   1 21.6116 10.0551   1
   9   5  -1 214.013  27.627   3
  -9  -5   1 237.528  20.498   1
   8   5  -1 156.071  22.429   3
  -8  -5   1 194.781  17.673   1
   7   5  -1  8.7361 12.2827   3
  -7  -5   1 25.7404  8.2646   1
   6   5  -1 256.267  23.215   3
  -6  -5   1 212.434  17.747   1
   5   5  -1 622.136  34.464   3
   5   5  -1 589.778  33.455   1
  -5  -5   1 615.344  34.333   1
  -5  -5   1 665.898  33.739   1
   4   5  -1 406.836  23.472   1
   4   5  -1 378.554  23.932   3
  -4  -5   1 388.779  22.916   1
   3   5  -1 415.658  22.260   3
   3   5  -1 351.086  21.559   1
  -3  -5   1 423.792  19.873   2
  -3  -5   1 334.086  21.395   1
   2   5  -1 1033.75   47.71   3
   2   5  -1 1033.72   49.10   1
  -2  -5   1 1045.71   48.61   1
   1   5  -1 1221.63   56.04   1
   1   5  -1 1157.61   49.34   2
   1   5  -1 1218.82   54.77   3
   1   5  -1 1228.14   55.81   1
  -1  -5   1 1234.47   55.58   1
  -1  -5   1 1243.32   55.99   5
   0   5  -1 791.097  33.530   2
   0   5  -1 810.734  37.817   1
   0   5  -1 762.951  37.552   3
   0  -5   1 844.474  37.131   1
   0  -5   1 766.796  38.842   5
  -1   5  -1 156.373  10.596   1
  -1   5  -1 169.939  12.830   3
  -1   5  -1 163.691   9.903   2
  -1   5  -1 144.476  10.485   1
  -2   5  -1 1743.22   72.08   1
  -2   5  -1 1653.36   73.08   3
  -2   5  -1 1385.33   63.11   2
  -2   5  -1 1727.14   63.81   2
  -2   5  -1 1718.88   72.15   1
  -3   5  -1 621.297  29.403   1
  -3   5  -1 686.016  26.108   2
  -3   5  -1 662.247  33.673   3
  -3   5  -1 563.539  28.986   1
  -3   5  -1 662.932  26.001   2
  -4   5  -1 23.1117  8.0890   3
  -5   5  -1 54.2264 11.4169   3
 -11  -4   1 20.3669 10.1194   1
 -10  -4   1 17.0644  9.1810   1
  -9  -4   1 194.250  18.031   1
  -8  -4   1 312.054  22.119   1
   7   4  -1 30.7008 16.8835   3
  -7  -4   1 26.6693  8.1707   1
   6   4  -1 324.381  26.485   3
  -6  -4   1 239.153  18.921   1
  -6  -4   1 250.806  18.209   1
   5   4  -1 873.815  42.522   5
   5   4  -1 902.998  45.675   3
   5   4  -1 884.612  43.909   1
  -5  -4   1 893.683  43.361   1
  -5  -4   1 914.930  44.539   1
  -5  -4   1 831.360  38.026   2
   4   4  -1 645.492  33.470   1
   4   4  -1 665.622  34.599   3
  -4  -4   1 630.995  29.235   2
  -4  -4   1 661.270  33.135   1
  -4  -4   1 679.178  34.032   1
   3   4  -1 45.6321  7.8654   3
   3   4  -1 16.5458  4.8527   1
  -3  -4   1 7.33034 4.03552   1
  -3  -4   1 30.6965  5.4935   2
  -3  -4   1 16.3865  4.8458   1
   2   4  -1 897.769  41.670   3
   2   4  -1 877.942  42.702   1
  -2  -4   1 944.436  37.840   2
  -2  -4   1 923.784  42.644   1
  -2  -4   1 912.459  42.571   3
   1   4  -1 962.222  43.054   3
   1   4  -1 894.183  38.853   2
   1   4  -1 936.879  44.175   1
   1   4  -1 1012.55   44.10   1
  -1  -4   1 925.687  38.712   2
  -1  -4   1 919.121  43.439   5
  -1  -4   1 987.104  43.551   3
  -1  -4   1 994.597  43.881   1
   0   4  -1 292.792  13.896   2
   0   4  -1 295.645  15.258   1
   0   4  -1 262.192  15.666   3
   0  -4   1 261.754  15.507   5
   0  -4   1 262.707  14.578   1
  -1   4  -1 227.142  14.507   3
  -1   4  -1 233.782  12.708   1
  -1   4  -1 249.456  12.980   1
  -1   4  -1 219.622  11.678   2
   1  -4   1 242.898  15.203   5
  -2   4  -1 2131.11   93.51   3
  -2   4  -1 2085.13   93.25   1
  -2   4  -1 2251.41   82.67   2
  -2   4  -1 2256.95   93.58   1
  -3   4  -1 398.696  22.664   3
  -4   4  -1 79.1089 10.5555   3
  -5   4  -1 135.721  15.241   3
 -10  -3   1 11.9487  8.2199   1
  -9  -3   1 257.822  20.244   1
  -8  -3   1 341.132  22.834   1
  -7  -3   1 7.60497 6.23631   1
  -6  -3   1 249.680  17.989   1
  -6  -3   1 301.608  19.782   1
   5   3  -1 1520.47   70.76   5
  -5  -3   1 1542.51   68.75   1
  -5  -3   1 1465.73   60.63   2
   4   3  -1 1596.57   77.18   5
   4   3  -1 1723.10   76.58   1
  -4  -3   1 1691.44   76.66   1
  -4  -3   1 1783.59   76.00   1
  -4  -3   1 1704.98   67.19   2
   3   3  -1 92.6486  7.4797   5
   3   3  -1 145.126  10.321   1
   3   3  -1 118.612  13.794   3
  -3  -3   1 103.704   8.876   2
  -3  -3   1 144.914  10.405   1
   2   3  -1 1010.62   46.23   3
   2   3  -1 1081.10   41.67   2
   2   3  -1 965.104  46.805   1
  -2  -3   1 1044.65   41.43   2
  -2  -3   1 966.061  46.581   1
  -2  -3   1 1058.14   47.18   1
  -2  -3   1 1076.09   47.82   3
   1   3  -1 1174.80   50.63   1
   1   3  -1 1091.32   49.27   3
   1   3  -1 1119.71   50.71   1
   1   3  -1 1150.03   44.81   2
  -1  -3   1 1110.62   49.71   3
  -1  -3   1 1156.04   50.55   1
  -1  -3   1 1094.20   44.62   2
   0   3  -1 626.806  28.121   1
   0   3  -1 611.601  25.039   2
   0   3  -1 591.736  28.089   3
   0  -3   1 591.273  27.710   1
   0  -3   1 609.930  28.341   3
   0  -3   1 603.231  24.923   2
  -1   3  -1 130.236   7.939   1
  -1   3  -1 146.396   8.055   1
  -1   3  -1 131.920   9.741   3
   1  -3   1 143.498  10.035   3
  -2   3  -1 2230.87   81.00   2
  -2   3  -1 2160.62   91.62   3
  -2   3  -1 2183.03   80.99   2
   2  -3   1 2054.04   99.04   5
  -3   3  -1 1737.17   75.42   3
  -4   3  -1 160.033  13.405   3
  -5   3  -1 163.915  15.445   3
 -10  -2   1 -1.3601  6.3598   1
  -9  -2   1 136.562  14.494   1
  -8  -2   1 274.285  19.149   1
  -7  -2   1 2.26529 6.14620   1
  -7  -2   1 1.85412 5.42497   1
  -6  -2   1 233.275  17.374   1
  -6  -2   1 223.680  15.749   1
  -5  -2   1 1687.10   74.72   1
  -5  -2   1 1616.45   76.08   1
  -5  -2   1 1710.82   66.17   2
   4   2  -1 320.743  18.628   5
   3   2  -1 39.1766  5.8484   1
   3   2  -1 25.4145  4.4956   5
  -3  -2   1 10.6047  3.8264   1
  -3  -2   1 22.5355  4.5482   2
   2   2  -1 45.9572  4.8677   2
   2   2  -1 42.2396  4.3182   5
   2   2  -1 46.9014  5.7071   1
   2   2  -1 55.1288  8.3357   3
  -2  -2   1 36.1614  4.6951   2
  -2  -2   1 47.2407  5.6644   1
  -2  -2   1 45.1698  5.2269   1
   1   2  -1 1562.70   69.67   1
   1   2  -1 1647.44   69.62   1
   1   2  -1 1596.62   67.93   3
   1   2  -1 1651.96   61.45   2
  -1  -2   1 1641.61   69.56   1
  -1  -2   1 1532.18   69.71   1
  -1  -2   1 1442.26   61.30   2
  -1  -2   1 1741.35   68.46   3
   0   2  -1 872.576  34.255   2
   0   2  -1 934.734  38.868   1
   0   2  -1 861.950  38.023   3
   0  -2   1 934.284  38.708   1
   0  -2   1 910.457  34.348   2
   0  -2   1 828.966  37.935   3
   0  -2   1 823.120  38.466   1
  -1   2  -1 309.913  15.501   1
  -1   2  -1 377.429  15.704   1
  -1   2  -1 352.010  17.158   3
   1  -2   1 358.731  14.326   2
   1  -2   1 345.262  17.112   3
  -2   2  -1 2993.55  127.00   3
   2  -2   1 3133.16  127.11   3
  -3   2  -1 879.447  40.690   3
   3  -2   1 922.726  40.664   3
  -4   2  -1 405.768  22.112   3
  -9   2  -1 88.5420 10.2344   1
  -9   2  -1 96.0515  9.2572   1
 -10   2  -1 106.683  10.684   1
 -10  -1   1 3.44627 6.51229   1
  -9  -1   1 181.212  15.822   1
  -8  -1   1 234.274  16.823   1
  -7  -1   1 3.57059 6.43759   1
  -7  -1   1 4.18754 4.94985   1
  -6  -1   1 150.929  14.342   1
  -6  -1   1 184.619  11.516   2
  -6  -1   1 128.599  11.835   1
  -5  -1   1 1473.05   65.02   1
  -5  -1   1 1461.42   57.51   2
  -5  -1   1 1429.91   66.39   1
   4   1  -1 1599.42   79.58   5
  -4  -1   1 1794.88   75.23   1
  -4  -1   1 1747.22   76.41   1
  -4  -1   1 1713.06   66.63   2
   3   1  -1 22.4282  4.8581   5
   3   1  -1 15.6283  3.5335   2
  -3  -1   1 25.6831  4.7891   1
  -3  -1   1 23.8280  4.0588   2
  -3  -1   1 33.8778  4.4429   1
   2   1  -1 3950.29  180.03   1
   2   1  -1 4393.48  187.02   5
   2   1  -1 4360.33  158.33   2
  -2  -1   1 4322.17  186.87   5
  -2  -1   1 4276.46  158.28   2
  -2  -1   1 4083.71  179.49   1
   1   1  -1 3198.06  112.68   2
  -1  -1   1 2671.56  132.29   5
  -1  -1   1 3158.49  112.67   2
   0  -1   1 302.416  12.316   2
  -1   1  -1 28.6359  2.1001   2
   1  -1   1 21.2681  2.8890   3
  -2   1  -1 3893.35  163.06   3
   2  -1   1 4062.03  163.05   3
  -3   1  -1 2519.63  106.60   3
   3  -1   1 2594.88  106.53   3
   4  -1   1 894.244  40.587   3
  -7   1  -1 539.299  26.970   1
  -8   1  -1 23.9088  5.3845   1
  -8   1  -1 27.1853  6.3420   1
  -9   1  -1 117.685  12.567   1
  -9   1  -1 128.273  11.185   1
 -10   1  -1 181.855  14.464   1
 -10   0   1 11.6076  7.1394   1
  -9   0   1 155.602  14.089   1
  -8   0   1 220.531  16.031   1
  -7   0   1 69.0846 10.6954   1
  -7   0   1 84.2327  9.4610   1
  -6   0   1 78.8632  9.2553   1
  -6   0   1 107.387   8.561   2
  -6   0   1 93.5768 10.9233   1
  -5   0   1 1319.49   63.63   1
  -5   0   1 1424.04   62.36   1
  -5   0   1 1463.16   55.10   2
  -4   0   1 914.000  45.434   1
  -4   0   1 998.495  39.497   2
  -4   0   1 1062.25   44.43   1
  -3   0   1 25.7173  4.6988   1
  -3   0   1 24.6458  3.5219   1
  -3   0   1 41.5118  4.2202   2
   2   0  -1 76.1799  5.6831   2
   2   0  -1 53.2209  4.4180   1
   2   0  -1 68.7568  7.5967   5
  -2   0   1 68.1387  7.0092   5
  -2   0   1 61.2253  5.0420   2
  -2   0   1 44.7554  4.9442   1
  -2   0   1 59.1397  6.5317   1
   0   0  -1 0.20893 0.43693   2
   0   0  -1 0.10557 0.41657   1
   0   0   1 -0.0904  0.3059   1
  -1   0  -1 -1.4497  0.2867   1
  -1   0  -1 1.30956 0.73541   1
  -1   0  -1 1.97854 0.76340   3
   1   0   1 -1.3303  0.3507   3
   1   0   1 -1.5435  0.4412   2
   2   0   1 2241.16   92.19   3
   2   0   1 2252.70   83.73   2
   3   0   1 2568.59   96.02   2
   3   0   1 2568.46  106.28   3
   4   0   1 1127.87   47.73   3
   4   0   1 1047.89   41.84   2
  -5   0  -1 27.2448  4.4380   1
  -5   0  -1 33.2469  4.0715   1
  -6   0  -1 1192.86   49.70   1
  -6   0  -1 1028.23   50.03   1
  -7   0  -1 477.958  25.072   1
  -7   0  -1 460.560  23.803   1
  -8   0  -1 11.4772  5.5527   1
  -8   0  -1 14.3494  5.0718   1
  -9   0  -1 100.525  10.892   1
 -10   0  -1 265.389  18.763   1
 -11   0  -1 68.4640 11.2107   1
 -10   1   1 0.58787 5.77255   1
  -9   1   1 141.063  13.028   1
  -8   1   1 144.607  16.011   1
  -8   1   1 157.823  12.773   1
  -7   1   1 117.430  13.503   1
  -7   1   1 127.500  10.879   1
  -6   1   1 46.3475  6.2884   1
  -6   1   1 31.6019  5.1367   2
  -6   1   1 32.4086  7.5838   1
  -5   1   1 1022.04   38.97   2
  -5   1   1 989.580  44.108   1
  -5   1   1 920.951  45.295   1
  -4   1   1 911.431  35.836   2
  -4   1   1 971.193  40.419   1
  -4   1   1 840.382  40.633   1
   3  -1  -1 22.5732  3.6222   2
   3  -1  -1 28.9754  6.0880   5
  -3   1   1 24.4430  3.3722   2
  -3   1   1 19.0266  3.1098   1
  -3   1   1 21.9525  2.9522   1
   2  -1  -1 150.640  10.813   5
   2  -1  -1 144.459   7.747   2
   2  -1  -1 156.980  10.381   3
  -2   1   1 132.946   7.208   1
  -2   1   1 105.577   6.949   1
  -2   1   1 143.700   7.388   2
  -2   1   1 111.154   7.036   1
  -2   1   1 142.402  10.288   5
   1  -1  -1 1791.61   72.08   3
   1  -1  -1 1821.92   64.95   2
   1  -1  -1 1803.45   78.00   5
   1  -1  -1 1645.24   72.64   1
  -1   1   1 1678.10   77.84   5
  -1   1   1 1778.69   64.99   2
  -1   1   1 1634.67   73.18   1
  -1   1   1 1614.62   73.02   1
   0   1   1 408.383  18.288   1
  -1  -1  -1 19.1174  2.4752   2
  -1  -1  -1 29.0770  2.8792   1
   1   1   1 25.0594  2.5175   2
   1   1   1 30.8398  3.2300   1
  -2  -1  -1 1168.13   49.56   1
   2   1   1 1116.26   49.29   1
  -3  -1  -1 735.435  31.712   1
  -3  -1  -1 697.529  31.750   1
   3   1   1 685.673  28.160   2
  -4  -1  -1 1484.67   65.74   1
  -4  -1  -1 1450.78   65.37   1
   4   1   1 1581.99   58.36   2
  -5  -1  -1 41.5802  5.8214   1
  -5  -1  -1 40.7801  5.2750   1
   5   1   1 28.2276  5.8448   3
  -6  -1  -1 1242.90   56.61   1
  -6  -1  -1 1241.47   55.88   1
  -7  -1  -1 301.180  18.263   1
  -7  -1  -1 267.577  17.225   1
  -8  -1  -1 29.1229  7.3176   1
  -8  -1  -1 21.6402  6.1842   1
  -9  -1  -1 98.0486 11.4782   1
 -10  -1  -1 193.804  16.481   1
 -11  -1  -1 80.8974 12.1846   1
 -10   2   1 0.81968 5.81354   1
  -9   2   1 163.119  13.847   1
  -8   2   1 291.975  21.410   1
  -8   2   1 295.944  17.952   1
  -7   2   1 246.727  18.703   1
  -7   2   1 296.795  16.629   1
  -6   2   1 10.6319  5.7862   1
  -6   2   1 2.03573 3.83632   1
  -5   2   1 697.463  31.014   1
  -5   2   1 641.727  31.237   1
  -4   2   1 1034.10   38.83   2
  -4   2   1 962.516  43.595   1
   3  -2  -1 46.1904  5.0217   2
  -3   2   1 41.6311  4.2550   2
  -3   2   1 50.5749  4.2094   1
   2  -2  -1 547.439  27.972   5
   2  -2  -1 536.828  21.204   2
   2  -2  -1 547.541  25.619   3
  -2   2   1 491.139  22.942   1
  -2   2   1 505.195  21.280   2
  -2   2   1 507.683  27.355   5
  -2   2   1 540.143  25.580   3
  -2   2   1 502.875  23.276   1
   1  -2  -1 717.388  35.295   5
   1  -2  -1 731.817  28.151   2
   1  -2  -1 693.810  32.188   3
  -1   2   1 718.668  28.208   2
  -1   2   1 674.890  31.301   1
  -1   2   1 719.072  35.011   5
  -1   2   1 754.905  32.316   3
  -1   2   1 675.040  31.622   1
   0  -2  -1 4594.96  188.25   3
   0  -2  -1 4580.57  203.67   5
   0   2   1 4638.06  203.50   5
  -1  -2  -1 -1.1562  1.9870   1
  -1  -2  -1 -1.4414  1.9040   1
  -1  -2  -1 -0.2486  1.9081   3
   1   2   1 -3.5766  2.1166   2
   1   2   1 -3.2668  1.8066   3
   1   2   1 -2.3553  2.2039   1
   1   2   1 -1.2831  1.7575   1
  -2  -2  -1 1489.11   63.23   1
  -2  -2  -1 1444.97   60.78   3
  -2  -2  -1 1446.59   63.26   1
   2   2   1 1396.10   60.20   3
   2   2   1 1469.04   63.31   1
  -3  -2  -1 2970.30  125.41   1
   3   2   1 2841.69  125.32   1
   3   2   1 3037.13  110.76   2
   3   2   1 2856.43  121.35   3
  -4  -2  -1 619.285  29.048   1
  -4  -2  -1 583.809  28.631   1
  -5  -2  -1 166.533  11.385   1
  -5  -2  -1 141.608  11.080   1
  -6  -2  -1 663.148  32.943   1
  -6  -2  -1 646.102  32.306   1
  -7  -2  -1 793.734  39.361   1
  -7  -2  -1 805.041  40.092   1
  -8  -2  -1 99.6403 12.1707   1
  -8  -2  -1 100.365  11.356   1
  -9  -2  -1 126.985  13.062   1
 -10  -2  -1 249.713  19.322   1
 -11  -2  -1 72.4332 12.2446   1
  -9   3   1 21.1734  6.3117   1
  -8   3   1 305.181  18.090   1
  -8   3   1 257.320  20.538   1
  -7   3   1 209.904  16.483   1
  -7   3   1 221.098  14.110   1
  -6   3   1 2.83038 4.66045   1
  -6   3   1 2.37266 3.62263   1
  -5   3   1 297.248  15.838   1
  -4   3   1 559.852  25.486   1
   3  -3  -1 281.541  13.230   2
  -3   3   1 257.394  13.320   2
  -3   3   1 324.339  14.271   1
  -3   3   1 326.587  14.679   1
  -3   3   1 261.176  17.851   3
   2  -3  -1 57.0314  4.9899   2
  -2   3   1 45.3724  4.8298   1
  -2   3   1 49.7334  7.0717   3
  -2   3   1 45.4968  4.9461   1
  -2   3   1 42.8399  7.5962   5
  -2   3   1 47.3088  5.0937   2
   1  -3  -1 868.247  40.504   3
   1  -3  -1 899.649  44.218   5
   1  -3  -1 959.268  35.770   2
  -1   3   1 923.972  40.050   1
  -1   3   1 919.981  44.088   5
  -1   3   1 928.049  40.733   3
  -1   3   1 917.269  35.673   2
  -1   3   1 802.393  40.155   1
   0  -3  -1 2781.67  101.80   2
   0  -3  -1 2722.56  115.17   1
   0  -3  -1 2751.44  112.18   3
   0  -3  -1 2610.11   77.94   4
   0  -3  -1 2712.56  121.33   5
   0   3   1 2593.00  120.80   5
   0   3   1 2675.51  101.73   2
   0   3   1 2734.19  115.53   1
   0   3   1 2667.73  112.05   3
  -1  -3  -1 268.174  13.939   3
  -1  -3  -1 276.845  14.640   1
   1   3   1 261.083  14.260   1
   1   3   1 260.939  15.107   5
   1   3   1 257.696  13.798   3
   1   3   1 257.730  14.504   1
   1   3   1 276.791  13.149   2
  -2  -3  -1 837.841  36.268   1
  -2  -3  -1 771.969  34.334   3
  -2  -3  -1 766.647  35.768   1
   2   3   1 763.003  33.806   3
   2   3   1 734.294  35.734   1
  -3  -3  -1 1829.09   82.03   1
  -3  -3  -1 1984.97   82.51   1
   3   3   1 1878.12   82.28   1
   3   3   1 1796.12   78.52   3
  -4  -3  -1 114.910   9.575   1
  -4  -3  -1 81.7466  8.4408   1
   4   3   1 130.239   9.461   1
  -5  -3  -1 17.3377  5.1658   1
   5   3   1 12.9387  7.7573   3
  -6  -3  -1 495.332  27.108   1
  -6  -3  -1 506.254  27.431   1
  -7  -3  -1 1124.47   54.46   1
  -7  -3  -1 1159.50   55.30   1
  -8  -3  -1 37.0771  8.1248   1
  -9  -3  -1 97.1807 12.6701   1
 -10  -3  -1 139.348  15.177   1
 -11  -3  -1 82.3523 13.6045   1
  -9   4   1 65.7409  9.5594   1
  -8   4   1 200.401  14.500   1
  -7   4   1 64.7825  8.8790   1
  -7   4   1 59.1198  7.6769   1
  -6   4   1 19.9105  5.3514   1
  -6   4   1 20.0173  4.8771   1
  -5   4   1 311.669  16.590   1
  -5   4   1 316.938  17.162   1
  -4   4   1 928.383  42.000   1
  -4   4   1 940.698  42.847   1
  -4   4   1 968.308  46.823   3
  -3   4   1 603.559  26.048   1
  -3   4   1 511.780  29.541   3
  -3   4   1 609.778  26.915   1
  -3   4   1 499.221  23.341   2
  -2   4   1 1251.43   47.54   2
  -2   4   1 1167.54   59.12   5
  -2   4   1 1207.30   55.01   3
  -2   4   1 1206.51   53.90   1
  -2   4   1 1214.48   53.32   1
   1  -4  -1 1524.48   72.39   5
  -1   4   1 1595.35   67.24   3
  -1   4   1 1536.02   59.46   2
  -1   4   1 1552.40   72.22   5
  -1   4   1 1502.22   67.38   1
  -1   4   1 1486.83   66.95   1
   0  -4  -1 1503.88   64.53   1
   0  -4  -1 1435.50   68.80   5
   0  -4  -1 1451.15   43.55   4
   0   4   1 1407.49   64.92   1
   0   4   1 1459.72   63.65   3
   0   4   1 1547.87   57.58   2
   0   4   1 1483.38   68.34   5
  -1  -4  -1 1020.04   44.04   3
  -1  -4  -1 986.229  45.168   1
   1   4   1 993.590  40.111   2
   1   4   1 973.150  46.414   5
   1   4   1 1018.81   45.47   1
   1   4   1 1006.53   45.54   1
   1   4   1 953.082  43.683   3
   1   4   1 965.739  30.134   4
  -2  -4  -1 417.266  20.603   3
  -2  -4  -1 400.290  21.440   1
   2   4   1 426.146  20.256   3
   2   4   1 394.834  21.271   1
  -3  -4  -1 1560.43   63.62   3
  -3  -4  -1 1362.17   65.48   1
  -3  -4  -1 1431.66   65.79   1
   3   4   1 1532.03   62.70   3
   3   4   1 1405.95   65.69   1
  -4  -4  -1 347.565  20.633   1
  -4  -4  -1 375.366  20.754   1
   4   4   1 367.837  20.412   1
  -5  -4  -1 -0.9591  3.7129   1
  -5  -4  -1 0.37530 4.21743   1
   5   4   1 11.4220  6.4023   3
   5   4   1 15.0777  5.1320   1
  -6  -4  -1 549.527  29.186   1
   6   4   1 499.827  29.640   3
  -7  -4  -1 1466.25   69.71   1
   7   4   1 1518.32   69.72   3
  -8  -4  -1 24.2307  8.0060   1
   8   4   1 50.7839 13.8983   3
  -9  -4  -1 23.4151  8.4270   1
 -10  -4  -1 145.421  16.078   1
 -11  -4  -1 97.0501 15.1809   1
  -8   5   1 155.831  13.322   1
  -7   5   1 202.722  14.219   1
  -7   5   1 184.557  14.944   1
  -6   5   1 10.0589  5.3660   1
  -6   5   1 7.67157 4.81086   1
  -5   5   1 498.949  25.795   1
  -5   5   1 502.359  24.917   1
  -4   5   1 909.784  42.897   1
  -4   5   1 937.818  41.947   1
  -4   5   1 900.881  46.670   3
  -3   5   1 436.257  22.265   1
  -3   5   1 449.168  21.461   1
  -3   5   1 395.990  19.167   2
  -3   5   1 404.376  25.482   3
  -2   5   1 150.157  11.227   1
  -2   5   1 196.586  10.696   2
  -2   5   1 208.590  14.726   3
  -2   5   1 147.268  11.263   1
  -1   5   1 1824.89   83.21   1
  -1   5   1 1978.40   73.46   2
  -1   5   1 1922.08   88.63   5
  -1   5   1 1838.36   82.43   3
  -1   5   1 1880.89   82.82   1
   0  -5  -1 3596.98  105.80   4
   0  -5  -1 3696.35  156.10   1
   0  -5  -1 3575.73  164.38   5
   0   5   1 3689.98  152.47   3
   0   5   1 3496.50  156.72   1
   0   5   1 3628.92  163.73   5
   0   5   1 3788.61  138.32   2
  -1  -5  -1 1473.93   68.36   1
   1   5   1 1537.64   60.94   2
   1   5   1 1539.79   69.14   1
   1   5   1 1583.80   70.83   5
   1   5   1 1581.97   45.52   4
   1   5   1 1426.40   68.52   1
   1   5   1 1571.04   66.90   3
  -2  -5  -1 755.189  36.123   1
   2   5   1 738.625  34.465   3
   2   5   1 727.933  35.402   5
   2   5   1 749.868  36.285   1
  -3  -5  -1 2150.85   96.68   1
   3   5   1 2199.55   92.68   3
   3   5   1 2186.18   97.10   1
  -4  -5  -1 1065.83   51.34   1
  -4  -5  -1 1033.09   50.94   1
   4   5   1 1179.19   48.75   3
   4   5   1 1029.54   51.01   1
  -5  -5  -1 70.2958  9.6732   1
  -5  -5  -1 76.7043 10.0353   1
   5   5   1 58.5675  9.0618   1
   5   5   1 56.9857  8.6223   3
  -6  -5  -1 536.762  30.326   1
  -6  -5  -1 566.604  30.069   1
   6   5   1 482.340  28.519   3
  -7  -5  -1 833.996  42.958   1
   7   5   1 807.439  41.773   3
  -8  -5  -1 144.267  15.671   1
   8   5   1 207.357  18.892   3
  -9  -5  -1 43.6275 10.7114   1
 -10  -5  -1 217.710  20.022   1
 -11  -5  -1 155.699  19.007   1
  -8   6   1 162.117  14.246   1
  -7   6   1 118.018  11.584   1
  -6   6   1 -3.5197  4.2666   1
  -6   6   1 2.68690 4.81772   1
  -5   6   1 223.232  15.359   1
  -5   6   1 234.514  15.000   1
  -4   6   1 667.560  33.456   1
  -4   6   1 670.625  32.611   1
  -4   6   1 672.982  37.952   3
  -3   6   1 336.597  17.194   2
  -3   6   1 354.996  19.494   1
  -3   6   1 338.255  23.749   3
  -3   6   1 362.281  20.072   1
  -2   6   1 124.384  10.598   1
  -2   6   1 126.757  13.586   3
  -2   6   1 119.659  11.053   1
  -2   6   1 128.865  10.194   2
  -1   6   1 1311.71   59.26   1
  -1   6   1 1313.68   52.09   2
  -1   6   1 1326.15   59.66   3
  -1   6   1 1206.89   58.50   1
   0  -6  -1 2007.53   60.17   4
   0   6   1 2057.87   79.29   2
   0   6   1 2009.52   93.67   5
   0   6   1 1929.14   87.78   3
   0   6   1 2075.64   90.13   1
  -1  -6  -1 4.22250 3.65239   1
   1   6   1 10.2052  4.7212   2
   1   6   1 12.2366  4.9846   5
   1   6   1 10.2059  4.5899   1
   1   6   1 15.7945  4.8332   1
   1   6   1 15.5815  5.5379   3
  -2  -6  -1 279.947  17.120   1
   2   6   1 250.323  15.324   5
   2   6   1 260.244  16.315   3
   2   6   1 244.399  10.704   4
   2   6   1 241.193  14.915   2
   2   6   1 291.558  17.313   1
  -3  -6  -1 1177.71   55.11   1
   3   6   1 1174.27   55.45   1
   3   6   1 1159.95   52.34   3
   3   6   1 1145.56   53.44   5
  -4  -6  -1 1643.25   76.95   1
   4   6   1 1690.44   73.33   3
   4   6   1 1694.26   77.34   1
  -5  -6  -1 6.18690 5.70920   1
   5   6   1 22.5011  6.6973   3
   5   6   1 8.31802 5.82743   1
  -6  -6  -1 287.607  20.926   1
   6   6   1 277.280  19.115   3
  -7  -6  -1 804.315  43.680   1
   7   6   1 850.711  41.580   3
  -8  -6  -1 196.659  18.917   1
   8   6   1 286.206  20.512   3
  -9  -6  -1 19.8675  9.0210   1
 -10  -6  -1 196.606  20.148   1
 -11  -6  -1 165.054  19.965   1
  -7   7   1 88.4448 10.6892   1
  -6   7   1 24.2179  6.4103   1
  -5   7   1 83.7171 10.0780   1
  -5   7   1 91.6803 15.7156   3
  -5   7   1 91.9636 10.3091   1
  -4   7   1 799.065  37.977   1
  -4   7   1 787.287  43.171   3
  -4   7   1 744.275  38.209   1
  -4   7   1 755.826  32.410   2
  -3   7   1 307.416  19.121   1
  -3   7   1 299.899  16.649   2
  -3   7   1 357.211  19.692   1
  -3   7   1 272.669  22.570   3
  -2   7   1 31.5039  6.8865   1
  -2   7   1 44.3524  6.4906   2
  -2   7   1 48.2017  7.5581   2
  -2   7   1 40.1997  9.9567   3
  -2   7   1 35.4891  7.0385   1
   1  -7  -1 602.337  20.462   4
  -1   7   1 617.956  28.166   2
  -1   7   1 646.290  33.675   3
  -1   7   1 593.688  31.755   1
  -1   7   1 631.171  28.176   2
  -1   7   1 583.108  31.743   1
   0   7   1 1678.55   69.10   2
   0   7   1 1814.31   79.14   1
   0   7   1 1673.98   77.25   3
  -1  -7  -1 212.969  15.419   1
   1   7   1 236.823  16.386   3
   1   7   1 204.488  16.457   1
   1   7   1 211.080  14.416   2
   1   7   1 218.139  15.461   5
   1   7   1 232.487  16.139   1
  -2  -7  -1 671.678  33.668   1
   2   7   1 626.078  21.674   4
   2   7   1 643.162  32.430   5
   2   7   1 619.441  32.628   3
   2   7   1 640.326  30.136   2
   2   7   1 647.607  33.972   1
  -3  -7  -1 1727.17   79.54   1
   3   7   1 1682.84   76.10   3
   3   7   1 1751.76   80.26   1
   3   7   1 1749.47   78.53   5
  -4  -7  -1 944.021  47.521   1
   4   7   1 962.145  47.986   1
   4   7   1 940.735  44.869   3
  -5  -7  -1 357.532  26.062   1
   5   7   1 462.173  27.440   1
   5   7   1 503.564  25.462   3
  -6  -7  -1 400.791  25.322   1
   6   7   1 341.759  22.531   3
  -7  -7  -1 707.642  40.068   1
   7   7   1 744.713  37.447   3
  -8  -7  -1 62.1891 12.2250   1
   8   7   1 87.1117 12.2321   3
  -9  -7  -1 4.16280 7.95532   1
 -10  -7  -1 145.741  19.229   1
 -11  -7  -1 168.424  21.640   1
  -7   8   1 79.8210 10.8938   1
  -6   8   1 20.6050  6.7229   1
  -5   8   1 119.588  11.978   1
  -5   8   1 121.821  18.808   3
  -4   8   1 583.529  25.846   2
  -4   8   1 529.722  30.196   1
  -4   8   1 562.447  35.799   3
  -3   8   1 235.222  14.915   2
  -3   8   1 219.240  20.543   3
  -3   8   1 264.821  17.522   1
  -2   8   1 161.503  14.603   1
  -2   8   1 152.642  16.694   3
  -2   8   1 162.269  13.773   1
  -2   8   1 167.536  13.011   2
   1  -8  -1 387.090  14.838   4
  -1   8   1 362.075  23.276   1
  -1   8   1 368.848  22.935   1
  -1   8   1 363.388  20.102   2
  -1   8   1 345.009  24.286   3
   0   8   1 433.795  22.453   2
   0   8   1 409.657  25.194   1
   0   8   1 417.186  25.894   3
  -1  -8  -1 194.176  15.366   1
   1   8   1 188.929  16.655   1
   1   8   1 194.673  14.601   2
   1   8   1 181.754  15.322   1
   1   8   1 178.149  16.034   3
  -2  -8  -1 437.841  25.655   1
   2   8   1 412.102  24.972   3
   2   8   1 354.755  22.393   2
   2   8   1 413.736  15.259   4
   2   8   1 452.367  26.119   1
   2   8   1 441.492  23.908   5
  -3  -8  -1 1166.02   58.44   1
   3   8   1 1197.86   56.60   3
   3   8   1 1244.25   59.80   1
   3   8   1 1229.60   39.13   4
   3   8   1 1220.96   56.49   5
   3   8   1 1195.25   52.28   2
  -4  -8  -1 733.074  41.088   1
   4   8   1 805.482  42.439   1
   4   8   1 819.742  39.634   3
  -5  -8  -1 29.9344  9.1032   1
   5   8   1 35.5208  9.5373   1
   5   8   1 64.5494 10.3710   3
  -6  -8  -1 289.148  22.086   1
   6   8   1 289.805  20.556   3
  -7  -8  -1 367.701  26.388   1
   7   8   1 388.186  24.242   3
  -8  -8  -1 67.5306 13.0084   1
   8   8   1 97.6064 12.8621   3
  -9  -8  -1 16.2006  9.9637   1
   9   8   1 10.3854 10.0167   2
 -10  -8  -1 136.059  19.184   1
  -6   9   1 12.7871  6.7256   1
  -5   9   1 63.0516 10.1868   1
  -5   9   1 88.0057 17.9358   3
  -4   9   1 378.790  29.389   3
  -4   9   1 376.952  23.719   1
  -3   9   1 215.339  16.830   1
  -3   9   1 192.548  20.788   3
  -3   9   1 212.704  14.843   2
   2  -9  -1 8.93123 4.31941   4
  -2   9   1 -2.2951  7.8900   3
  -2   9   1 6.69352 5.67893   1
  -2   9   1 8.68788 6.49040   2
   1  -9  -1 121.549   8.979   4
  -1   9   1 118.032  16.155   3
  -1   9   1 124.054  12.313   2
  -1   9   1 113.311  12.677   1
   0   9   1 960.670  48.762   1
   0   9   1 908.511  42.017   2
   0   9   1 954.009  48.471   3
   1   9   1 233.030  17.044   2
   1   9   1 246.512  19.476   3
   1   9   1 239.714  18.842   1
   2   9   1 81.0768 11.3024   2
   2   9   1 75.7615 11.9010   1
   2   9   1 70.7813 11.6490   3
   3   9   1 565.908  33.708   1
   3   9   1 557.379  29.672   2
   3   9   1 562.926  21.094   4
   3   9   1 582.881  32.227   3
  -4  -9  -1 702.045  39.625   1
   4   9   1 721.865  37.556   3
   4   9   1 701.892  40.084   1
   4   9   1 707.701  35.387   2
  -5  -9  -1 88.7001 13.4505   1
   5   9   1 100.769  13.078   2
   5   9   1 98.3734 12.6947   3
  -6  -9  -1 147.969  16.983   1
   6   9   1 137.013  15.148   3
  -7  -9  -1 455.553  30.780   1
   7   9   1 441.185  27.555   2
   7   9   1 462.359  28.085   3
  -8  -9  -1 89.2944 15.3762   1
   8   9   1 91.9148 14.1982   2
  -9  -9  -1 0.02413 7.84745   1
   9   9   1 -10.368   9.124   2
 -10  -9  -1 145.495  20.731   1
  -5  10   1 89.0508 19.8119   3
  -5  10   1 92.7974 12.8286   1
  -4  10   1 290.029  27.762   3
  -4  10   1 334.150  22.698   1
  -3  10   1 160.865  21.207   3
  -3  10   1 158.308  15.620   1
  -3  10   1 190.883  14.943   2
  -2  10   1 -2.1542  8.4250   3
  -2  10   1 -3.2734  5.6422   1
  -2  10   1 7.87828 6.87996   2
  -1  10   1 338.978  24.102   1
  -1  10   1 338.047  25.996   3
  -1  10   1 363.806  21.517   2
   0  10   1 326.660  24.259   3
   0  10   1 313.353  22.875   1
   0  10   1 333.865  20.701   2
   1  10   1 269.277  21.310   3
   1  10   1 257.029  20.371   1
   1  10   1 246.734  18.094   2
   2  10   1 8.16822 7.76864   3
   2  10   1 12.1378  7.7210   2
   2  10   1 12.2391  7.5299   1
   3  10   1 671.934  39.070   1
   3  10   1 654.204  23.054   4
   3  10   1 662.248  36.757   3
   3  10   1 661.472  34.397   2
   4  10   1 250.740  21.333   1
   4  10   1 259.263  20.160   3
   4  10   1 258.235  19.435   2
   5  10   1 7.83950 7.55186   3
   5  10   1 3.50019 8.18565   2
   6  10   1 92.8567 14.0784   2
   6  10   1 97.2149 13.4811   3
   7  10   1 182.854  18.169   2
   7  10   1 173.494  17.519   3
   8  10   1 210.494  20.800   2
   9  10   1 -10.814  10.078   2
  -4  11   1 110.006  21.156   3
  -4  11   1 139.189  15.408   1
  -3  11   1 193.148  17.996   1
  -3  11   1 187.585  24.539   3
  -2  11   1 18.2805  8.8529   1
  -2  11   1 10.5566  7.6588   2
  -2  11   1  2.9909 10.0971   3
  -1  11   1 236.280  19.828   1
  -1  11   1 201.796  21.302   3
  -1  11   1 223.981  17.760   2
   0  11   1 474.239  31.153   1
   0  11   1 466.469  32.160   3
   0  11   1 510.928  27.734   2
   1  11   1 250.635  18.679   2
   1  11   1 260.266  21.889   3
   1  11   1 223.021  20.173   1
   2  11   1 -2.1598  6.3696   1
   2  11   1 3.88622 8.12266   3
   2  11   1 9.20725 7.59231   2
   3  11   1 365.772  24.306   2
   3  11   1 400.684  28.303   1
   3  11   1 380.085  26.436   3
   4  11   1 341.608  23.910   2
   4  11   1 360.903  27.187   1
   4  11   1 363.373  25.587   3
   5  11   1 84.7985 13.2723   3
   5  11   1 82.9852 13.6012   2
   6  11   1 51.5055 12.9004   2
   6  11   1 47.5610 11.6060   3
   7  11   1 344.609  26.170   2
   7  11   1 361.749  25.584   3
   8  11   1 291.721  24.954   2
   9  11   1 16.3645 10.8014   2
  -3  12   1 130.080  22.150   3
  -3  12   1 136.756  16.508   1
  -2  12   1 1.52237 8.48415   2
  -2  12   1 9.21036 8.28710   1
  -2  12   1  4.1319 10.8017   3
  -1  12   1 155.608  16.825   2
  -1  12   1 158.869  21.880   3
  -1  12   1 139.748  16.983   1
   0  12   1 375.327  27.443   1
   0  12   1 384.863  24.317   2
   0  12   1 347.926  28.740   3
   1  12   1 222.399  22.106   3
   1  12   1 205.151  18.618   2
   1  12   1 241.137  21.794   1
   2  12   1 0.65629 8.70019   3
   2  12   1 4.83882 7.81302   1
   2  12   1 -11.247   6.779   2
   3  12   1 228.700  21.479   3
   3  12   1 288.878  24.108   1
   3  12   1 221.032  19.468   2
   4  12   1 290.452  22.154   2
   4  12   1 264.986  22.978   3
   5  12   1 169.996  18.073   3
   5  12   1 128.491  17.031   2
   6  12   1 12.3897  9.6173   2
   6  12   1 11.5966  8.6211   3
   7  12   1 110.129  16.074   2
   8  12   1 162.539  19.952   2
  -1  13   1 63.8683 13.7794   1
  -1  13   1 75.5031 13.8074   2
  -1  13   1 74.7151 18.1094   3
   0  13   1 271.048  24.478   1
   0  13   1 270.983  21.957   2
   0  13   1 253.451  25.821   3
   1  13   1 182.204  23.278   3
   1  13   1 174.191  20.153   1
   1  13   1 177.586  18.295   2
   2  13   1 0.59354 7.95712   2
   2  13   1 -6.3161  8.8625   3
   2  13   1 -5.7961  8.2791   1
   3  13   1 160.009  21.526   1
   3  13   1 157.119  18.702   2
   3  13   1 137.985  19.539   3
   4  13   1 240.758  21.288   2
   4  13   1 262.958  23.224   3
   5  13   1 142.280  19.660   3
   5  13   1 150.523  19.105   2
   6  13   1 8.97484 9.92040   3
   6  13   1 -12.485   9.492   2
   7  13   1 173.696  21.292   2
   1  14   1 134.071  17.974   2
   1  14   1 119.048  19.522   1
   1  14   1 141.993  22.450   3
   2  14   1 22.2902 11.1479   1
   2  14   1  7.9361 10.7533   2
   2  14   1  4.4608 11.9162   3
   3  14   1 73.0250 15.6324   2
   3  14   1 108.652  18.874   3
   4  14   1 254.962  23.191   2
   4  14   1 246.501  24.584   3
   5  14   1 96.6927 16.8539   3
   5  14   1 87.1295 15.8396   2
   4  14  -2 110.691  18.004   2
   4  14  -2 105.058  19.247   3
   3  14  -2 160.392  20.152   2
   3  14  -2 174.263  23.593   3
   2  14  -2 64.2748 15.4493   3
   2  14  -2 40.8025 13.7539   2
   2  14  -2 54.9044 15.6041   1
   1  14  -2 19.2047 11.7090   1
   1  14  -2 23.1787 13.1395   3
   1  14  -2 25.7127 11.3929   2
   6  13  -2 91.2840 17.9869   3
   5  13  -2 -4.9081  9.7317   3
   4  13  -2 191.413  21.863   3
   3  13  -2 306.345  23.920   2
   3  13  -2 290.519  26.780   3
   2  13  -2 85.2063 16.9112   1
   2  13  -2 89.6693 17.2712   3
   2  13  -2 80.8870 14.9760   2
   1  13  -2 19.7475 11.1089   2
   1  13  -2 20.5151 11.1477   1
   1  13  -2 34.7556 12.3146   3
   0  13  -2 191.081  25.418   3
   0  13  -2 193.922  21.080   1
   0  13  -2 234.825  19.973   2
  -1  13  -2 127.846  16.336   2
  -1  13  -2 110.943  17.436   1
  -1  13  -2 133.453  21.957   3
  -2  13  -2 15.3066  8.8307   1
  -2  13  -2 1.06626 8.91031   2
  -2  13  -2 -3.1686 11.2766   3
   7  12  -2 179.176  21.424   3
   6  12  -2 119.204  18.654   3
   5  12  -2 -0.3369  9.7643   3
   4  12  -2 155.835  20.162   3
   3  12  -2 355.163  28.374   1
   3  12  -2 346.946  27.761   3
   2  12  -2 122.837  18.887   3
   2  12  -2 108.779  17.758   1
   2  12  -2 104.302  15.104   2
   1  12  -2 -4.0043  8.4688   2
   1  12  -2 -5.7790  7.4159   1
   1  12  -2 -10.398   8.406   3
   0  12  -2 195.603  21.672   3
   0  12  -2 202.638  18.218   2
   0  12  -2 178.774  19.421   1
  -1  12  -2 290.748  23.685   1
  -1  12  -2 275.102  20.809   2
  -1  12  -2 299.701  26.591   3
  -2  12  -2 26.4103  9.8447   2
  -2  12  -2 27.6102 10.1294   1
  -2  12  -2 46.5720 14.7363   3
  -3  12  -2 78.8046 17.2412   3
  -3  12  -2 75.0576 13.3026   1
   8  11  -2 70.9569 15.4565   3
   7  11  -2 140.106  19.292   3
   6  11  -2 163.355  19.279   3
   5  11  -2 35.9791 11.9396   3
   4  11  -2 286.581  24.251   3
   3  11  -2 586.620  35.807   3
   3  11  -2 549.434  36.185   1
   2  11  -2 129.686  17.538   1
   2  11  -2 133.922  18.735   3
   1  11  -2 33.2996 11.3946   3
   1  11  -2 21.3896  9.6122   1
   1  11  -2 33.0603  9.7949   2
   0  11  -2 246.278  18.653   2
   0  11  -2 225.680  21.754   3
   0  11  -2 243.742  20.848   1
  -1  11  -2 511.172  32.772   1
  -1  11  -2 531.741  34.925   3
  -1  11  -2 540.045  28.921   2
  -2  11  -2 61.4449 10.8112   2
  -2  11  -2 54.0682 11.1354   1
  -2  11  -2 47.9990 14.0601   3
  -3  11  -2 27.5303  8.6469   1
  -3  11  -2 21.7095 12.3376   3
  -3  11  -2 30.6330  8.6673   2
  -4  11  -2 89.4257 12.8844   1
  -4  11  -2 64.7501 16.5734   3
   7  10  -2 194.741  21.089   3
   6  10  -2 307.200  25.046   3
   5  10  -2 55.4287 13.6712   3
   4  10  -2 383.699  26.589   3
   4  10  -2 333.016  26.522   1
   3  10  -2 358.295  14.889   4
   3  10  -2 333.327  24.831   3
   3  10  -2 310.130  24.634   1
   2  10  -2 145.333  16.485   3
   2  10  -2 125.484  15.543   1
   1  10  -2 -1.9972  6.2123   1
   1  10  -2 -3.7931  7.1823   3
   0  10  -2 426.222  29.277   3
   0  10  -2 438.963  28.370   1
   0  10  -2 450.101  25.155   2
  -1  10  -2 637.579  39.303   3
  -1  10  -2 695.945  38.268   1
  -1  10  -2 686.043  33.440   2
  -2  10  -2 61.0657  9.8866   2
  -2  10  -2 60.8880 13.6395   3
  -2  10  -2 75.1889 11.6151   1
  -3  10  -2 4.44006 6.38783   2
  -3  10  -2 8.81488 9.59488   3
  -3  10  -2 9.22276 6.29538   1
  -4  10  -2 144.746  20.959   3
  -4  10  -2 134.175  13.751   1
  -5  10  -2 114.065  19.786   3
  -5  10  -2 140.393  13.930   1
  -9  -9   2 63.2366 14.9943   1
   8   9  -2 45.8907 13.3766   3
  -8  -9   2 14.9535  9.6222   1
   7   9  -2 414.221  28.467   3
  -7  -9   2 337.281  27.302   1
   6   9  -2 408.741  28.309   3
  -6  -9   2 394.512  28.096   1
   5   9  -2 156.887  17.864   3
   4   9  -2 409.146  26.773   3
   4   9  -2 357.012  26.526   1
   3   9  -2 518.956  31.642   3
   3   9  -2 516.075  32.059   1
   2   9  -2 283.241  22.302   3
   2   9  -2 326.147  23.115   1
   1   9  -2 22.8081  9.0966   3
   1   9  -2 5.87790 6.70471   1
   0   9  -2 453.227  27.855   1
   0   9  -2 458.462  29.213   3
  -1   9  -2 814.012  45.200   3
  -1   9  -2 874.180  38.788   2
  -1   9  -2 851.710  44.260   1
  -2   9  -2 402.325  27.402   3
  -2   9  -2 410.808  24.595   1
  -2   9  -2 374.923  21.567   2
  -3   9  -2 62.7158 14.1960   3
  -3   9  -2 63.4668  8.9958   2
  -3   9  -2 74.7326 10.5896   1
  -4   9  -2 245.252  22.679   3
  -4   9  -2 232.494  17.098   1
  -5   9  -2 262.406  18.278   1
  -5   9  -2 275.459  25.100   3
  -6   9  -2 32.8603  7.7260   1
  -6   9  -2 39.2080 14.1156   3
 -10  -8   2 88.6104 16.6342   1
  -9  -8   2 37.9838 12.1450   1
   8   8  -2 53.2679 13.5799   3
  -8  -8   2 23.3928  9.7697   1
   7   8  -2 445.274  30.193   3
  -7  -8   2 380.673  28.534   1
   6   8  -2 415.579  29.474   3
  -6  -8   2 494.647  30.585   1
   5   8  -2 2.29759 8.77909   3
  -5  -8   2 -1.8020  6.4974   1
   4   8  -2 79.6008 12.9466   3
   4   8  -2 44.7284 10.1122   1
  -4  -8   2 49.0801 10.2242   1
   3   8  -2 468.312  28.865   3
   3   8  -2 496.287  29.540   1
  -3  -8   2 458.254  28.509   1
   2   8  -2 690.685  37.649   3
   2   8  -2 738.465  38.692   1
  -2  -8   2 669.486  36.908   1
   1   8  -2 2.83195 5.27421   1
   1   8  -2 0.67423 5.49073   1
   1   8  -2 21.2948  8.0837   3
  -1  -8   2 23.6967  6.7563   5
   0   8  -2 705.607  33.893   1
   0   8  -2 562.864  33.464   3
   0   8  -2 521.766  31.952   1
  -1   8  -2 876.713  43.582   1
  -1   8  -2 821.438  44.516   3
  -1   8  -2 882.595  43.729   1
  -2   8  -2 186.151  15.733   1
  -2   8  -2 185.803  17.916   3
  -2   8  -2 203.342  15.273   1
  -2   8  -2 207.291  14.185   2
  -3   8  -2 24.3422  6.6406   1
  -3   8  -2 10.0657  5.6291   2
  -3   8  -2 7.33718 8.13528   3
  -3   8  -2 22.8944  6.2909   1
  -4   8  -2 297.008  18.878   1
  -4   8  -2 266.270  23.209   3
  -4   8  -2 306.382  18.813   1
  -5   8  -2 377.232  22.283   1
  -5   8  -2 420.458  29.335   3
  -5   8  -2 399.781  22.710   1
  -6   8  -2 35.8645  6.7357   1
  -6   8  -2 46.2894 13.5523   3
  -7   8  -2 16.8023  5.2016   1
  -7   8  -2 -8.0388 12.6245   3
 -10  -7   2 128.160  19.219   1
   9   7  -2 119.145  19.820   3
  -9  -7   2 109.622  16.523   1
   8   7  -2  8.4818 11.6413   3
  -8  -7   2 -0.8148  7.4117   1
   7   7  -2 378.842  27.724   3
  -7  -7   2 306.775  24.125   1
   6   7  -2 433.930  30.982   3
  -6  -7   2 533.059  30.939   1
   5   7  -2 130.560  17.011   3
  -5  -7   2 149.788  15.820   1
   4   7  -2 254.053  19.532   3
   4   7  -2 212.886  17.850   1
  -4  -7   2 185.544  17.087   1
   3   7  -2 1355.05   64.77   1
   3   7  -2 1324.58   62.95   3
  -3  -7   2 1340.87   63.98   1
   2   7  -2 650.533  34.776   1
   2   7  -2 617.764  34.203   3
  -2  -7   2 652.682  34.166   1
   1   7  -2 139.560  13.090   1
   1   7  -2 158.305  14.279   1
   1   7  -2 131.265  13.938   3
  -1  -7   2 145.943  12.342   5
  -1  -7   2 168.342  13.218   1
   0   7  -2 750.166  37.907   1
   0   7  -2 731.527  38.157   3
  -1   7  -2 1293.36   53.06   2
  -1   7  -2 1288.07   60.21   1
  -1   7  -2 1251.67   59.79   1
  -1   7  -2 1333.68   61.11   3
  -2   7  -2 387.200  24.988   3
  -2   7  -2 399.351  19.998   2
  -2   7  -2 422.906  20.245   2
  -2   7  -2 362.338  22.077   1
  -2   7  -2 399.741  22.309   1
  -3   7  -2 30.1354  5.9647   2
  -3   7  -2 33.4896  6.6599   1
  -3   7  -2 36.9464  9.9417   3
  -3   7  -2 34.7673  6.5550   1
  -4   7  -2 467.605  24.334   1
  -4   7  -2 481.979  24.033   1
  -4   7  -2 410.345  28.723   3
  -5   7  -2 472.169  30.160   3
  -5   7  -2 454.668  23.303   1
  -5   7  -2 440.237  23.469   1
  -6   7  -2 99.5770 16.5782   3
  -7   7  -2  0.0352 11.9835   3
 -10  -6   2 153.447  20.225   1
   9   6  -2 93.6686 21.1451   3
  -9  -6   2 147.956  17.216   1
   8   6  -2 25.4364 14.2676   3
  -8  -6   2 3.87233 7.23254   1
   7   6  -2 203.255  22.300   3
  -7  -6   2 122.702  15.279   1
   6   6  -2 595.954  36.662   3
  -6  -6   2 573.029  33.621   1
   5   6  -2 195.501  17.372   1
   5   6  -2 160.367  19.299   3
  -5  -6   2 207.843  16.799   1
  -5  -6   2 169.691  14.554   2
   4   6  -2 223.093  18.857   3
   4   6  -2 176.926  16.086   1
  -4  -6   2 225.066  15.372   2
  -4  -6   2 200.233  16.223   1
   3   6  -2 1048.26   52.23   1
   3   6  -2 1081.76   51.22   3
  -3  -6   2 1098.63   46.11   2
  -3  -6   2 1049.83   51.63   1
   2   6  -2 2234.69   99.44   3
   2   6  -2 2293.69  102.58   1
  -2  -6   2 2256.11   89.99   2
  -2  -6   2 2341.60  102.04   1
   1   6  -2 196.228  16.311   3
   1   6  -2 265.729  16.586   1
   1   6  -2 271.648  16.999   1
  -1  -6   2 215.243  14.241   5
  -1  -6   2 247.760  14.565   2
  -1  -6   2 246.409  15.566   1
   0   6  -2 532.228  28.127   1
   0   6  -2 545.099  28.849   3
   0   6  -2 538.867  25.047   2
   0  -6   2 519.909  26.998   1
   0  -6   2 547.880  28.632   5
  -1   6  -2 825.726  35.298   2
  -1   6  -2 821.371  39.826   1
  -1   6  -2 877.183  41.467   3
  -1   6  -2 811.356  39.707   1
  -2   6  -2 347.752  20.798   1
  -2   6  -2 428.906  19.077   2
  -2   6  -2 391.412  23.930   3
  -2   6  -2 406.055  21.219   1
  -3   6  -2 109.932  13.255   3
  -3   6  -2 89.2106  8.4846   1
  -3   6  -2 85.0683  8.8466   1
  -3   6  -2 98.1409  8.2464   2
  -4   6  -2 288.409  22.496   3
  -4   6  -2 351.725  17.667   1
  -4   6  -2 337.093  17.529   1
  -5   6  -2 778.837  42.047   3
  -6   6  -2 200.434  19.955   3
 -10  -5   2 184.066  19.863   1
   9   5  -2 115.940  25.598   3
  -9  -5   2 143.053  16.782   1
   8   5  -2 -11.475  15.874   3
  -8  -5   2 13.1509  7.9484   1
   7   5  -2 126.264  20.311   3
  -7  -5   2 97.7691 13.3040   1
   6   5  -2 812.247  44.405   3
  -6  -5   2 716.047  39.636   1
  -6  -5   2 741.521  35.557   2
   5   5  -2 390.005  27.843   3
   5   5  -2 381.204  25.084   1
  -5  -5   2 406.859  22.303   2
  -5  -5   2 417.050  25.896   1
  -5  -5   2 411.031  24.609   1
   4   5  -2 73.4680 10.1073   1
   4   5  -2 99.0826 13.1861   3
  -4  -5   2 80.8005  9.3721   2
  -4  -5   2 53.4188  8.7174   1
   3   5  -2 1251.33   55.89   3
   3   5  -2 1150.00   56.28   1
  -3  -5   2 1162.04   49.42   2
  -3  -5   2 1178.08   55.68   1
   2   5  -2 1254.97   59.96   1
   2   5  -2 1276.45   58.63   3
  -2  -5   2 1275.69   59.56   1
  -2  -5   2 1357.86   53.14   2
   1   5  -2 213.592  14.417   1
   1   5  -2 250.318  14.978   1
   1   5  -2 198.133  15.024   3
  -1  -5   2 208.858  12.241   5
  -1  -5   2 213.150  12.964   2
  -1  -5   2 222.824  14.180   1
   0   5  -2 7.82375 4.62535   3
   0   5  -2 2.39199 2.87352   1
   0   5  -2 4.67094 3.44778   1
   0   5  -2 7.30042 3.63070   2
   0  -5   2 4.73977 3.16287   1
   0  -5   2 8.71570 3.75095   2
  -1   5  -2 1087.46   50.21   1
  -1   5  -2 1113.43   50.42   1
  -1   5  -2 1048.53   44.44   2
  -1   5  -2 1130.28   51.19   3
   1  -5   2 1161.21   53.89   5
  -2   5  -2 712.373  32.780   1
  -2   5  -2 730.837  28.951   2
  -2   5  -2 687.928  34.665   3
  -2   5  -2 644.509  32.242   1
  -3   5  -2 12.8373  6.5524   3
  -3   5  -2 17.5581  3.5910   2
  -3   5  -2 10.3536  3.5379   2
  -3   5  -2 14.0535  3.3877   1
  -3   5  -2 14.3849  3.5844   1
  -4   5  -2 530.543  29.945   3
  -5   5  -2 336.397  23.152   3
  -6   5  -2 57.9100 12.1612   3
 -10  -4   2 202.307  19.962   1
  -9  -4   2 331.188  24.548   1
  -8  -4   2 45.0179 10.3159   1
  -7  -4   2 352.704  20.404   2
  -7  -4   2 304.500  21.914   1
   6   4  -2 665.816  41.146   3
  -6  -4   2 624.490  34.231   1
  -6  -4   2 621.516  30.509   2
   5   4  -2 559.837  31.924   1
   5   4  -2 553.796  30.475   5
   5   4  -2 579.197  36.640   3
  -5  -4   2 574.354  27.851   2
  -5  -4   2 593.932  32.519   1
  -5  -4   2 621.179  31.462   1
   4   4  -2 37.5792 10.8168   3
   4   4  -2 41.3291  7.9009   1
  -4  -4   2 42.0321  7.2210   1
  -4  -4   2 41.4708  7.4142   2
  -4  -4   2 45.5580  8.2122   1
   3   4  -2 2382.77  103.73   3
   3   4  -2 2267.36  105.88   1
  -3  -4   2 2358.94  105.38   1
  -3  -4   2 2427.58  106.44   1
  -3  -4   2 2513.18   93.58   2
   2   4  -2 1113.71   49.80   3
   2   4  -2 1092.54   50.31   1
  -2  -4   2 1033.78   44.18   2
  -2  -4   2 1050.55   49.60   1
   1   4  -2 31.2175  5.3992   1
   1   4  -2 30.1722  6.2979   3
   1   4  -2 39.1799  5.3095   2
   1   4  -2 32.7833  5.4779   1
  -1  -4   2 32.6991  5.2252   1
  -1  -4   2 30.1952  5.1318   2
   0   4  -2 26.6038  4.5522   1
   0   4  -2 43.7494  5.1813   2
   0   4  -2 32.4162  5.1302   1
   0   4  -2 28.8807  5.8129   3
   0  -4   2 32.0303  4.7434   2
   0  -4   2 23.9667  4.3285   1
  -1   4  -2 3369.27  139.51   1
  -1   4  -2 3186.21  136.29   3
  -1   4  -2 3238.85  122.80   2
  -1   4  -2 3292.18  139.33   1
   1  -4   2 3171.42  122.76   2
  -2   4  -2 1109.89   51.90   1
  -2   4  -2 1206.96   53.49   3
  -2   4  -2 1247.65   52.22   1
  -3   4  -2 9.30205 4.98069   3
  -4   4  -2 254.098  17.679   3
  -5   4  -2 813.403  41.286   3
  -6   4  -2 647.605  35.823   3
 -10  -3   2 173.980  18.336   1
  -9  -3   2 377.098  25.999   1
  -8  -3   2 31.7324  8.8119   1
  -7  -3   2 209.478  15.196   2
  -7  -3   2 186.923  16.348   1
  -6  -3   2 476.045  26.795   1
  -6  -3   2 456.053  24.022   2
   5   3  -2 849.616  43.590   5
  -5  -3   2 857.391  37.776   2
  -5  -3   2 894.971  42.608   1
   4   3  -2 296.514  19.359   5
   4   3  -2 339.606  20.800   1
  -4  -3   2 396.082  20.235   1
  -4  -3   2 314.112  17.861   2
  -4  -3   2 363.532  21.075   1
   3   3  -2 4201.08  183.48   1
   3   3  -2 4327.31  179.76   3
  -3  -3   2 4183.70  161.49   2
  -3  -3   2 4404.52  183.86   1
  -3  -3   2 4143.87  182.63   1
   2   3  -2 1773.27   77.52   1
   2   3  -2 1694.98   76.08   3
  -2  -3   2 1693.26   68.02   2
  -2  -3   2 1735.97   76.82   1
  -2  -3   2 1774.29   77.49   1
   1   3  -2 5.03859 4.63529   3
   1   3  -2 11.0906  3.7127   1
   1   3  -2 9.68551 3.17220   2
   1   3  -2 9.00908 3.30556   1
  -1  -3   2 10.2204  3.5590   2
  -1  -3   2 5.25913 4.89709   3
  -1  -3   2 7.65344 3.20574   1
   0   3  -2 48.9256  5.0581   2
   0   3  -2 49.1938  5.7462   1
   0   3  -2 47.2255  6.4372   3
   0   3  -2 54.1211  5.9571   1
   0  -3   2 45.2165  5.5126   1
   0  -3   2 51.9520  5.3810   2
   0  -3   2 51.0025  6.7577   3
  -1   3  -2 3284.59  138.66   1
  -1   3  -2 3375.93  138.60   1
  -1   3  -2 3329.29  122.21   2
  -1   3  -2 3230.19  135.22   3
   1  -3   2 3283.23  135.33   3
   1  -3   2 3000.55  122.11   2
  -2   3  -2 3132.00  145.15   1
  -2   3  -2 3571.79  143.29   3
   2  -3   2 3612.68  128.44   2
  -3   3  -2 6.43255 4.40730   3
  -4   3  -2 841.249  39.993   3
  -5   3  -2 768.608  38.483   3
 -10  -2   2 116.767  15.320   1
  -9  -2   2 201.112  17.630   1
  -8  -2   2 17.1756  7.2283   1
  -7  -2   2 136.711  11.983   2
  -7  -2   2 89.7896 11.7402   1
  -6  -2   2 1145.92   54.34   1
  -6  -2   2 1091.63   51.84   1
  -6  -2   2 1018.44   45.54   2
  -5  -2   2 328.898  18.765   1
  -5  -2   2 311.105  20.308   1
  -5  -2   2 274.260  16.812   2
   4   2  -2 652.102  32.910   5
  -4  -2   2 649.917  28.458   2
  -4  -2   2 602.223  31.104   1
   3   2  -2 2416.11  107.91   1
   3   2  -2 2570.51  110.95   5
  -3  -2   2 2531.59   94.71   2
  -3  -2   2 2291.36  106.64   1
  -3  -2   2 2481.22  108.12   1
  -3  -2   2 2442.42  110.21   5
   2   2  -2 1036.79   47.23   1
   2   2  -2 1056.75   41.29   2
  -2  -2   2 1019.56   47.28   1
  -2  -2   2 978.926  41.067   2
  -2  -2   2 1033.01   46.37   1
  -2  -2   2 1000.28   46.83   5
   1   2  -2 95.0589  7.9397   1
   1   2  -2 96.0126  8.2710   1
   1   2  -2 97.0857 10.3483   3
   1   2  -2 87.7847  7.3841   2
  -1  -2   2 83.9162  7.2311   2
  -1  -2   2 94.2379  7.6346   1
  -1  -2   2 103.681   8.493   1
   0   2  -2 352.328  18.487   3
   0   2  -2 332.303  17.374   1
   0   2  -2 354.856  17.577   1
   0   2  -2 354.533  15.654   2
   0  -2   2 336.628  17.269   1
   0  -2   2 356.482  18.897   3
   0  -2   2 365.324  15.687   2
  -1   2  -2 2649.07  105.50   3
  -1   2  -2 2415.43  107.90   1
  -1   2  -2 2753.97  108.06   1
   1  -2   2 2298.60  107.07   1
   1  -2   2 2506.24  105.29   3
   1  -2   2 2588.00   95.25   2
  -2   2  -2 3488.58  123.32   2
  -2   2  -2 3151.21  136.72   3
   2  -2   2 3377.97  136.79   3
   2  -2   2 3208.11  123.17   2
  -3   2  -2 54.8872  6.7132   3
   3  -2   2 58.5293  6.8272   3
  -4   2  -2 700.254  33.282   3
  -5   2  -2 966.281  45.213   3
 -10   2  -2 33.9782  6.4937   1
 -10  -1   2 109.990  14.245   1
  -9  -1   2 252.077  19.457   1
  -8  -1   2 21.1670  7.1724   1
  -7  -1   2 155.711  16.299   1
  -7  -1   2 182.650  12.820   2
  -7  -1   2 144.866  13.576   1
  -6  -1   2 1396.40   66.14   1
  -6  -1   2 1378.67   63.86   1
  -6  -1   2 1373.34   56.14   2
  -5  -1   2 472.086  23.232   1
  -5  -1   2 367.230  20.390   2
  -5  -1   2 428.590  25.083   1
   4   1  -2 16.0696  5.7687   5
  -4  -1   2 19.7885  4.6105   1
  -4  -1   2 14.5781  5.5531   1
  -4  -1   2 16.5557  4.3958   2
   3   1  -2 2217.51  104.11   1
   3   1  -2 2579.74  109.07   5
  -3  -1   2 2263.42  103.60   1
  -3  -1   2 2429.23  108.55   5
  -3  -1   2 2482.02   91.86   2
   2   1  -2 8067.23  284.90   2
   2   1  -2 7955.29  324.28   1
   2   1  -2 7615.47  336.78   5
  -2  -1   2 6470.91  323.65   1
  -2  -1   2 7674.58  336.51   5
  -2  -1   2 8056.58  284.86   2
   1   1  -2 4775.81  204.21   1
   1   1  -2 4966.98  203.49   1
   1   1  -2 4711.21  179.26   2
  -1  -1   2 4771.33  203.40   1
  -1  -1   2 4786.34  204.23   1
  -1  -1   2 4756.23  179.28   2
   0   1  -2 22.8007  3.4864   1
   0   1  -2 27.0719  3.7974   1
   0   1  -2 44.9879  4.3092   2
   0  -1   2 35.5272  4.5676   1
  -1   1  -2 -1.8959  0.8927   2
  -2   1  -2 2599.90  103.74   2
  -2   1  -2 2814.05  114.76   3
   2  -1   2 2887.91  114.77   3
   2  -1   2 2845.36  104.04   2
  -3   1  -2 568.341  26.015   3
   3  -1   2 571.758  25.982   3
  -4   1  -2 432.696  22.141   3
   4  -1   2 455.250  21.948   3
  -8   1  -2 324.737  19.480   1
  -8   1  -2 396.200  19.444   1
  -9   1  -2 354.475  19.601   1
  -9   1  -2 324.131  19.939   1
 -10   1  -2 73.4508  9.2018   1
 -10   0   2 85.2549 12.6132   1
  -9   0   2 177.324  15.390   1
  -8   0   2 31.0707  7.4917   1
  -7   0   2 228.086  16.024   1
  -7   0   2 215.380  14.038   2
  -7   0   2 241.640  19.495   1
  -6   0   2 532.674  28.057   1
  -6   0   2 568.342  25.079   2
  -6   0   2 502.799  30.500   1
  -5   0   2 624.131  28.248   2
  -5   0   2 685.239  32.010   1
  -5   0   2 633.827  34.012   1
  -4   0   2 -0.8693  4.4901   1
  -4   0   2 0.78599 3.34617   2
  -4   0   2 2.25418 3.18721   1
   3   0  -2 1623.35   74.20   5
  -3   0   2 1602.56   74.00   5
  -3   0   2 1568.12   69.24   1
  -3   0   2 1551.84   61.34   2
  -3   0   2 1556.71   70.59   1
   2   0  -2 1578.85   66.33   1
   2   0  -2 1495.06   70.47   5
   2   0  -2 1443.28   58.96   2
  -2   0   2 1529.54   70.37   5
  -2   0   2 1492.05   58.80   2
  -2   0   2 1564.84   66.20   1
   1   0  -2 560.468  24.268   2
   1   0  -2 600.831  27.725   1
  -1   0   2 586.936  24.379   2
  -1   0   2 606.861  27.160   1
  -1   0   2 577.989  29.385   5
   0   0  -2 50.0202  4.4101   2
   0   0  -2 35.6146  3.9273   1
   0   0   2 39.5210  5.2089   1
   0   0   2 51.8825  4.1253   2
  -1   0  -2 1265.78   48.24   3
  -1   0  -2 978.205  44.078   2
  -1   0  -2 1029.44   50.47   1
   1   0   2 1283.30   50.82   1
   1   0   2 1241.41   44.46   2
  -2   0  -2 929.346  43.273   1
  -2   0  -2 988.680  44.024   1
  -2   0  -2 1024.20   41.85   3
   2   0   2 1035.61   38.66   2
   2   0   2 1050.82   41.86   3
  -3   0  -2 25.3593  3.7426   3
   3   0   2 25.0997  2.9576   2
   3   0   2 25.5910  3.2548   3
   4   0   2 187.584   9.001   2
   4   0   2 175.640  10.775   3
   4   0   2 192.858   8.973   2
  -5   0  -2 459.305  23.011   1
   5   0   2 523.465  20.943   2
   5   0   2 532.387  24.756   3
   5   0   2 508.107  20.805   2
  -6   0  -2 337.235  17.851   1
  -6   0  -2 314.891  17.647   1
   6   0   2 401.256  15.939   2
  -7   0  -2 1.55834 4.12549   1
  -7   0  -2 6.69223 4.34251   1
  -8   0  -2 190.126  12.985   1
  -8   0  -2 163.947  13.166   1
  -9   0  -2 380.211  23.125   1
  -9   0  -2 411.347  22.758   1
 -10   0  -2 118.002  11.965   1
 -11   0  -2 7.89494 6.53772   1
 -10   1   2 75.4185 11.9956   1
  -9   1   2 235.002  18.008   1
  -8   1   2 36.1637  7.7459   1
  -7   1   2 33.3648  6.8807   1
  -7   1   2 43.7734  6.6622   2
  -7   1   2 32.2335  8.9190   1
  -6   1   2 577.267  33.284   1
  -6   1   2 681.175  27.121   2
  -6   1   2 551.800  30.124   1
  -5   1   2 1503.82   59.39   2
  -5   1   2 1562.43   67.53   1
  -5   1   2 1466.12   69.43   1
  -4   1   2 47.0253  5.9188   2
  -4   1   2 73.6226  6.9803   1
  -4   1   2 63.7891  7.9692   1
  -3   1   2 484.023  20.936   2
  -3   1   2 518.547  27.154   5
  -3   1   2 452.752  22.706   1
  -3   1   2 460.808  23.578   1
   2  -1  -2 1696.35   78.68   5
   2  -1  -2 1552.71   65.16   2
  -2   1   2 1765.23   78.78   5
  -2   1   2 1692.32   73.27   1
  -2   1   2 1724.66   73.53   1
  -2   1   2 1710.18   65.13   2
   1  -1  -2 1253.35   55.46   1
   1  -1  -2 1328.69   60.24   5
   1  -1  -2 1266.10   55.59   1
   1  -1  -2 1256.58   49.72   2
  -1   1   2 1197.90   49.69   2
  -1   1   2 1282.36   59.82   5
  -1   1   2 1372.92   56.15   1
   0  -1  -2 250.333  11.205   2
   0  -1  -2 233.281  12.075   1
   0   1   2 241.057  12.538   1
   0   1   2 240.600  11.101   2
   0   1   2 205.100  11.947   1
  -2  -1  -2 1430.56   56.05   2
  -2  -1  -2 1493.49   63.74   1
   2   1   2 1523.36   56.08   2
   2   1   2 1405.67   63.13   1
  -3  -1  -2 44.8461  4.8735   1
  -3  -1  -2 58.0984  5.0051   1
  -4  -1  -2 15.1221  3.1849   1
  -4  -1  -2 15.0528  3.4923   1
   4   1   2 31.7942  3.9225   2
  -5  -1  -2 1751.86   75.97   1
  -5  -1  -2 1783.29   75.81   1
   5   1   2 1686.20   66.99   2
   5   1   2 1730.72   73.64   3
  -6  -1  -2 807.041  39.538   1
  -6  -1  -2 813.783  39.789   1
   6   1   2 957.597  35.555   2
  -7  -1  -2 7.97737 4.95210   1
  -7  -1  -2 14.2042  5.2568   1
   7   1   2 10.8605  4.8347   2
  -8  -1  -2 329.149  20.446   1
  -8  -1  -2 332.552  19.750   1
  -9  -1  -2 336.416  21.010   1
 -10  -1  -2 101.140  12.240   1
 -11  -1  -2 -2.7465  6.4699   1
  -9   2   2 232.980  17.780   1
  -8   2   2 111.411  11.780   1
  -7   2   2 39.1858  7.2227   1
  -7   2   2 38.3333  9.6373   1
  -6   2   2 475.610  26.263   1
  -6   2   2 573.232  22.874   2
  -6   2   2 471.122  28.818   1
  -5   2   2 945.907  41.978   1
  -5   2   2 897.848  36.596   2
  -5   2   2 853.961  42.751   1
  -4   2   2 408.332  19.165   1
  -4   2   2 340.042  16.864   2
  -4   2   2 335.111  19.183   1
  -3   2   2 377.441  20.315   1
  -3   2   2 409.097  18.625   2
  -3   2   2 435.182  24.945   5
  -3   2   2 437.586  20.552   1
   2  -2  -2 867.723  33.089   2
   2  -2  -2 848.653  41.491   5
  -2   2   2 790.062  33.008   2
  -2   2   2 855.807  41.343   5
  -2   2   2 878.975  36.788   1
  -2   2   2 755.550  36.308   1
  -2   2   2 715.336  36.633   1
   1  -2  -2 47.3334  6.0008   3
   1  -2  -2 48.6630  4.9410   2
   1  -2  -2 59.3983  8.0003   5
   1  -2  -2 47.3885  5.0161   1
  -1   2   2 54.3671  6.4554   3
  -1   2   2 49.4527  4.6853   1
  -1   2   2 37.8299  6.8189   5
  -1   2   2 52.2293  5.5703   2
  -1   2   2 52.0290  5.4236   1
   0  -2  -2 1314.73   49.88   2
   0  -2  -2 1254.30   56.15   1
   0  -2  -2 1303.07   54.77   3
   0   2   2 1293.15   49.84   2
   0   2   2 1373.18   60.49   5
   0   2   2 1215.66   54.66   3
   0   2   2 1281.07   56.44   1
   0   2   2 1243.18   56.17   1
  -1  -2  -2 487.776  20.275   2
  -1  -2  -2 482.228  22.916   1
  -1  -2  -2 453.174  22.476   1
  -1  -2  -2 483.431  21.262   3
   1   2   2 480.014  22.662   1
   1   2   2 475.077  22.921   1
   1   2   2 481.617  15.355   4
   1   2   2 472.317  20.154   2
   1   2   2 487.174  21.257   3
  -2  -2  -2 3048.78  113.91   2
  -2  -2  -2 3087.71  129.30   1
  -2  -2  -2 3031.74  129.19   1
   2   2   2 2987.83  123.03   3
   2   2   2 3045.55  129.17   1
   2   2   2 2890.00  113.73   2
  -3  -2  -2 287.947  15.859   1
   3   2   2 325.053  14.176   2
   3   2   2 275.871  15.069   1
  -4  -2  -2 366.435  17.402   1
  -4  -2  -2 310.032  16.910   1
   4   2   2 278.127  14.945   2
  -5  -2  -2 563.421  28.901   1
  -5  -2  -2 597.137  28.817   1
   5   2   2 610.045  25.742   2
  -6  -2  -2 534.049  28.705   1
  -6  -2  -2 569.147  29.266   1
   6   2   2 638.175  26.233   2
  -7  -2  -2 32.0872  6.8303   1
  -7  -2  -2 33.0908  7.0305   1
   7   2   2 38.2231  6.5386   2
  -8  -2  -2 119.255  13.115   1
  -8  -2  -2 156.220  13.436   1
  -9  -2  -2 262.322  18.871   1
 -10  -2  -2 72.6604 11.3584   1
 -11  -2  -2 -0.7774  6.6577   1
  -9   3   2 86.9746 11.5736   1
  -8   3   2 128.213  12.282   1
  -7   3   2 13.2615  8.1070   1
  -7   3   2 10.2091  5.2674   1
  -6   3   2 370.720  22.229   1
  -6   3   2 342.642  20.030   1
  -5   3   2 502.728  25.501   1
  -5   3   2 536.215  22.144   2
  -5   3   2 473.436  26.085   1
  -4   3   2 119.742   9.201   2
  -4   3   2 126.555  10.383   1
  -4   3   2 162.794  10.441   1
  -3   3   2 108.876   8.096   2
  -3   3   2 87.0359  8.0871   1
  -3   3   2 92.0218  7.9605   1
  -3   3   2 126.477  12.526   5
  -2   3   2 1176.75   50.61   3
  -2   3   2 1019.60   49.48   1
  -2   3   2 991.547  48.811   1
  -2   3   2 1209.84   55.32   5
  -2   3   2 1162.24   44.19   2
   1  -3  -2 477.940  27.588   5
   1  -3  -2 507.328  21.132   2
  -1   3   2 469.877  24.355   3
  -1   3   2 476.899  26.765   5
  -1   3   2 502.259  23.895   1
  -1   3   2 481.120  21.108   2
  -1   3   2 505.340  23.487   1
   0  -3  -2 751.350  34.479   3
   0  -3  -2 715.275  34.803   1
   0  -3  -2 781.197  31.184   2
   0  -3  -2 765.640  23.520   4
   0   3   2 767.838  34.492   3
   0   3   2 746.944  35.190   1
   0   3   2 780.082  31.208   2
   0   3   2 801.666  38.231   5
  -1  -3  -2 36.4896  4.6068   3
  -1  -3  -2 37.3378  5.0122   1
  -1  -3  -2 37.8785  4.8910   2
   1   3   2 33.0493  4.6276   1
   1   3   2 38.3754  4.7746   2
   1   3   2 42.4488  4.8668   3
   1   3   2 42.1050  5.4200   1
  -2  -3  -2 4135.85  171.69   3
  -2  -3  -2 4130.67  179.23   1
  -2  -3  -2 4319.09  179.19   1
   2   3   2 4049.44  157.87   2
   2   3   2 4311.50  171.66   3
   2   3   2 4215.59  179.45   1
  -3  -3  -2 1604.79   69.15   1
  -3  -3  -2 1524.57   68.62   1
  -3  -3  -2 1593.44   65.43   3
   3   3   2 1608.82   64.71   3
   3   3   2 1438.70   60.66   2
   3   3   2 1527.90   68.68   1
  -4  -3  -2 325.602  16.820   1
  -4  -3  -2 290.595  16.446   1
   4   3   2 262.210  14.685   2
   4   3   2 311.055  16.347   1
   4   3   2 248.996  14.566   3
  -5  -3  -2 927.270  41.633   1
   5   3   2 831.439  39.428   3
   5   3   2 863.914  36.819   2
  -6  -3  -2 836.776  40.486   1
  -6  -3  -2 810.516  40.506   1
   6   3   2 851.276  35.875   2
   6   3   2 810.961  40.471   3
  -7  -3  -2 61.9931  9.2836   1
  -7  -3  -2 68.2091  9.6427   1
  -8  -3  -2 58.3305  9.8117   1
  -9  -3  -2 226.607  17.959   1
 -10  -3  -2 45.7487  9.9419   1
 -11  -3  -2 -2.5705  7.1568   1
  -9   4   2 166.004  15.700   1
  -8   4   2 121.594  12.735   1
  -7   4   2 73.2287 10.0026   1
  -7   4   2 77.6731 11.4121   1
  -6   4   2 341.725  21.555   1
  -6   4   2 355.912  20.721   1
  -5   4   2 379.640  21.719   1
  -5   4   2 411.836  22.103   1
  -4   4   2 345.583  19.170   1
  -4   4   2 308.817  16.404   2
  -4   4   2 366.194  18.744   1
  -3   4   2 667.332  32.986   3
  -3   4   2 619.773  26.448   2
  -3   4   2 574.527  28.874   1
  -3   4   2 553.135  29.437   1
  -3   4   2 634.648  35.412   5
  -2   4   2 3342.28  144.66   1
  -2   4   2 3255.93  154.52   5
  -2   4   2 3453.87  128.05   2
  -2   4   2 3299.61  145.42   1
  -2   4   2 3532.05  143.30   3
  -1   4   2 1197.80   53.17   3
  -1   4   2 1147.23   53.20   1
  -1   4   2 1175.03   52.72   1
  -1   4   2 1187.27   46.94   2
  -1   4   2 1183.05   57.70   5
   0  -4  -2 5.81074 2.42593   4
   0  -4  -2 4.19583 3.04220   1
   0   4   2 -0.8647  3.3140   3
   0   4   2 2.58265 4.55931   5
   0   4   2 3.15564 3.01007   1
   0   4   2 2.52778 3.21865   2
   0   4   2 -0.0980  2.2481   1
  -1  -4  -2 239.883  14.134   3
  -1  -4  -2 262.546  14.535   1
   1   4   2 218.803  12.682   2
   1   4   2 238.946  15.999   5
   1   4   2 255.406   9.320   4
   1   4   2 260.336  14.873   1
   1   4   2 243.695  13.958   3
   1   4   2 253.392  14.459   1
  -2  -4  -2 3416.39  146.74   1
  -2  -4  -2 3499.44  140.86   3
   2   4   2 3463.51  129.46   2
   2   4   2 3331.68  147.01   1
   2   4   2 3291.92  140.54   3
  -3  -4  -2 919.848  43.496   1
  -3  -4  -2 899.594  40.812   3
  -3  -4  -2 921.263  43.413   1
   3   4   2 911.711  43.317   1
   3   4   2 935.733  40.239   3
   3   4   2 950.404  38.671   2
  -4  -4  -2 360.172  19.955   1
  -4  -4  -2 395.852  20.488   1
   4   4   2 350.452  19.540   1
   4   4   2 314.018  17.239   3
   4   4   2 310.246  17.540   2
  -5  -4  -2 398.535  21.840   1
  -5  -4  -2 406.972  22.092   1
   5   4   2 346.612  18.992   2
   5   4   2 394.912  21.299   1
   5   4   2 333.011  19.251   3
  -6  -4  -2 768.787  39.097   1
   6   4   2 829.836  35.232   2
   6   4   2 749.834  37.007   3
  -7  -4  -2 222.389  17.203   1
  -7  -4  -2 195.441  17.556   1
   7   4   2 309.667  19.698   3
  -8  -4  -2 -5.2863  6.5986   1
   8   4   2 -6.8325  9.4167   3
   8   4   2 -10.413   6.445   2
  -9  -4  -2 332.012  23.061   1
 -10  -4  -2 86.2009 13.0955   1
 -11  -4  -2 3.62865 7.94342   1
  -8   5   2 99.7171 12.1789   1
  -7   5   2 5.23304 5.57075   1
  -6   5   2 181.857  14.434   1
  -6   5   2 187.532  15.427   1
  -5   5   2 478.103  25.911   1
  -5   5   2 515.755  25.721   1
  -5   5   2 459.711  26.072   1
  -4   5   2 186.286  13.044   1
  -4   5   2 176.991  13.402   1
  -4   5   2 158.568  11.070   2
  -3   5   2 404.744  23.138   1
  -3   5   2 447.312  20.427   2
  -3   5   2 459.656  26.855   3
  -3   5   2 407.869  22.434   1
  -2   5   2 1600.89   72.37   1
  -2   5   2 1583.47   78.35   5
  -2   5   2 1615.17   72.82   3
  -2   5   2 1610.13   63.39   2
  -2   5   2 1636.63   71.55   1
  -1   5   2 1386.37   61.92   1
  -1   5   2 1295.77   66.27   5
  -1   5   2 1386.71   61.36   1
  -1   5   2 1387.48   54.55   2
  -1   5   2 1353.02   61.45   3
   0  -5  -2 675.475  21.739   4
   0  -5  -2 697.065  32.275   1
   0   5   2 683.828  29.205   2
   0   5   2 663.161  32.876   3
   0   5   2 657.085  35.398   5
   0   5   2 650.732  32.850   1
  -1  -5  -2 291.246  16.196   1
   1   5   2 231.886  15.292   3
   1   5   2 285.616  16.308   1
   1   5   2 253.639  16.902   5
   1   5   2 272.095  14.611   2
   1   5   2 291.243  16.479   1
   1   5   2 241.571   9.759   4
  -2  -5  -2 3660.36  158.19   1
   2   5   2 3738.81  107.09   4
   2   5   2 3704.89  163.99   5
   2   5   2 3581.52  151.93   3
   2   5   2 3567.28  139.44   2
   2   5   2 3675.73  158.76   1
  -3  -5  -2 549.479  26.446   3
  -3  -5  -2 529.795  27.875   1
   3   5   2 573.756  25.839   3
   3   5   2 506.529  27.583   1
   3   5   2 501.690  24.775   2
  -4  -5  -2 196.804  15.346   3
  -4  -5  -2 217.650  15.257   1
   4   5   2 212.521  14.446   1
   4   5   2 179.756  12.963   2
   4   5   2 185.142  12.374   3
  -5  -5  -2 610.872  32.075   1
  -5  -5  -2 664.905  32.353   1
   5   5   2 614.581  31.576   1
   5   5   2 556.385  28.463   3
   5   5   2 560.843  28.208   2
  -6  -5  -2 1118.42   53.60   1
  -6  -5  -2 1108.21   53.98   1
   6   5   2 1097.12   47.38   2
   6   5   2 1085.38   49.41   3
  -7  -5  -2 286.607  22.463   1
   7   5   2 409.209  21.635   2
  -8  -5  -2 32.4283  9.6992   1
   8   5   2 19.7811  8.6101   2
   8   5   2 45.8159  9.2910   3
  -9  -5  -2 368.460  25.518   1
 -10  -5  -2 164.881  17.218   1
 -11  -5  -2 0.80405 8.19344   1
  -8   6   2 95.5305 12.8244   1
  -7   6   2 -5.2301  5.0868   1
  -6   6   2 112.968  11.965   1
  -5   6   2 369.006  21.242   1
  -5   6   2 344.108  21.603   1
  -4   6   2 177.943  13.958   1
  -4   6   2 198.482  13.902   1
  -4   6   2 152.520  11.297   2
  -4   6   2 149.187  17.438   3
  -3   6   2 116.973  10.192   2
  -3   6   2 111.535  11.793   1
  -3   6   2 157.415  15.979   3
  -3   6   2 99.4606 10.8229   1
  -2   6   2 1532.13   67.17   1
  -2   6   2 1491.12   67.82   1
  -2   6   2 1443.88   68.37   3
  -2   6   2 1444.82   73.70   5
  -2   6   2 1479.63   59.36   2
   1  -6  -2 1574.94   48.10   4
  -1   6   2 1646.31   63.93   2
  -1   6   2 1493.13   72.34   1
  -1   6   2 1641.12   77.90   5
  -1   6   2 1607.83   72.18   3
  -1   6   2 1627.30   72.04   1
   0  -6  -2 103.943   6.389   4
   0   6   2 101.288   9.741   1
   0   6   2 99.7271  9.2517   2
   0   6   2 91.5426 11.0511   3
   0   6   2 92.1892 11.5154   5
  -1  -6  -2 229.924  15.688   1
   1   6   2 258.391  17.036   5
   1   6   2 232.467  16.309   1
   1   6   2 252.454  16.085   3
   1   6   2 250.132  16.267   1
   1   6   2 255.917  14.595   2
  -2  -6  -2 925.018  44.671   1
   2   6   2 908.800  45.223   5
   2   6   2 925.512  42.770   3
   2   6   2 941.255  39.928   2
   2   6   2 958.635  45.324   1
   2   6   2 897.920  29.593   4
  -3  -6  -2 839.330  41.372   1
   3   6   2 782.761  38.659   3
   3   6   2 802.145  36.719   2
   3   6   2 858.179  41.123   5
   3   6   2 879.622  41.636   1
  -4  -6  -2 19.8349  6.5780   1
   4   6   2 7.85811 4.84174   3
   4   6   2 12.1030  5.8684   2
   4   6   2 22.4597  5.9182   1
  -5  -6  -2 193.614  16.270   1
   5   6   2 191.197  14.412   2
   5   6   2 187.219  15.340   1
   5   6   2 185.937  13.681   3
  -6  -6  -2 686.462  37.237   1
   6   6   2 682.327  33.040   2
   6   6   2 696.027  33.760   3
  -7  -6  -2 570.667  36.133   1
   7   6   2 709.491  33.272   2
   7   6   2 704.858  33.397   3
  -8  -6  -2 14.3027  7.7073   1
   8   6   2 10.3012  8.3330   2
   8   6   2 21.1154  7.7093   3
  -9  -6  -2 216.908  19.980   1
 -10  -6  -2 164.100  18.276   1
 -11  -6  -2 -3.0924  8.0197   1
  -7   7   2 6.20062 6.43880   1
  -6   7   2 86.7633 11.4404   1
  -5   7   2 382.566  23.463   1
  -4   7   2 145.179  11.496   2
  -4   7   2 166.428  14.074   1
  -4   7   2 153.331  13.444   1
  -4   7   2 129.696  18.321   3
  -3   7   2 60.9346  8.0012   2
  -3   7   2 49.5782  8.1064   1
  -3   7   2 41.7435  7.8075   1
  -3   7   2 57.8921 11.9277   3
  -2   7   2 643.565  34.184   1
  -2   7   2 674.841  36.761   3
  -2   7   2 653.703  30.044   2
  -2   7   2 660.860  34.042   1
   1  -7  -2 1092.33   34.62   4
  -1   7   2 1108.84   53.32   3
  -1   7   2 1070.96   52.02   1
  -1   7   2 1091.61   56.76   5
  -1   7   2 1113.27   52.94   1
  -1   7   2 1118.53   46.37   2
   0  -7  -2 95.0960  7.3455   4
   0   7   2 99.3147 10.2993   2
   0   7   2 93.6934 10.6419   1
   0   7   2 102.011  12.544   3
   0   7   2 95.6111 12.6986   5
  -1  -7  -2 214.392  15.725   1
   1   7   2 231.876  17.007   1
   1   7   2 226.380  16.299   1
   1   7   2 210.501  16.580   5
   1   7   2 212.559  14.524   2
   1   7   2 227.083  16.263   3
  -2  -7  -2 1310.35   61.09   1
   2   7   2 1197.48   58.64   3
   2   7   2 1305.52   54.46   2
   2   7   2 1295.73   61.62   1
   2   7   2 1344.90   40.20   4
   2   7   2 1318.84   62.13   5
  -3  -7  -2 512.899  30.502   1
   3   7   2 543.218  30.917   1
   3   7   2 585.508  29.787   5
   3   7   2 575.727  28.116   2
   3   7   2 608.496  29.536   3
   4   7   2 168.426  13.895   2
   4   7   2 148.871  12.766   3
   4   7   2 164.585  13.270   5
  -5  -7  -2 517.183  29.838   1
   5   7   2 505.550  29.480   1
   5   7   2 481.420  26.454   2
   5   7   2 504.766  26.551   3
  -6  -7  -2 1091.22   56.02   1
   6   7   2 1134.16   51.97   3
   6   7   2 1145.75   50.17   2
  -7  -7  -2 98.6675 14.2355   1
   7   7   2 154.802  13.819   3
   7   7   2 158.189  15.089   2
  -8  -7  -2 58.3415 12.0511   1
   8   7   2 37.0229 10.5923   2
  -9  -7  -2 195.760  19.553   1
 -10  -7  -2 136.507  18.565   1
 -11  -7  -2  7.5794 10.2208   1
  -6   8   2 42.7811  9.0636   1
  -5   8   2 270.994  19.296   1
  -4   8   2 243.881  17.905   1
  -4   8   2 263.030  15.603   2
  -4   8   2 220.047  22.426   3
  -3   8   2 24.2962  6.6808   2
  -3   8   2 23.7004  9.6000   3
  -3   8   2 17.5609  6.5667   1
   2  -8  -2 546.551  19.426   4
  -2   8   2 553.985  26.665   2
  -2   8   2 517.057  30.165   1
  -2   8   2 549.070  32.871   3
   1  -8  -2 247.349  11.821   4
  -1   8   2 251.261  18.079   1
  -1   8   2 251.713  20.143   3
  -1   8   2 241.927  16.181   2
   0   8   2 213.092  15.107   2
   0   8   2 188.572  17.555   5
   0   8   2 214.657  17.936   3
   0   8   2 240.571  17.375   1
   1   8   2 73.2028 11.1674   3
   1   8   2 67.6380 10.1299   1
   1   8   2 66.1356  9.4426   2
   1   8   2 78.5229 11.1443   1
   1   8   2 81.1557 11.7308   5
  -2  -8  -2 1188.56   58.34   1
   2   8   2 1203.58   37.62   4
   2   8   2 1162.31   52.18   2
   2   8   2 1267.03   57.38   3
   2   8   2 1256.53   59.73   1
   2   8   2 1227.47   59.25   5
  -3  -8  -2 681.727  37.364   1
   3   8   2 649.429  35.505   3
   3   8   2 734.099  36.265   5
   3   8   2 751.297  25.067   4
   3   8   2 669.925  37.732   1
   3   8   2 721.102  33.893   2
  -4  -8  -2 20.5534  7.7158   1
   4   8   2 64.3135  7.9741   5
   4   8   2 23.8962  7.9056   1
   4   8   2 45.5015  8.9260   2
   4   8   2 39.0486  8.1103   3
  -5  -8  -2 505.771  29.387   1
   5   8   2 428.993  25.437   3
   5   8   2 450.384  25.819   2
   5   8   2 442.214  28.371   1
  -6  -8  -2 329.408  24.250   1
   6   8   2 344.659  21.353   3
   6   8   2 350.190  22.185   2
  -7  -8  -2 154.984  17.368   1
   7   8   2 229.171  16.223   3
   7   8   2 173.558  17.020   2
  -8  -8  -2 -0.5848  7.1872   1
   8   8   2 -3.0643  7.9301   2
  -9  -8  -2 161.290  18.358   1
   9   8   2 105.469  15.010   2
 -10  -8  -2 117.389  17.344   1
 -11  -8  -2 16.9378 11.9101   1
  -6   9   2 70.7760 11.4548   1
  -5   9   2 231.509  18.422   1
  -4   9   2 204.720  16.852   1
  -4   9   2 189.959  23.603   3
  -3   9   2 8.92396 6.18650   1
  -3   9   2 0.47298 6.41301   2
  -3   9   2 3.89945 8.74101   3
   2  -9  -2 120.835   8.849   4
  -2   9   2 122.912  17.231   3
  -2   9   2 148.457  13.320   2
  -2   9   2 110.781  12.936   1
   1  -9  -2 788.858  26.627   4
  -1   9   2 740.374  34.894   2
  -1   9   2 727.752  40.945   3
  -1   9   2 698.916  39.547   1
   0   9   2 382.221  24.820   1
   0   9   2 391.068  26.110   3
   0   9   2 367.953  21.742   2
   1   9   2 196.837  15.560   2
   1   9   2 181.438  17.289   5
   1   9   2 205.816  17.777   3
   1   9   2 211.560  17.730   1
   2   9   2 656.344  34.562   5
   2   9   2 612.964  31.279   2
   2   9   2 615.012  34.085   3
   2   9   2 593.560  35.268   1
   3   9   2 515.676  29.971   3
   3   9   2 476.350  31.210   1
   3   9   2 537.103  19.919   4
   3   9   2 512.822  28.111   2
   3   9   2 587.623  29.704   5
  -4  -9  -2 32.2987  9.2435   1
   4   9   2 49.4188 10.2864   2
   4   9   2 56.6792  7.5982   4
   4   9   2 54.8642 10.1843   3
   4   9   2 75.1873  9.3030   5
   4   9   2 44.9673 10.5206   1
  -5  -9  -2 128.167  15.643   1
   5   9   2 108.405  12.979   3
   5   9   2 70.5092 11.7970   2
  -6  -9  -2 447.062  30.131   1
   6   9   2 473.835  27.125   3
   6   9   2 481.154  27.766   2
  -7  -9  -2 225.410  21.219   1
   7   9   2 241.362  19.679   2
   7   9   2 259.600  18.714   3
  -8  -9  -2 -2.3667  7.5484   1
   8   9   2 4.53721 7.91093   2
  -9  -9  -2 144.875  19.295   1
 -10  -9  -2 210.552  23.251   1
  -5  10   2 221.135  18.590   1
  -4  10   2 132.726  14.634   1
  -4  10   2 138.106  21.457   3
  -3  10   2 8.47038 7.19167   2
  -3  10   2 18.2879  7.7306   1
  -3  10   2  7.5681 10.3649   3
  -2  10   2 350.584  21.160   2
  -2  10   2 335.347  27.075   3
  -2  10   2 315.553  23.382   1
  -1  10   2 520.715  34.857   3
  -1  10   2 596.163  29.920   2
  -1  10   2 589.812  34.279   1
   0  10   2 95.4725 15.2701   3
   0  10   2 85.1817 12.9884   1
   0  10   2 94.6687 12.3680   2
   1  10   2 93.5923 13.5272   1
   1  10   2 87.7940 13.8350   3
   1  10   2 95.3034 12.4296   2
   2  10   2 537.549  31.734   3
   2  10   2 540.359  28.981   2
   2  10   2 515.677  32.466   1
   3  10   2 520.984  30.423   3
   3  10   2 476.528  28.164   2
   3  10   2 529.682  32.466   1
   4  10   2 43.2306  9.9239   2
   4  10   2 48.3003 10.3059   3
   4  10   2 31.9700  9.8948   1
   5  10   2 233.681  19.225   2
   5  10   2 228.739  18.834   3
   6  10   2 522.880  29.946   3
   6  10   2 486.957  29.854   2
   7  10   2 184.073  17.905   2
   7  10   2 206.981  17.765   3
   8  10   2 -2.8974  8.9374   2
   9  10   2 87.0369 15.6116   2
  -4  11   2 142.255  16.014   1
  -4  11   2 117.643  21.466   3
  -3  11   2 45.1320 10.5764   1
  -3  11   2 28.8587 13.7569   3
  -2  11   2 298.921  23.354   1
  -2  11   2 237.917  25.395   3
  -2  11   2 351.462  21.636   2
  -1  11   2 591.039  29.957   2
  -1  11   2 492.178  32.964   1
  -1  11   2 499.204  34.833   3
   0  11   2 163.656  17.112   1
   0  11   2 155.754  15.573   2
   0  11   2 148.553  19.530   3
   1  11   2 5.00125 7.12735   1
   1  11   2 1.40098 8.16042   3
   1  11   2 3.59891 7.51301   2
   2  11   2 295.715  23.620   3
   2  11   2 341.676  25.062   1
   2  11   2 307.960  21.534   2
   3  11   2 796.823  45.145   1
   3  11   2 741.839  38.862   2
   3  11   2 770.893  42.208   3
   4  11   2 144.438  15.564   2
   4  11   2 124.658  17.187   1
   4  11   2 144.951  15.960   3
   5  11   2 67.1270 12.5528   3
   5  11   2 66.9787 12.7914   2
   6  11   2 186.073  18.622   2
   6  11   2 201.853  18.427   3
   7  11   2 364.303  26.309   2
   8  11   2 21.8822 11.7129   2
   9  11   2 61.8378 15.1976   2
  -2  12   2 180.835  17.251   2
  -2  12   2 130.618  21.582   3
  -2  12   2 144.056  17.776   1
  -1  12   2 361.019  27.270   1
  -1  12   2 336.957  29.285   3
  -1  12   2 376.284  24.478   2
   0  12   2 125.968  17.639   1
   0  12   2 128.709  19.288   3
   0  12   2 132.788  16.063   2
   1  12   2 -2.5447  8.5528   3
   1  12   2 -0.9495  7.1030   1
   1  12   2 -3.6036  7.5909   2
   2  12   2 270.540  23.813   1
   2  12   2 264.614  23.263   3
   2  12   2 258.529  20.967   2
   3  12   2 538.756  36.222   1
   3  12   2 530.718  31.311   2
   3  12   2 537.113  34.089   3
   4  12   2 134.092  17.942   3
   4  12   2 148.347  17.562   2
   5  12   2 62.8583 12.8292   3
   5  12   2 62.7564 12.5420   2
   6  12   2 139.878  16.328   3
   6  12   2 114.547  16.781   2
   7  12   2 146.587  19.184   2
   8  12   2  3.2167 11.9744   2
  -1  13   2 296.678  22.377   2
  -1  13   2 247.601  26.288   3
  -1  13   2 242.152  23.691   1
   0  13   2 123.042  20.956   3
   0  13   2 142.651  17.761   2
   0  13   2 133.692  19.155   1
   1  13   2 -0.9906  9.5397   3
   1  13   2 -7.1522  8.4762   2
   1  13   2 -0.0666  8.2265   1
   2  13   2 210.024  22.527   3
   2  13   2 209.277  22.009   1
   2  13   2 219.590  20.104   2
   3  13   2 401.001  31.410   1
   3  13   2 394.931  26.483   2
   3  13   2 352.935  28.456   3
   4  13   2 82.8448 14.5759   2
   4  13   2 80.6271 15.7028   3
   5  13   2 1.20120 9.74450   2
   5  13   2 22.4919 11.1341   3
   6  13   2 163.441  20.016   2
   6  13   2 190.021  19.652   3
   7  13   2 139.014  18.362   2
   1  14   2 26.5100  9.9972   1
   1  14   2  4.2146 10.4540   2
   1  14   2 16.5684 11.4580   3
   2  14   2 122.668  20.193   1
   2  14   2 114.499  20.161   3
   2  14   2 121.217  17.883   2
   3  14   2 168.751  22.306   3
   3  14   2 195.951  20.667   2
   4  14   2 25.8217 12.6206   3
   4  14   2 39.0787 12.1989   2
   5  14   2 -9.1343  9.2590   2
   5  14   2 -4.3829  9.6556   3
   3  14  -3 38.2721 13.1424   2
   3  14  -3 67.3460 17.2835   3
   2  14  -3 39.3132 13.6051   3
   2  14  -3  5.3086 10.6225   2
   1  14  -3 142.995  23.052   3
   1  14  -3 166.029  22.788   1
   6  13  -3  5.4615 12.2628   3
   5  13  -3 84.1730 17.1985   3
   4  13  -3 268.120  25.980   3
   3  13  -3 107.813  19.073   3
   2  13  -3 -5.4569  8.7951   1
   2  13  -3 10.7533 11.0606   3
   1  13  -3 166.093  19.171   2
   1  13  -3 192.907  24.734   3
   1  13  -3 176.331  21.061   1
   0  13  -3 240.245  23.295   1
   0  13  -3 219.996  20.559   2
   0  13  -3 211.919  24.072   3
  -1  13  -3 2.96375 9.67966   2
  -1  13  -3 0.55560 8.80540   1
  -1  13  -3 13.2874 11.6853   3
  -2  13  -3 101.452  14.912   2
  -2  13  -3 73.5477 14.9394   1
  -2  13  -3 78.8120 18.7476   3
   7  12  -3 140.475  20.785   3
   6  12  -3  8.8637 10.7365   3
   5  12  -3 139.257  19.995   3
   4  12  -3 333.076  27.571   3
   3  12  -3 110.843  18.180   3
   3  12  -3 115.702  18.282   1
   2  12  -3 0.13926 8.37500   1
   2  12  -3 -1.4517  8.7947   3
   1  12  -3 213.934  22.171   3
   1  12  -3 177.105  20.097   1
   0  12  -3 376.441  29.215   1
   0  12  -3 430.268  31.392   3
   0  12  -3 424.869  26.452   2
  -1  12  -3 66.0541 15.4235   3
  -1  12  -3 54.8170 11.9893   2
  -1  12  -3 52.8368 12.4721   1
  -2  12  -3 36.2062 10.6013   1
  -2  12  -3 46.3295 14.1793   3
  -2  12  -3 42.6493 10.7994   2
  -3  12  -3 190.125  25.347   3
  -3  12  -3 188.548  18.970   1
   8  11  -3 210.024  24.415   3
   7  11  -3 98.5895 17.7594   3
   6  11  -3 18.7618 11.5926   3
   5  11  -3 121.234  18.031   3
   4  11  -3 526.201  35.027   3
   3  11  -3 510.939  34.069   1
   3  11  -3 463.217  32.543   3
   2  11  -3 43.0779 12.0790   3
   2  11  -3 27.6142 10.2162   1
   1  11  -3 345.207  26.975   3
   1  11  -3 354.720  26.531   1
   0  11  -3 515.657  33.020   1
   0  11  -3 500.791  33.982   3
  -1  11  -3 100.261  14.691   1
  -1  11  -3 118.781  18.248   3
  -1  11  -3 107.757  13.975   2
  -2  11  -3 130.732  13.746   2
  -2  11  -3 104.693  14.974   1
  -2  11  -3 97.1017 17.7355   3
  -3  11  -3 175.739  17.243   1
  -3  11  -3 207.465  15.881   2
  -3  11  -3 221.089  23.063   3
  -4  11  -3 86.7726 17.1235   3
  -4  11  -3 79.9002 12.7499   1
  -5  11  -3 -2.4204  6.6194   1
   8  10  -3 140.566  20.876   3
   7  10  -3 173.935  22.167   3
   6  10  -3 19.8504 11.4585   3
   5  10  -3 100.526  16.798   3
   4  10  -3 599.933  37.321   3
   3  10  -3 507.338  33.836   3
   3  10  -3 578.249  35.279   1
   2  10  -3 25.5615 10.6711   3
   2  10  -3 22.8079  9.1879   1
   1  10  -3 299.760  23.823   3
   1  10  -3 303.815  23.320   1
   0  10  -3 639.014  36.846   1
   0  10  -3 616.999  37.740   3
  -1  10  -3 134.527  14.328   2
  -1  10  -3 158.910  15.805   1
  -1  10  -3 160.995  17.856   3
  -2  10  -3 3.02896 9.14318   3
  -2  10  -3 21.8110  7.7707   1
  -2  10  -3 11.8704  7.5579   2
  -3  10  -3 330.291  22.761   1
  -3  10  -3 352.888  27.732   3
  -3  10  -3 324.414  19.455   2
  -4  10  -3 292.488  20.811   1
  -4  10  -3 295.468  26.509   3
  -5  10  -3 15.8155  6.8084   1
  -5  10  -3  7.2604 11.7411   3
  -6  10  -3 92.8912 11.9616   1
   8   9  -3 247.043  25.779   3
   7   9  -3 226.381  23.445   3
   6   9  -3 146.963  19.534   3
   5   9  -3 198.457  20.559   3
   4   9  -3 992.424  52.546   3
   4   9  -3 1020.53   54.50   1
   3   9  -3 353.353  26.139   3
   3   9  -3 375.482  26.334   1
   2   9  -3 48.1822 11.5947   3
   2   9  -3 36.5646  9.5862   1
   1   9  -3 431.397  28.618   3
   1   9  -3 449.931  28.489   1
   0   9  -3 839.745  44.845   1
   0   9  -3 860.927  45.804   3
  -1   9  -3 434.424  27.108   1
  -1   9  -3 437.867  29.088   3
  -2   9  -3 113.392  12.344   2
  -2   9  -3 119.662  13.221   1
  -2   9  -3 142.752  18.241   3
  -3   9  -3 707.132  31.362   2
  -3   9  -3 646.406  36.064   1
  -3   9  -3 667.305  39.835   3
  -4   9  -3 405.609  24.705   1
  -4   9  -3 430.159  30.430   3
  -5   9  -3 23.1184  7.0221   1
  -5   9  -3 46.6239 13.9221   3
  -6   9  -3 54.5636  8.6601   1
  -6   9  -3 34.7431 14.8922   3
   9   8  -3 10.3471 11.6834   3
  -9  -8   3 3.93097 9.07341   1
   8   8  -3 181.975  24.272   3
  -8  -8   3 217.398  21.381   1
   7   8  -3 309.210  27.090   3
  -7  -8   3 342.271  25.979   1
   6   8  -3 36.9932 13.4905   3
  -6  -8   3 52.0933 11.4587   1
   5   8  -3 192.519  19.552   3
  -5  -8   3 144.658  16.241   1
   4   8  -3 328.099  24.456   3
   4   8  -3 312.478  23.545   1
  -4  -8   3 308.339  20.656   2
  -4  -8   3 288.232  22.518   1
   3   8  -3 418.068  27.700   3
   3   8  -3 399.820  26.885   1
  -3  -8   3 414.321  24.096   2
  -3  -8   3 397.465  25.959   1
   2   8  -3 6.68891 7.89389   3
   2   8  -3 9.51103 6.79933   1
  -2  -8   3 12.4703  6.2205   1
   1   8  -3 753.460  40.153   3
   1   8  -3 744.707  40.060   1
  -1  -8   3 742.637  37.965   5
   0   8  -3 915.478  48.071   3
   0   8  -3 978.713  48.164   1
  -1   8  -3 190.700  15.829   1
  -1   8  -3 207.473  18.536   3
  -1   8  -3 191.933  16.506   1
  -2   8  -3 43.1263  8.3572   1
  -2   8  -3 57.8895  9.1952   1
  -2   8  -3 41.0872 10.4632   3
  -3   8  -3 628.594  36.691   3
  -3   8  -3 652.061  28.817   2
  -3   8  -3 650.992  33.411   1
  -3   8  -3 600.882  32.985   1
  -4   8  -3 676.683  33.790   1
  -4   8  -3 645.766  33.606   1
  -4   8  -3 645.514  38.513   3
  -5   8  -3 16.6047  5.9354   1
  -5   8  -3 21.6270  6.2565   1
  -5   8  -3 18.6533 10.5164   3
  -6   8  -3 30.3663  6.3356   1
  -6   8  -3 21.7651 12.5809   3
  -7   8  -3 122.413  21.217   3
  -7   8  -3 143.197  11.388   1
 -10  -7   3 60.3305 14.7493   1
   9   7  -3 18.9899 13.3460   3
  -9  -7   3 -1.2152  8.0388   1
   8   7  -3 145.053  21.900   3
  -8  -7   3 114.419  17.014   1
   7   7  -3 432.921  33.708   3
  -7  -7   3 487.796  31.130   1
   6   7  -3 134.558  19.096   3
  -6  -7   3 129.050  15.342   1
  -6  -7   3 134.926  14.486   2
   5   7  -3 72.5451 14.2235   3
  -5  -7   3 40.9077  9.4725   1
  -5  -7   3 62.3573 10.7031   2
   4   7  -3 1200.92   57.19   3
   4   7  -3 1141.39   57.64   1
  -4  -7   3 1067.30   56.17   1
  -4  -7   3 1144.44   50.62   2
   3   7  -3 765.437  40.744   1
   3   7  -3 697.468  39.723   3
  -3  -7   3 786.746  39.891   1
  -3  -7   3 744.011  35.530   2
   2   7  -3 87.4913 13.3912   3
   2   7  -3 132.214  13.125   1
  -2  -7   3 125.113  12.549   1
  -2  -7   3 100.218  11.445   2
   1   7  -3 956.767  46.838   1
   1   7  -3 839.027  46.088   3
   1   7  -3 975.229  46.652   1
  -1  -7   3 903.940  40.719   2
  -1  -7   3 919.249  45.563   1
  -1  -7   3 958.053  44.846   5
   0   7  -3 1849.04   84.32   1
   0   7  -3 1838.23   84.03   1
   0   7  -3 1868.85   83.17   3
   0  -7   3 1809.72   73.79   2
  -1   7  -3 808.204  34.439   2
  -1   7  -3 702.612  38.513   1
  -1   7  -3 801.469  40.402   3
  -1   7  -3 762.071  38.818   1
  -2   7  -3 7.09684 4.92738   1
  -2   7  -3 8.37878 4.92213   1
  -2   7  -3 1.57338 4.51852   2
  -2   7  -3 7.84008 6.87508   3
  -3   7  -3 1148.04   56.01   3
  -3   7  -3 1117.31   46.43   2
  -3   7  -3 1174.72   53.01   1
  -3   7  -3 1105.16   52.82   1
  -4   7  -3 890.531  42.314   1
  -4   7  -3 851.245  41.922   1
  -4   7  -3 945.806  47.299   3
  -5   7  -3 43.0543  6.4341   1
  -5   7  -3 42.4695  6.7031   1
  -5   7  -3 54.1782 12.3653   3
  -6   7  -3 56.7504  6.6362   1
  -6   7  -3 37.3960 12.2464   3
  -7   7  -3 182.627  22.760   3
 -10  -6   3 53.8115 13.5391   1
   9   6  -3  8.1588 14.4054   3
  -9  -6   3 -1.7322  7.6067   1
   8   6  -3 172.079  24.786   3
  -8  -6   3 149.751  17.295   1
   7   6  -3 343.964  30.763   3
  -7  -6   3 324.542  22.259   2
  -7  -6   3 369.640  25.486   1
   6   6  -3 126.813  19.514   3
  -6  -6   3 126.785  14.888   1
  -6  -6   3 102.019  13.014   2
   5   6  -3 21.8125 12.4350   3
  -5  -6   3 12.6977  7.0387   1
  -5  -6   3 31.7633  8.1488   2
   4   6  -3 754.318  39.987   3
   4   6  -3 631.392  37.763   1
  -4  -6   3 732.170  34.083   2
  -4  -6   3 700.641  37.556   1
   3   6  -3 1033.90   52.80   1
   3   6  -3 1040.82   52.33   3
  -3  -6   3 1062.63   46.58   2
  -3  -6   3 1114.82   52.26   1
   2   6  -3 143.404  14.876   3
   2   6  -3 159.930  13.953   1
  -2  -6   3 183.642  13.797   1
  -2  -6   3 157.314  12.853   2
   1   6  -3 370.494  22.023   1
   1   6  -3 392.350  22.998   3
   1   6  -3 353.108  21.844   1
  -1  -6   3 361.683  19.504   2
  -1  -6   3 360.947  21.344   1
   0   6  -3 1317.57   61.30   1
   0   6  -3 1428.74   61.62   3
   0   6  -3 1374.24   61.89   1
   0  -6   3 1371.49   54.27   2
   0  -6   3 1136.30   59.93   1
  -1   6  -3 1038.81   43.29   2
  -1   6  -3 1051.68   48.98   1
  -1   6  -3 1078.06   49.47   1
  -1   6  -3 1032.33   49.52   3
   1  -6   3 1000.88   42.95   2
  -2   6  -3 0.88116 3.70821   2
  -2   6  -3 2.44789 5.74146   3
  -2   6  -3 1.43898 3.89498   1
  -2   6  -3 -2.5116  3.3925   1
  -3   6  -3 365.915  20.260   1
  -3   6  -3 398.405  20.424   1
  -3   6  -3 357.770  23.566   3
  -4   6  -3 160.468  11.650   1
  -4   6  -3 219.404  17.712   3
  -4   6  -3 183.350  11.895   1
  -5   6  -3 140.584  15.987   3
  -6   6  -3 11.2003  9.7661   3
  -7   6  -3 232.406  22.532   3
 -10  -5   3 80.3265 15.1572   1
   9   5  -3 -10.696  16.419   3
  -9  -5   3 7.33298 8.53037   1
   8   5  -3 129.687  23.644   3
  -8  -5   3 107.611  15.367   1
   7   5  -3 609.477  41.332   3
  -7  -5   3 553.384  30.462   2
  -7  -5   3 591.823  34.418   1
   6   5  -3 182.077  24.438   3
  -6  -5   3 195.315  16.785   2
  -6  -5   3 252.616  18.848   1
   5   5  -3  5.9448 12.0033   3
  -5  -5   3 2.74707 5.64071   1
  -5  -5   3 9.67524 6.66799   2
   4   5  -3 671.555  37.700   1
   4   5  -3 769.730  40.297   3
  -4  -5   3 714.966  33.325   2
  -4  -5   3 687.236  36.868   1
   3   5  -3 1647.72   74.50   1
   3   5  -3 1595.07   73.38   3
  -3  -5   3 1577.08   73.32   1
  -3  -5   3 1552.19   65.31   2
   2   5  -3 218.250  17.416   3
   2   5  -3 246.171  16.215   1
  -2  -5   3 215.224  14.811   1
  -2  -5   3 176.524  13.645   2
   1   5  -3 586.625  30.337   1
   1   5  -3 588.610  30.737   3
   1   5  -3 618.024  30.708   1
  -1  -5   3 566.834  27.027   2
  -1  -5   3 572.037  29.728   1
   0   5  -3 2444.73  102.39   1
   0   5  -3 2438.16  102.03   1
   0   5  -3 2386.90  100.12   3
   0   5  -3 2357.60   89.86   2
   0  -5   3 2201.39   89.75   2
   0  -5   3 2039.49  100.92   1
  -1   5  -3 1056.70   42.50   2
  -1   5  -3 1083.43   48.57   3
  -1   5  -3 1012.79   47.82   1
  -1   5  -3 1020.43   48.01   1
   1  -5   3 1017.44   42.29   2
  -2   5  -3 67.7135  7.4867   1
  -2   5  -3 63.4758  7.2070   1
  -2   5  -3 75.0560  7.4484   2
  -2   5  -3 85.8688 10.3787   3
   2  -5   3 67.2877  7.0781   2
  -3   5  -3 629.921  28.241   1
  -3   5  -3 568.376  28.008   1
  -3   5  -3 570.179  31.146   3
  -4   5  -3 498.184  24.618   1
  -4   5  -3 585.915  30.238   3
  -5   5  -3 173.752  16.363   3
  -6   5  -3 140.005  16.209   3
  -7   5  -3 405.473  28.241   3
 -10  -4   3 79.2584 14.0738   1
  -9  -4   3 19.8325  9.2442   1
  -8  -4   3 133.380  15.701   1
  -8  -4   3 168.090  15.576   2
  -7  -4   3 611.722  31.118   2
  -7  -4   3 593.024  34.497   1
  -6  -4   3 515.526  28.845   1
  -6  -4   3 432.539  25.267   2
   5   4  -3 20.9016  8.1754   1
   5   4  -3 12.4425 14.1564   3
  -5  -4   3 17.5330  7.6289   1
  -5  -4   3 19.0136  6.8210   1
  -5  -4   3 12.9631  6.6244   2
   4   4  -3 919.767  48.585   1
   4   4  -3 998.107  51.506   3
  -4  -4   3 1012.19   43.14   2
  -4  -4   3 938.458  47.590   1
  -4  -4   3 1055.04   49.80   1
   3   4  -3 1843.26   84.02   1
   3   4  -3 1776.91   83.18   3
  -3  -4   3 1878.43   74.20   2
  -3  -4   3 1860.91   83.14   1
   2   4  -3 296.942  20.720   3
   2   4  -3 329.407  19.259   1
  -2  -4   3 306.449  16.940   2
  -2  -4   3 297.728  18.093   1
   1   4  -3 556.613  28.762   1
   1   4  -3 556.735  29.177   1
   1   4  -3 592.163  30.015   3
  -1  -4   3 617.611  26.284   2
  -1  -4   3 539.781  28.423   1
   0   4  -3 2309.68   89.70   2
   0   4  -3 2335.13   99.62   3
   0   4  -3 2368.38  102.02   1
   0   4  -3 2290.19  101.65   1
   0  -4   3 2291.67   89.79   2
   0  -4   3 2351.90  101.39   1
  -1   4  -3 1635.81   69.86   3
  -1   4  -3 1627.38   70.54   1
  -1   4  -3 1535.16   70.11   1
  -1   4  -3 1638.90   62.22   2
   1  -4   3 1516.00   62.13   2
  -2   4  -3 233.269  11.729   2
  -2   4  -3 203.239  12.639   1
  -2   4  -3 221.236  14.912   3
  -2   4  -3 238.142  12.798   1
   2  -4   3 226.157  11.637   2
  -3   4  -3 600.272  24.612   2
  -3   4  -3 608.052  30.568   3
  -3   4  -3 563.236  27.418   1
  -3   4  -3 640.957  27.473   1
   3  -4   3 592.643  24.428   2
  -4   4  -3 1314.39   60.01   3
  -5   4  -3 452.194  26.371   3
  -6   4  -3 -1.5648  7.4271   3
 -10  -3   3 96.7534 15.1598   1
  -9  -3   3 46.1716 11.0835   1
  -8  -3   3 147.813  15.810   1
  -8  -3   3 168.715  14.937   2
  -7  -3   3 503.621  27.496   2
  -7  -3   3 557.179  31.255   1
  -6  -3   3 75.5415 10.6602   2
  -6  -3   3 98.6443 12.0156   1
  -5  -3   3 24.6701  6.9984   1
  -5  -3   3 30.7822  8.8194   1
  -5  -3   3 21.3411  7.0164   2
   4   3  -3 650.726  36.516   1
  -4  -3   3 725.943  37.490   1
  -4  -3   3 753.104  32.323   2
  -4  -3   3 673.396  35.288   1
   3   3  -3 1210.67   56.94   1
  -3  -3   3 1100.33   55.42   5
  -3  -3   3 1301.12   57.61   1
  -3  -3   3 1172.85   49.61   2
  -3  -3   3 1239.64   55.86   1
   2   3  -3 189.772  13.642   1
   2   3  -3 169.165  17.556   3
  -2  -3   3 208.104  14.242   1
  -2  -3   3 175.313  11.875   2
  -2  -3   3 206.333  12.961   1
   1   3  -3 527.242  26.813   1
   1   3  -3 577.783  28.583   3
   1   3  -3 565.185  24.183   2
   1   3  -3 561.201  27.549   1
  -1  -3   3 484.959  26.353   1
  -1  -3   3 509.777  24.020   2
   0   3  -3 1203.49   55.16   1
   0   3  -3 1251.15   55.79   1
   0   3  -3 1271.09   54.88   3
   0   3  -3 1277.39   49.24   2
   0  -3   3 1213.52   55.05   3
   0  -3   3 1153.73   54.85   1
   0  -3   3 1261.91   49.22   2
  -1   3  -3 2452.86   92.37   2
  -1   3  -3 2443.36  104.69   1
  -1   3  -3 2450.26  102.35   3
   1  -3   3 2284.97  103.64   1
   1  -3   3 2452.98  102.34   3
   1  -3   3 2457.20   92.40   2
  -2   3  -3 111.845   7.900   1
  -2   3  -3 130.160   9.965   3
  -2   3  -3 120.519   7.808   1
   2  -3   3 125.620   7.588   2
  -3   3  -3 2470.97  108.27   3
  -3   3  -3 2578.39   96.28   2
   3  -3   3 2627.21   96.25   2
  -4   3  -3 1541.99   68.04   3
  -5   3  -3 641.271  32.731   3
  -6   3  -3 8.71550 7.91617   3
 -10  -2   3 113.516  15.640   1
  -9  -2   3 57.1682 11.3374   1
  -8  -2   3 122.923  14.187   1
  -8  -2   3 134.206  13.850   2
  -7  -2   3 498.942  28.979   1
  -7  -2   3 488.988  25.840   2
  -6  -2   3 186.596  14.767   2
  -6  -2   3 194.104  18.712   1
  -6  -2   3 208.399  16.259   1
  -5  -2   3 25.5703  6.8839   2
  -5  -2   3 30.5913  7.0462   1
  -4  -2   3 1285.51   61.56   1
  -4  -2   3 1349.55   55.00   2
  -4  -2   3 1395.23   63.95   5
   3   2  -3 3950.40  170.50   1
  -3  -2   3 3517.73  149.03   2
  -3  -2   3 4110.07  169.28   1
  -3  -2   3 3851.11  175.23   5
  -3  -2   3 4188.71  171.13   1
   2   2  -3 671.453  32.572   1
  -2  -2   3 641.504  27.930   2
  -2  -2   3 648.695  31.019   1
  -2  -2   3 638.280  32.412   1
  -2  -2   3 607.414  31.849   5
   1   2  -3 1064.55   41.93   2
   1   2  -3 1072.47   49.10   3
   1   2  -3 1036.44   47.97   1
   1   2  -3 1005.66   46.99   1
  -1  -2   3 1060.13   48.15   1
  -1  -2   3 1060.51   41.98   2
  -1  -2   3 947.571  46.844   1
   0   2  -3 400.371  21.325   1
   0   2  -3 457.977  19.533   2
   0   2  -3 425.796  21.890   1
   0   2  -3 445.070  23.068   3
   0  -2   3 427.701  21.281   1
   0  -2   3 428.644  23.776   3
   0  -2   3 425.032  19.300   2
  -1   2  -3 6639.21  252.39   3
   1  -2   3 6182.59  252.34   3
   1  -2   3 5651.39  259.86   1
  -2   2  -3 357.882  18.510   1
  -2   2  -3 398.206  19.708   3
  -2   2  -3 391.132  18.710   1
   2  -2   3 426.372  17.310   2
   2  -2   3 427.818  20.072   3
  -3   2  -3 2947.78  111.79   2
  -3   2  -3 2952.04  124.69   3
   3  -2   3 3058.59  124.82   3
   3  -2   3 3019.98  112.01   2
  -4   2  -3 2541.74  107.30   3
  -5   2  -3 1168.67   52.98   3
 -10  -1   3 143.228  16.642   1
  -9  -1   3 29.5118  9.0468   1
  -8  -1   3 44.0446  9.1086   1
  -8  -1   3 43.8823  8.8032   2
  -7  -1   3 490.484  24.176   2
  -7  -1   3 421.672  26.300   1
  -6  -1   3 301.612  22.588   1
  -6  -1   3 312.124  19.446   1
  -6  -1   3 246.374  17.272   2
  -5  -1   3 0.00582 6.19202   1
  -5  -1   3 -3.0122  4.9063   2
  -5  -1   3 -0.6867  4.4848   1
  -4  -1   3 412.040  24.815   1
  -4  -1   3 457.586  21.249   2
  -4  -1   3 405.485  22.912   1
  -4  -1   3 449.861  25.288   5
   3   1  -3 2568.23  113.56   1
  -3  -1   3 2648.14  112.52   1
  -3  -1   3 2556.37  117.82   5
  -3  -1   3 2560.69   99.59   2
   2   1  -3 2798.37  121.33   1
  -2  -1   3 2830.46  119.81   1
  -2  -1   3 2716.95  121.14   1
  -2  -1   3 2676.65  124.84   5
  -2  -1   3 2812.73  105.96   2
   1   1  -3 162.085  10.415   2
   1   1  -3 170.306  12.511   1
  -1  -1   3 167.217  10.387   2
  -1  -1   3 182.624  11.288   1
  -1  -1   3 181.749  12.839   1
   0   1  -3 6309.32  235.51   2
   0  -1   3 6361.70  235.48   2
   0  -1   3 6334.49  267.92   1
   0  -1   3 6204.39  267.04   1
  -1   1  -3 2164.21   92.02   3
  -1   1  -3 2248.94   95.46   1
  -1   1  -3 2239.74   84.10   2
   1  -1   3 2214.11   84.08   2
   1  -1   3 2203.10   63.86   4
   1  -1   3 2275.97   92.45   3
   1  -1   3 2100.75   94.37   1
  -2   1  -3 69.3595  6.0110   3
  -2   1  -3 61.2489  4.7761   1
  -2   1  -3 67.9034  5.8687   1
   2  -1   3 59.5189  5.6057   3
   2  -1   3 62.8954  5.7698   2
  -3   1  -3 288.571  14.492   3
   3  -1   3 271.597  12.866   2
   3  -1   3 299.431  14.728   3
  -4   1  -3 2256.40   98.62   3
   4  -1   3 2460.60   98.68   3
  -5   1  -3 1571.49   68.49   3
   5  -1   3 1593.21   68.19   3
  -8   1  -3 498.820  24.477   1
  -9   1  -3 88.9452  9.4288   1
  -9   1  -3 91.8445  9.3598   1
 -10   1  -3 29.8055  6.9485   1
 -11   1  -3 152.869  13.693   1
 -10   0   3 110.889  15.105   1
  -9   0   3 50.3415 10.0676   1
  -8   0   3 9.63316 7.03358   2
  -8   0   3 16.6966  6.9681   1
  -7   0   3 136.365  13.198   1
  -7   0   3 183.956  13.365   2
  -6   0   3 427.367  27.865   1
  -6   0   3 445.654  24.218   1
  -6   0   3 386.821  21.495   2
  -5   0   3 108.758  10.218   2
  -5   0   3 108.135  10.441   1
  -5   0   3 104.487  13.208   1
  -4   0   3 487.997  27.730   5
  -4   0   3 445.190  24.021   1
  -4   0   3 438.765  26.456   1
  -4   0   3 476.908  22.002   2
  -3   0   3 2602.76  114.88   1
  -3   0   3 2590.03  113.18   1
  -3   0   3 2686.39  100.32   2
  -3   0   3 2538.31  119.50   5
   2   0  -3 1817.50   80.99   1
  -2   0   3 1758.00   85.10   5
  -2   0   3 1948.03   80.84   1
  -2   0   3 1829.85   71.54   2
   1   0  -3 361.877  16.377   2
   1   0  -3 336.049  18.552   1
  -1   0   3 328.396  15.951   2
  -1   0   3 297.805  16.946   1
  -1   0   3 326.453  18.947   1
   0   0  -3 1123.77   49.65   1
   0   0  -3 1110.03   44.36   2
   0   0  -3 1068.48   50.73   1
   0   0   3 1147.93   51.05   1
   0   0   3 1097.36   49.61   1
   0   0   3 1137.82   44.33   2
  -1   0  -3 142.668   8.768   2
  -1   0  -3 128.653   8.437   1
  -1   0  -3 133.630  10.469   1
   1   0   3 129.611   5.634   4
   1   0   3 115.811   7.909   1
   1   0   3 138.256   8.361   2
   1   0   3 131.963  10.273   1
  -2   0  -3 2103.70   90.17   3
  -2   0  -3 2234.30   83.33   2
  -2   0  -3 2241.52   95.32   1
   2   0   3 2248.40   83.44   2
   2   0   3 2254.99   93.66   1
   2   0   3 2109.77   90.46   3
  -3   0  -3 90.3874  8.0002   1
  -3   0  -3 100.288   6.146   1
  -3   0  -3 94.4494  5.9611   3
   3   0   3 90.4441  6.2054   2
   3   0   3 85.5402  6.0635   3
  -4   0  -3 2873.03  118.63   1
  -4   0  -3 2705.93  117.76   1
   4   0   3 2720.94  114.22   3
   4   0   3 2782.46  104.25   2
  -5   0  -3 725.240  33.053   1
  -5   0  -3 661.578  32.145   1
   5   0   3 773.050  32.614   3
   5   0   3 731.683  29.042   2
  -6   0  -3 16.3150  3.6663   1
  -6   0  -3 8.73139 4.64478   1
   6   0   3 6.81131 3.36755   2
  -7   0  -3 228.075  13.555   1
  -7   0  -3 195.136  12.914   1
  -8   0  -3 507.691  26.255   1
  -8   0  -3 527.931  26.474   1
  -9   0  -3 141.041  12.179   1
  -9   0  -3 145.712  12.395   1
 -10   0  -3 1.81100 5.99607   1
 -11   0  -3 77.8150 11.0146   1
  -9   1   3 92.1154 12.7267   1
  -8   1   3 2.16552 5.34214   1
  -7   1   3 207.253  16.680   1
  -7   1   3 275.235  15.544   2
  -6   1   3 1253.15   61.01   1
  -6   1   3 1239.80   57.96   1
  -6   1   3 1215.18   50.77   2
  -5   1   3 35.5884  6.4691   2
  -5   1   3 37.5997  6.7710   1
  -5   1   3 33.0794  8.8402   1
  -4   1   3 415.047  24.822   1
  -4   1   3 442.243  26.767   5
  -4   1   3 404.288  22.443   1
  -4   1   3 431.567  20.429   2
  -3   1   3 1569.57   71.06   1
  -3   1   3 1619.02   75.60   5
  -3   1   3 1481.66   61.82   2
  -3   1   3 1623.15   70.11   1
   2  -1  -3 1615.29   84.37   5
  -2   1   3 1843.32   79.11   1
  -2   1   3 1859.85   79.79   1
  -2   1   3 1859.60   84.77   5
  -2   1   3 1844.19   70.44   2
   1  -1  -3 20.5857  4.4390   1
   1  -1  -3 22.4991  4.5268   2
  -1   1   3 29.4801  7.1167   5
  -1   1   3 22.9476  4.3659   1
  -1   1   3 16.7619  4.5994   1
  -1   1   3 22.0549  4.4708   2
   0  -1  -3 1603.86   60.57   2
   0  -1  -3 1568.32   68.51   1
   0   1   3 1512.32   68.17   1
   0   1   3 1492.14   60.38   2
   0   1   3 1597.94   68.73   1
  -1  -1  -3 4785.16  207.88   1
  -1  -1  -3 4880.48  140.67   4
  -1  -1  -3 4551.99  182.74   2
  -1  -1  -3 5008.76  207.56   1
   1   1   3 4873.23  140.71   4
   1   1   3 5214.14  208.21   1
  -2  -1  -3 1066.34   42.21   2
  -2  -1  -3 1085.65   48.30   1
   2   1   3 1060.32   42.22   2
   2   1   3 1086.20   47.37   1
  -3  -1  -3 101.192   7.184   2
  -3  -1  -3 101.006   8.558   1
  -3  -1  -3 97.2756  6.8940   1
   3   1   3 105.216   6.647   1
   3   1   3 107.095   6.956   2
  -4  -1  -3 2678.13  112.90   1
  -4  -1  -3 2570.88  113.11   1
   4   1   3 2635.11   99.61   2
  -5  -1  -3 904.648  44.426   1
  -5  -1  -3 965.415  44.889   1
  -5  -1  -3 926.945  44.607   1
   5   1   3 1095.54   42.59   3
   5   1   3 1045.91   39.68   2
  -6  -1  -3 1.08620 4.08873   1
  -6  -1  -3 5.73902 3.55701   1
   6   1   3 1.23715 3.52548   3
   6   1   3 2.66967 3.65116   2
  -7  -1  -3 280.413  16.850   1
  -7  -1  -3 292.619  17.199   1
   7   1   3 268.606  14.832   2
  -8  -1  -3 655.684  32.239   1
  -8  -1  -3 621.008  32.448   1
  -9  -1  -3 194.239  15.014   1
 -10  -1  -3 8.27309 6.62182   1
 -11  -1  -3 145.365  15.154   1
  -9   2   3 117.806  13.458   1
  -8   2   3 0.84614 5.24385   1
  -7   2   3 294.947  15.296   2
  -7   2   3 220.635  17.405   1
  -6   2   3 462.911  25.847   1
  -6   2   3 437.767  28.755   1
  -6   2   3 479.303  22.315   2
  -5   2   3 110.162  10.723   1
  -5   2   3 108.109  10.464   2
  -5   2   3 119.204  14.301   1
  -4   2   3 114.133  11.979   1
  -4   2   3 103.379   9.627   1
  -4   2   3 114.365   9.950   2
  -4   2   3 119.039  14.025   5
  -3   2   3 1054.50   46.04   1
  -3   2   3 992.991  40.576   2
  -3   2   3 981.528  45.348   1
  -3   2   3 898.871  50.187   5
  -2   2   3 648.060  27.934   2
  -2   2   3 653.795  31.205   1
  -2   2   3 663.620  31.152   1
  -2   2   3 626.382  34.852   5
   1  -2  -3 138.207   9.727   2
   1  -2  -3 171.081  10.108   1
  -1   2   3 156.917   9.867   2
  -1   2   3 155.121  10.417   1
  -1   2   3 139.809  12.799   5
   0  -2  -3 645.352  26.458   2
   0  -2  -3 612.578  28.737   3
   0  -2  -3 559.264  28.835   1
   0   2   3 674.269  29.709   1
   0   2   3 600.357  29.272   1
   0   2   3 622.970  26.093   2
  -1  -2  -3 9999.99  286.81   4
  -2  -2  -3 817.224  35.633   1
  -2  -2  -3 731.130  32.320   3
  -2  -2  -3 782.304  35.629   1
  -2  -2  -3 728.972  31.348   2
   2   2   3 788.109  35.342   1
   2   2   3 768.647  31.427   2
  -3  -2  -3 150.575  10.435   1
  -3  -2  -3 108.504   8.970   1
  -3  -2  -3 142.675   9.178   2
   3   2   3 153.410   9.063   2
   3   2   3 146.293   9.094   1
  -4  -2  -3 1347.16   58.67   1
   4   2   3 1273.20   51.68   2
  -5  -2  -3 672.734  32.121   1
  -5  -2  -3 654.676  32.138   1
   5   2   3 672.859  28.530   2
  -6  -2  -3 38.3027  6.3541   1
  -6  -2  -3 36.2033  6.6292   1
   6   2   3 51.5884  6.4224   2
   6   2   3 61.0157  6.9701   3
  -7  -2  -3 269.807  16.518   1
  -7  -2  -3 225.211  15.750   1
   7   2   3 228.955  14.199   2
   7   2   3 221.826  14.845   3
  -8  -2  -3 632.875  33.095   1
  -8  -2  -3 621.788  32.744   1
  -9  -2  -3 187.747  15.383   1
 -10  -2  -3 -3.7326  6.2104   1
 -11  -2  -3 138.723  15.631   1
  -9   3   3 65.3467 11.5268   1
  -8   3   3 18.3533  7.1343   1
  -7   3   3 319.757  20.781   1
  -6   3   3 547.585  32.212   1
  -6   3   3 581.861  25.333   2
  -6   3   3 546.996  29.827   1
  -5   3   3 116.261  11.043   1
  -5   3   3 99.3048  9.9609   2
  -5   3   3 109.025  13.071   1
  -4   3   3 226.257  19.634   5
  -4   3   3 208.543  15.323   1
  -4   3   3 188.371  14.167   1
  -4   3   3 221.284  13.030   2
  -3   3   3 1361.73   55.39   2
  -3   3   3 1435.78   69.69   5
  -3   3   3 1464.00   62.67   1
  -3   3   3 1294.19   62.50   1
  -2   3   3 2018.55   95.29   5
  -2   3   3 1956.41   87.95   1
  -2   3   3 2049.18   88.64   1
  -2   3   3 2011.85   78.18   2
   1  -3  -3 61.0023  6.6694   1
  -1   3   3 93.8008  7.4011   2
  -1   3   3 58.1628  7.0493   1
   0  -3  -3 1120.35   49.05   3
   0  -3  -3 1064.69   49.64   1
   0  -3  -3 1117.53   33.76   4
   0   3   3 1096.55   44.41   2
   0   3   3 1022.18   50.02   1
   0   3   3 1046.85   49.82   1
   0   3   3 1174.14   50.39   1
   0   3   3 1158.73   49.00   3
   0   3   3 1172.36   54.57   5
  -1  -3  -3 4778.09  224.35   1
  -1  -3  -3 5494.60  152.60   4
  -1  -3  -3 5263.31  216.28   3
  -1  -3  -3 5402.98  198.09   2
   1   3   3 5459.87  216.35   3
   1   3   3 5191.59  224.83   1
   1   3   3 5642.28  225.17   1
   1   3   3 4979.90  224.50   1
   1   3   3 5256.80  197.98   2
  -2  -3  -3 1462.45   57.20   2
  -2  -3  -3 1398.78   64.55   1
  -2  -3  -3 1463.21   64.67   1
  -2  -3  -3 1408.11   60.88   3
   2   3   3 1463.63   60.83   3
   2   3   3 1485.60   57.11   2
   2   3   3 1468.23   64.62   1
  -3  -3  -3 24.6439  5.0063   1
  -3  -3  -3 21.6377  4.5609   1
  -3  -3  -3 15.0391  4.2002   2
  -3  -3  -3 11.4086  2.7986   3
   3   3   3 19.2321  4.1342   1
   3   3   3 18.0301  4.2573   2
   3   3   3 13.3350  2.5197   3
  -4  -3  -3 1551.73   70.05   1
  -4  -3  -3 1663.23   70.18   1
   4   3   3 1514.95   69.50   1
   4   3   3 1523.66   61.77   2
  -5  -3  -3 1372.89   61.15   1
   5   3   3 1307.35   54.04   2
  -6  -3  -3 183.174  14.220   1
  -6  -3  -3 178.072  14.535   1
   6   3   3 216.122  13.507   2
   6   3   3 238.760  13.948   3
  -7  -3  -3 124.649  12.765   1
  -7  -3  -3 125.004  12.104   1
   7   3   3 98.8341 10.9064   2
   7   3   3 103.835  10.941   3
   7   3   3 124.188  14.700   3
  -8  -3  -3 829.700  42.113   1
  -9  -3  -3 180.529  16.335   1
 -10  -3  -3 -0.5710  6.7891   1
 -11  -3  -3 75.5863 12.9982   1
  -8   4   3 -0.1981  5.9925   1
  -7   4   3 314.456  21.137   1
  -6   4   3 507.995  28.150   1
  -6   4   3 489.444  29.587   1
  -5   4   3 52.0262  9.2463   1
  -5   4   3 66.8342  7.9930   2
  -5   4   3 81.7996  9.8606   1
  -4   4   3 13.8479  5.6002   2
  -4   4   3 3.58632 4.85338   1
  -4   4   3 15.9087  6.1938   1
  -3   4   3 1204.82   61.95   5
  -3   4   3 1184.33   54.62   1
  -3   4   3 1175.02   48.73   2
  -3   4   3 1155.39   55.37   1
  -3   4   3 1263.77   55.17   1
  -2   4   3 2929.04  112.70   2
  -2   4   3 3147.31  127.36   1
  -2   4   3 2809.98  128.04   1
  -2   4   3 2856.88  136.24   5
  -1   4   3 1.65753 3.45266   1
  -1   4   3 1.35601 4.60830   3
  -1   4   3 9.79769 6.14846   5
  -1   4   3 0.78502 2.70815   1
  -1   4   3 8.87391 3.99268   2
   0  -4  -3 1831.06   53.86   4
   0  -4  -3 1707.25   79.31   1
   0   4   3 1777.34   79.70   1
   0   4   3 1854.49   80.33   1
   0   4   3 1777.62   70.67   2
   0   4   3 1846.44   77.99   3
   0   4   3 1841.41   85.12   5
  -1  -4  -3 2017.11   95.34   1
  -1  -4  -3 2295.11   92.54   3
  -1  -4  -3 2208.80   64.91   4
   1   4   3 2068.62   95.69   1
   1   4   3 2042.98  100.97   5
   1   4   3 2306.44   92.47   3
   1   4   3 2221.41   96.23   1
   1   4   3 2232.44   64.53   4
   1   4   3 2255.13   84.82   2
  -2  -4  -3 3538.24  138.22   3
  -2  -4  -3 3185.22  143.95   1
   2   4   3 3430.01  144.62   1
   2   4   3 3105.06   97.62   4
   2   4   3 3432.99  138.06   3
   2   4   3 3319.87  127.24   2
  -3  -4  -3 290.201  16.420   3
  -3  -4  -3 359.644  19.306   1
  -3  -4  -3 371.555  19.215   1
   3   4   3 301.844  16.626   2
   3   4   3 376.430  19.190   1
   3   4   3 310.539  16.135   3
  -4  -4  -3 3234.01  132.32   3
  -4  -4  -3 3097.52  139.25   1
  -4  -4  -3 3216.64  138.90   1
   4   4   3 3342.19  139.07   1
   4   4   3 2981.30  122.43   2
   4   4   3 3276.77  131.28   3
  -5  -4  -3 1068.03   51.07   1
  -5  -4  -3 1084.25   51.68   1
   5   4   3 1047.23   50.52   1
   5   4   3 1088.81   46.34   3
   5   4   3 1137.43   45.67   2
  -6  -4  -3 216.506  17.166   1
   6   4   3 253.231  15.451   2
   6   4   3 246.652  13.788   3
  -7  -4  -3 43.9443  9.1653   1
  -7  -4  -3 44.1669  8.1803   1
   7   4   3 36.5268  7.1987   3
   7   4   3 36.8178  8.2766   2
  -8  -4  -3 1090.74   50.88   1
   8   4   3 927.891  44.369   2
  -9  -4  -3 353.606  24.286   1
 -10  -4  -3 -8.6225  6.1043   1
 -11  -4  -3 58.2392 12.7871   1
  -8   5   3 1.83781 6.46235   1
  -7   5   3 180.988  16.149   1
  -6   5   3 364.116  23.092   1
  -5   5   3 75.2262 10.5210   1
  -5   5   3 96.4121 10.9298   1
  -5   5   3 91.4601  8.9701   2
  -4   5   3 12.8286  5.9365   1
  -4   5   3 22.0093  6.9337   1
  -4   5   3 24.0058  6.1094   2
  -3   5   3 1180.74   55.80   1
  -3   5   3 1180.85   48.74   2
  -3   5   3 1198.02   54.84   1
  -3   5   3 1174.32   62.19   5
  -2   5   3 1578.91   69.65   1
  -2   5   3 1561.90   61.98   2
  -2   5   3 1512.11   76.63   5
  -2   5   3 1525.37   70.72   1
  -2   5   3 1542.22   70.61   3
  -1   5   3 12.3925  5.8043   3
  -1   5   3 3.25648 3.59092   1
  -1   5   3 20.4096  7.3954   5
  -1   5   3 14.2606  4.8777   2
  -1   5   3 3.79691 3.84883   1
   0  -5  -3 910.682  28.975   4
   0  -5  -3 905.001  42.717   1
   0   5   3 837.959  42.525   3
   0   5   3 953.004  47.293   5
   0   5   3 944.881  38.661   2
   0   5   3 923.763  43.322   1
   0   5   3 924.610  43.720   1
  -1  -5  -3 1688.45   77.39   1
   1   5   3 1779.02   77.93   1
   1   5   3 1766.15   78.15   1
   1   5   3 1751.40   82.19   5
   1   5   3 1770.93   68.88   2
   1   5   3 1650.96   75.03   3
  -2  -5  -3 1256.05   59.93   1
   2   5   3 1351.22   40.47   4
   2   5   3 1350.54   53.33   2
   2   5   3 1394.29   57.26   3
   2   5   3 1175.66   59.95   1
  -3  -5  -3 21.7682  4.8311   3
  -3  -5  -3 20.7339  5.6304   1
   3   5   3 19.8364  4.9872   1
   3   5   3 19.6340  4.5256   3
   3   5   3 22.7370  5.3774   2
  -4  -5  -3 1354.64   57.53   3
  -4  -5  -3 1367.08   61.52   1
   4   5   3 1336.31   54.29   2
   4   5   3 1243.67   60.83   1
   4   5   3 1264.92   56.43   3
  -5  -5  -3 1904.58   84.50   1
  -5  -5  -3 1845.36   84.07   1
   5   5   3 1893.50   74.43   2
   5   5   3 1770.28   83.37   1
   5   5   3 1823.76   77.80   3
  -6  -5  -3 451.877  27.574   1
  -6  -5  -3 453.985  27.975   1
   6   5   3 511.959  25.201   2
   6   5   3 515.534  23.775   3
  -7  -5  -3 68.2933 10.8078   1
   7   5   3 59.4210  7.7109   3
   7   5   3 63.8219 10.2152   2
  -8  -5  -3 740.297  38.298   1
   8   5   3 619.616  32.953   2
  -9  -5  -3 270.336  21.841   1
 -10  -5  -3 12.1250  8.1820   1
 -11  -5  -3 18.4435  9.6926   1
  -7   6   3 79.9172 12.0788   1
  -6   6   3 184.068  16.177   1
  -5   6   3 140.400  11.247   2
  -5   6   3 154.715  14.101   1
  -4   6   3 -2.0102  4.9764   1
  -4   6   3 11.5385  5.6152   2
  -4   6   3 2.54378 4.95323   1
  -4   6   3 9.60083 5.83203   1
  -3   6   3 825.743  48.802   5
  -3   6   3 904.420  43.626   1
  -3   6   3 868.344  37.639   2
  -3   6   3 874.746  42.403   1
  -3   6   3 827.561  45.108   3
  -2   6   3 980.565  47.380   1
  -2   6   3 997.862  48.315   1
  -2   6   3 990.779  53.498   5
  -2   6   3 986.406  49.329   3
  -2   6   3 990.007  42.025   2
   1  -6  -3 135.807   7.785   4
  -1   6   3 154.343  12.689   1
  -1   6   3 141.576  11.580   2
  -1   6   3 140.266  15.405   5
  -1   6   3 164.971  13.386   1
  -1   6   3 139.906  14.329   3
   0  -6  -3 544.479  19.476   4
   0   6   3 524.226  29.363   1
   0   6   3 550.831  32.383   5
   0   6   3 587.907  30.018   1
   0   6   3 578.819  29.889   3
   0   6   3 577.884  26.382   2
  -1  -6  -3 1776.40   79.72   1
   1   6   3 1810.68   80.54   1
   1   6   3 1799.25   77.78   3
   1   6   3 1665.26   70.44   2
   1   6   3 1775.50   80.22   1
   1   6   3 1780.99   84.08   5
  -2  -6  -3 1422.75   66.21   1
   2   6   3 1388.87   63.35   3
   2   6   3 1381.83   58.60   2
   2   6   3 1456.01   44.21   4
   2   6   3 1477.39   69.43   5
   2   6   3 1505.91   67.12   1
  -3  -6  -3 34.1029  6.9602   1
   3   6   3 40.4443  6.5743   3
   3   6   3 39.8419  7.1858   1
   3   6   3 39.1002  6.9414   2
  -4  -6  -3 911.390  44.715   1
   4   6   3 875.498  44.447   1
   4   6   3 903.542  40.765   3
   4   6   3 894.552  39.750   2
  -5  -6  -3 1015.44   50.82   1
   5   6   3 1018.43   46.19   3
   5   6   3 1035.47   45.33   2
   5   6   3 1083.46   51.22   1
  -6  -6  -3 379.478  27.054   1
   6   6   3 513.521  23.980   3
   6   6   3 507.737  25.660   2
  -7  -6  -3 129.899  15.523   1
   7   6   3 100.877  12.602   2
   7   6   3 95.4985 10.5347   3
  -8  -6  -3 331.867  23.278   1
   8   6   3 255.109  19.492   2
  -9  -6  -3 286.342  22.836   1
 -10  -6  -3 -0.0660  7.8583   1
 -11  -6  -3 73.2015 14.0033   1
  -7   7   3 55.5537 10.9049   1
  -6   7   3 215.126  18.227   1
  -5   7   3 136.022  13.925   1
  -4   7   3 98.3581 10.1330   2
  -4   7   3 72.4094 10.8401   1
  -3   7   3 487.613  27.636   1
  -3   7   3 449.329  30.048   3
  -3   7   3 464.704  23.556   2
  -2   7   3 616.812  39.201   5
  -2   7   3 687.468  30.576   2
  -2   7   3 597.222  36.200   3
  -2   7   3 646.796  34.658   1
  -2   7   3 685.342  34.653   1
   1  -7  -3 124.787   8.205   4
  -1   7   3 121.303  11.618   2
  -1   7   3 129.910  16.957   5
  -1   7   3 132.138  12.717   1
  -1   7   3 135.090  14.358   1
  -1   7   3 125.208  14.535   3
   0  -7  -3 570.479  20.444   4
   0   7   3 546.067  27.075   2
   0   7   3 569.305  30.824   1
   0   7   3 570.721  30.880   3
   0   7   3 539.756  30.559   1
   0   7   3 575.052  33.637   5
  -1  -7  -3 1363.41   62.00   1
   1   7   3 1287.31   65.26   5
   1   7   3 1397.44   63.32   1
   1   7   3 1283.66   62.45   1
   1   7   3 1335.14   60.98   3
   1   7   3 1274.49   55.00   2
  -2  -7  -3 611.900  32.642   1
   2   7   3 613.375  33.035   1
   2   7   3 570.977  28.649   2
   2   7   3 627.357  33.697   5
   2   7   3 596.457  31.005   3
   2   7   3 602.236  20.625   4
  -3  -7  -3 23.1697  7.0000   1
   3   7   3 36.4384  8.7534   5
   3   7   3 21.6353  6.5501   2
   3   7   3 34.0361  7.0717   3
   3   7   3 22.0556  6.6086   1
   3   7   3 27.6761  5.1296   4
  -4  -7  -3 556.177  32.230   1
   4   7   3 622.819  32.852   1
   4   7   3 572.260  29.114   3
   4   7   3 558.865  28.758   2
  -5  -7  -3 1168.50   55.78   1
   5   7   3 1176.57   49.52   2
   5   7   3 1074.11   50.53   3
   5   7   3 1057.71   55.09   1
  -6  -7  -3 79.0923 12.6776   1
   6   7   3 113.605  11.150   3
   6   7   3 129.197  13.336   2
  -7  -7  -3 208.048  18.285   1
   7   7   3 159.325  15.340   2
   7   7   3 155.116  13.028   3
  -8  -7  -3 187.057  18.524   1
   8   7   3 171.802  16.655   2
  -9  -7  -3 280.507  23.150   1
   9   7   3 286.235  21.513   2
 -10  -7  -3 -0.5433  8.1873   1
 -11  -7  -3 92.0209 16.4394   1
  -6   8   3 166.769  16.248   1
  -5   8   3 138.800  14.390   1
  -4   8   3 2.74874 5.75859   2
  -4   8   3 0.67994 5.06385   1
  -3   8   3 301.668  24.411   3
  -3   8   3 280.178  20.454   1
  -3   8   3 307.452  18.036   2
   2  -8  -3 540.058  19.911   4
  -2   8   3 556.009  31.036   1
  -2   8   3 486.525  32.327   3
  -2   8   3 549.104  26.950   2
   1  -8  -3 304.816  13.729   4
  -1   8   3 279.219  22.281   3
  -1   8   3 303.280  18.660   2
  -1   8   3 314.259  21.085   1
  -1   8   3 301.554  24.115   5
   0  -8  -3 15.2257  5.4748   4
   0   8   3 27.7515  9.8834   5
   0   8   3 18.8423  6.8611   2
   0   8   3 26.2581  7.6134   1
   0   8   3 18.8003  8.1919   3
   1   8   3 810.790  36.530   2
   1   8   3 808.399  43.000   5
   1   8   3 820.533  40.692   3
   1   8   3 692.677  40.757   1
  -2  -8  -3 697.042  38.295   1
   2   8   3 760.379  37.526   3
   2   8   3 769.831  39.841   5
   2   8   3 728.206  39.520   1
   2   8   3 695.940  34.245   2
  -3  -8  -3 141.911  15.035   1
   3   8   3 174.574  14.434   3
   3   8   3 171.205  15.422   5
   3   8   3 160.488  14.113   2
   3   8   3 168.474  15.431   1
   3   8   3 178.829  10.102   4
  -4  -8  -3 355.633  23.924   1
   4   8   3 346.160  16.039   4
   4   8   3 317.827  20.946   2
   4   8   3 378.591  21.663   3
   4   8   3 381.933  24.218   1
   4   8   3 337.811  22.554   5
  -5  -8  -3 651.592  37.251   1
   5   8   3 610.973  36.711   1
   5   8   3 673.230  33.334   2
   5   8   3 690.456  33.585   3
  -6  -8  -3 273.594  21.918   1
   6   8   3 319.422  18.877   3
   6   8   3 269.236  19.660   2
  -7  -8  -3 6.10241 7.86672   1
   7   8   3 5.41147 5.61373   3
   7   8   3 -1.8991  7.6273   2
  -8  -8  -3 260.055  21.674   1
   8   8   3 193.508  18.512   2
  -9  -8  -3 186.457  19.835   1
   9   8   3 149.797  17.846   2
 -10  -8  -3 44.5888 12.6157   1
 -11  -8  -3 57.3498 14.4976   1
  -5   9   3 114.160  14.744   1
  -4   9   3 3.59019 6.07661   1
  -3   9   3 288.278  18.177   2
  -3   9   3 255.712  20.077   1
  -3   9   3 250.896  24.179   3
  -2   9   3 524.615  26.007   2
  -2   9   3 464.295  29.151   1
  -2   9   3 439.016  31.406   3
  -1   9   3 203.692  15.932   2
  -1   9   3 224.982  17.915   1
  -1   9   3 185.036  19.019   3
   0   9   3 129.756  13.333   2
   0   9   3 143.824  16.214   3
   0   9   3 174.935  17.147   5
   0   9   3 134.783  14.714   1
   1   9   3 446.735  28.118   3
   1   9   3 444.690  24.887   2
   1   9   3 474.401  29.740   5
   1   9   3 443.464  28.425   1
   2   9   3 711.130  37.427   3
   2   9   3 686.139  39.000   1
   2   9   3 672.955  34.275   2
   2   9   3 718.323  38.909   5
   3   9   3 6.93994 7.01579   2
   3   9   3 8.07497 6.88505   5
   3   9   3 2.93643 6.65153   3
   3   9   3 8.32208 6.99180   1
   3   9   3 2.33291 4.59820   4
   4   9   3 553.047  33.244   1
   4   9   3 551.852  30.811   5
   4   9   3 533.435  29.554   2
   4   9   3 548.546  30.443   3
   4   9   3 561.505  21.960   4
  -5  -9  -3 443.564  29.185   1
   5   9   3 457.734  26.191   3
   5   9   3 458.991  26.413   2
   5   9   3 448.738  25.809   5
  -6  -9  -3 215.814  20.595   1
   6   9   3 209.961  18.214   2
   6   9   3 266.657  17.810   3
  -7  -9  -3 -2.7173  7.1662   1
   7   9   3 6.79634 6.35377   3
   7   9   3 -3.1921  7.9206   2
  -8  -9  -3 179.104  19.157   1
   8   9   3 116.205  16.103   2
  -9  -9  -3 287.011  24.873   1
 -10  -9  -3 16.6469 11.0643   1
  -4  10   3 6.60717 7.01868   1
  -3  10   3 112.100  18.629   3
  -3  10   3 147.249  14.158   2
  -3  10   3 114.127  14.972   1
  -2  10   3 402.392  27.916   1
  -2  10   3 410.907  31.015   3
  -2  10   3 469.133  25.319   2
  -1  10   3 249.532  18.815   2
  -1  10   3 304.840  22.074   1
  -1  10   3 226.245  22.364   3
   0  10   3 32.5842  9.1687   2
   0  10   3 34.3163  9.4513   1
   0  10   3 32.5330 10.6490   3
   1  10   3 496.832  32.296   1
   1  10   3 535.747  28.492   2
   1  10   3 519.755  32.028   3
   1  10   3 512.541  32.489   5
   2  10   3 524.874  32.017   3
   2  10   3 574.118  33.114   5
   2  10   3 543.753  29.413   2
   2  10   3 539.614  33.675   1
   3  10   3 113.227  14.682   3
   3  10   3 102.206  13.300   2
   3  10   3 108.762  14.909   1
   3  10   3 125.402  13.954   5
   4  10   3 126.793  15.522   1
   4  10   3 120.069  14.476   3
   4  10   3 112.516  13.026   5
   4  10   3 94.1453 13.1146   2
   5  10   3 1020.19   48.83   2
   5  10   3 1033.78   50.41   3
   6  10   3 560.628  30.815   3
   6  10   3 500.282  30.360   2
   7  10   3 5.86224 8.94457   2
   8  10   3 79.4269 14.1139   2
   9  10   3 264.042  22.418   2
  -3  11   3 116.580  16.241   1
  -3  11   3 103.752  19.972   3
  -2  11   3 346.027  26.353   1
  -2  11   3 388.870  23.642   2
  -2  11   3 347.600  29.582   3
  -1  11   3 246.851  18.681   2
  -1  11   3 173.182  21.043   3
  -1  11   3 214.339  19.851   1
   0  11   3 13.2397  8.5665   2
   0  11   3 16.0701  8.3976   1
   0  11   3  9.6479 10.1456   3
   1  11   3 312.586  21.935   2
   1  11   3 299.218  24.404   3
   1  11   3 345.805  25.313   1
   2  11   3 598.207  36.475   1
   2  11   3 553.535  34.607   3
   2  11   3 565.500  31.467   2
   3  11   3 171.138  18.701   1
   3  11   3 212.588  17.869   5
   3  11   3 193.683  18.594   3
   3  11   3 175.037  17.289   2
   4  11   3 128.473  16.280   3
   4  11   3 118.048  15.266   2
   4  11   3 145.658  17.392   1
   5  11   3 317.919  23.532   2
   5  11   3 362.757  24.368   3
   6  11   3 259.512  19.953   3
   6  11   3 220.744  20.067   2
   7  11   3 57.8695 12.2870   2
   8  11   3 18.9302  9.8348   2
  -2  12   3 270.374  20.636   2
  -2  12   3 267.140  27.460   3
  -2  12   3 248.457  22.989   1
  -1  12   3 180.910  19.338   1
  -1  12   3 192.529  24.841   3
  -1  12   3 197.357  18.515   2
   0  12   3  7.0295 10.0148   3
   0  12   3 16.9725  9.4194   1
   0  12   3 8.84678 9.25588   2
   1  12   3 243.826  20.122   2
   1  12   3 248.239  22.720   1
   1  12   3 252.324  23.245   3
   2  12   3 431.909  30.956   3
   2  12   3 446.867  27.919   2
   2  12   3 467.446  32.132   1
   3  12   3 147.553  18.922   3
   3  12   3 151.345  17.538   2
   3  12   3 178.982  20.065   1
   4  12   3 37.7377 11.1920   3
   4  12   3 48.5449 11.4058   2
   5  12   3 217.520  19.884   3
   5  12   3 225.172  20.045   2
   6  12   3 252.395  21.611   3
   6  12   3 277.280  22.325   2
   7  12   3 25.0900 11.8484   2
   8  12   3 118.373  18.609   2
  -1  13   3 125.515  18.965   1
  -1  13   3 131.415  22.429   3
   0  13   3 -6.9696  7.6817   1
   0  13   3 -5.0207  9.7520   3
   0  13   3 9.79383 9.41421   2
   1  13   3 118.027  19.458   3
   1  13   3 110.034  16.082   2
   1  13   3 123.606  18.908   1
   2  13   3 280.583  22.806   2
   2  13   3 256.331  24.640   3
   2  13   3 293.219  26.000   1
   3  13   3 196.249  18.996   2
   3  13   3 157.716  20.928   3
   4  13   3 4.79277 9.48614   2
   4  13   3 -3.0549  9.4792   3
   5  13   3 199.784  20.274   3
   5  13   3 189.823  19.359   2
   6  13   3 153.637  19.552   2
   7  13   3 11.6486 10.5172   2
   2  14   3 240.901  22.851   2
   2  14   3 243.131  24.976   1
   2  14   3 254.174  25.401   3
   3  14   3 42.3772 14.4782   3
   3  14   3 58.2647 14.0391   2
   4  14   3  5.9054 10.0994   2
   4  14   3 -2.7614 10.1392   3
   5  14   3 164.418  21.275   2
   5  14   3 211.615  21.907   3
   5  13  -4 100.992  19.503   3
   4  13  -4 87.3723 18.2234   3
   3  13  -4 14.8008 11.3263   3
   2  13  -4 140.704  20.654   1
   1  13  -4 170.573  21.242   1
   1  13  -4 194.574  25.531   3
   0  13  -4 23.2874 10.6348   2
   0  13  -4 14.4238 13.0223   3
   0  13  -4 36.4115 12.7158   1
  -1  13  -4 39.0994 12.2733   2
  -1  13  -4 49.2067 13.1306   1
  -1  13  -4 46.7445 16.1331   3
   6  12  -4 70.2466 17.2198   3
   5  12  -4 268.174  26.148   3
   4  12  -4 87.9272 17.2661   3
   3  12  -4  4.1247 10.2868   3
   2  12  -4 231.559  23.119   1
   2  12  -4 239.417  24.206   3
   1  12  -4 401.865  29.517   1
   1  12  -4 335.872  28.524   3
   0  12  -4 44.5127 14.1916   3
   0  12  -4 30.5807 10.7100   1
  -1  12  -4 23.9770 11.4786   3
  -1  12  -4 22.5256 10.1519   1
  -1  12  -4 13.6618  9.3307   2
  -2  12  -4 176.329  19.032   1
  -2  12  -4 193.133  17.477   2
  -2  12  -4 197.484  25.442   3
  -3  12  -4 157.397  23.295   3
  -3  12  -4 112.622  16.470   1
   7  11  -4 20.2493 13.5706   3
   6  11  -4 63.0181 16.1292   3
   5  11  -4 247.626  24.604   3
   4  11  -4 152.433  20.559   3
   3  11  -4 22.3085 11.2788   3
   3  11  -4 8.17634 9.49842   1
   2  11  -4 263.148  23.712   1
   1  11  -4 327.385  25.814   1
   0  11  -4 132.808  17.382   1
   0  11  -4 129.077  19.419   3
  -1  11  -4 27.5765 12.1371   3
  -1  11  -4 26.4046  9.6756   1
  -2  11  -4 256.719  24.540   3
  -2  11  -4 227.617  20.291   1
  -2  11  -4 256.333  18.684   2
  -3  11  -4 109.791  12.785   2
  -3  11  -4 120.541  19.487   3
  -3  11  -4 97.3895 14.1270   1
  -4  11  -4 0.00347 6.68454   1
  -4  11  -4  3.0819 11.3231   3
   8  10  -4 161.835  23.153   3
   7  10  -4 36.0805 14.4195   3
   6  10  -4 98.3396 17.4489   3
   5  10  -4 242.212  24.050   3
   4  10  -4 370.090  28.567   3
   3  10  -4 56.2538 13.6603   3
   2  10  -4 274.765  23.593   3
   2  10  -4 260.003  22.578   1
   1  10  -4 515.623  32.543   1
   1  10  -4 495.908  32.967   3
   0  10  -4 209.853  20.664   3
   0  10  -4 220.542  19.469   1
  -1  10  -4 -0.0163  6.4077   1
  -1  10  -4 2.65797 9.20629   3
  -2  10  -4 450.302  23.859   2
  -2  10  -4 400.721  26.419   1
  -2  10  -4 353.010  28.473   3
  -3  10  -4 469.356  24.285   2
  -3  10  -4 446.970  31.768   3
  -3  10  -4 408.681  27.354   1
  -4  10  -4 25.8766  8.4632   1
  -4  10  -4 27.6024 13.3149   3
  -5  10  -4 43.7162 15.0832   3
  -5  10  -4 50.2470  9.8809   1
  -6  10  -4 210.782  17.453   1
  -6  10  -4 227.855  25.928   3
   8   9  -4 142.440  22.513   3
   7   9  -4 12.3257 12.8712   3
   6   9  -4 55.8647 14.6163   3
   5   9  -4 350.521  27.747   3
   4   9  -4 141.458  19.243   3
  -4  -9   4 130.794  15.744   2
   3   9  -4 0.17268 7.55325   1
   3   9  -4 17.5451 10.1778   3
  -3  -9   4 11.0440  7.5580   2
   2   9  -4 192.885  18.306   1
   2   9  -4 196.401  19.501   3
  -2  -9   4 182.317  15.997   2
   1   9  -4 464.824  30.025   3
   1   9  -4 451.701  29.207   1
   0   9  -4 199.056  19.314   3
   0   9  -4 225.491  18.657   1
  -1   9  -4 17.6117  7.5856   1
  -1   9  -4 28.3717 10.4306   3
  -2   9  -4 611.152  34.733   1
  -2   9  -4 647.997  37.750   3
  -3   9  -4 446.061  23.286   2
  -3   9  -4 416.114  26.235   1
  -3   9  -4 447.624  30.256   3
  -4   9  -4 54.3666  9.4856   1
  -4   9  -4 65.8514  8.6622   2
  -4   9  -4 79.9435 15.0092   3
  -5   9  -4 45.6818 12.5097   3
  -5   9  -4 27.2815  7.4788   1
  -6   9  -4 119.168  19.113   3
  -6   9  -4 138.261  12.771   1
   9   8  -4 109.433  20.017   3
  -9  -8   4 78.5176 15.8438   1
   8   8  -4 157.606  23.600   3
  -8  -8   4 209.546  20.665   1
   7   8  -4 44.6176 16.3341   3
  -7  -8   4 78.5856 14.5419   1
   6   8  -4 154.007  19.788   3
  -6  -8   4 120.256  16.750   1
  -6  -8   4 129.370  16.056   2
   5   8  -4 320.865  25.771   3
  -5  -8   4 274.568  21.700   1
  -5  -8   4 246.915  19.922   2
   4   8  -4 324.555  24.497   1
   4   8  -4 288.802  24.701   3
  -4  -8   4 309.521  22.518   1
  -4  -8   4 299.538  21.055   2
   3   8  -4 254.589  20.464   1
   3   8  -4 208.499  20.919   3
  -3  -8   4 210.044  17.613   2
   2   8  -4 305.253  22.709   1
   2   8  -4 313.147  24.362   3
  -2  -8   4 314.128  20.334   2
   1   8  -4 800.014  46.142   3
   1   8  -4 888.925  46.649   1
  -1  -8   4 865.421  40.688   2
  -1  -8   4 973.603  44.394   5
   0   8  -4 487.503  30.242   3
   0   8  -4 502.390  29.261   1
   0  -8   4 471.248  25.391   2
  -1   8  -4 83.7267 13.1782   3
  -1   8  -4 67.9045 10.5468   1
  -2   8  -4 784.600  43.339   3
  -2   8  -4 814.685  41.267   1
  -3   8  -4 819.822  43.090   3
  -3   8  -4 732.313  39.266   1
  -4   8  -4 106.165  11.176   1
  -4   8  -4 122.482  16.679   3
  -4   8  -4 106.242   9.788   2
  -5   8  -4 19.5572  6.1227   1
  -5   8  -4 15.8421 10.0479   3
  -6   8  -4 190.997  20.910   3
  -6   8  -4 166.505  13.104   1
  -7   8  -4 223.218  23.941   3
  -7   8  -4 205.205  14.479   1
   9   7  -4 59.3750 20.0229   3
  -9  -7   4 43.7639 12.4450   1
   8   7  -4 173.805  25.784   3
  -8  -7   4 178.394  19.090   1
   7   7  -4 80.1426 18.7509   3
  -7  -7   4 87.1633 14.6518   1
  -7  -7   4 67.5489 13.0565   2
   6   7  -4 113.055  18.505   3
  -6  -7   4 56.2243 11.6309   1
  -6  -7   4 62.3627 11.3411   2
   5   7  -4 530.754  35.456   3
  -5  -7   4 511.941  31.590   1
  -5  -7   4 513.109  29.127   2
   4   7  -4 546.284  32.726   1
   4   7  -4 434.434  32.425   3
  -4  -7   4 477.912  27.779   2
  -4  -7   4 551.328  30.962   1
   3   7  -4 702.238  40.724   3
   3   7  -4 748.526  40.869   1
  -3  -7   4 711.945  35.733   2
  -3  -7   4 774.996  39.690   1
   2   7  -4 239.088  20.075   3
   2   7  -4 226.482  18.534   1
  -2  -7   4 262.421  17.258   2
  -2  -7   4 214.664  17.507   1
   1   7  -4 1734.78   79.10   3
   1   7  -4 1736.84   79.98   1
   1   7  -4 1675.35   80.06   1
  -1  -7   4 1755.96   79.20   1
  -1  -7   4 1657.27   70.22   2
   0   7  -4 131.817  13.073   1
   0   7  -4 135.934  13.885   1
   0   7  -4 116.515  14.557   3
   0  -7   4 122.869  12.083   2
  -1   7  -4 -1.7072  5.8697   3
  -1   7  -4 4.71186 4.22009   1
  -1   7  -4 -2.2354  4.6942   1
   1  -7   4 5.00930 4.65682   2
  -2   7  -4 120.052  11.621   2
  -2   7  -4 111.162  11.346   1
  -2   7  -4 103.928  12.256   1
  -2   7  -4 132.098  14.815   3
  -3   7  -4 1054.48   52.78   3
  -3   7  -4 1014.18   50.16   1
  -3   7  -4 1089.38   50.32   1
  -4   7  -4 511.288  27.763   1
  -4   7  -4 510.961  31.798   3
  -4   7  -4 552.274  23.619   2
  -4   7  -4 538.567  27.852   1
  -5   7  -4 84.6765  9.3983   1
  -5   7  -4 74.9429 14.3340   3
  -5   7  -4 98.5727  9.2959   1
  -6   7  -4 280.873  16.278   1
  -6   7  -4 270.460  16.213   1
  -6   7  -4 286.273  23.571   3
  -7   7  -4 224.741  22.746   3
  -8   7  -4  6.8336 13.5293   3
   9   6  -4 90.8585 24.1813   3
  -9  -6   4 61.9974 13.8178   1
   8   6  -4 170.327  26.735   3
  -8  -6   4 155.445  18.225   2
  -8  -6   4 205.406  19.463   1
   7   6  -4 114.580  22.721   3
  -7  -6   4 102.902  14.554   2
  -7  -6   4 138.315  16.165   1
   6   6  -4 11.8568 13.8052   3
  -6  -6   4 10.2724  7.9412   2
  -6  -6   4 -0.4697  6.1258   1
   5   6  -4 688.595  41.795   3
  -5  -6   4 700.290  34.711   2
  -5  -6   4 649.336  37.486   1
   4   6  -4 732.158  39.726   1
   4   6  -4 720.047  41.628   3
  -4  -6   4 647.445  37.404   1
  -4  -6   4 712.911  34.681   2
   3   6  -4 346.912  25.529   3
   3   6  -4 297.565  22.248   1
  -3  -6   4 330.233  20.273   2
  -3  -6   4 323.055  21.239   1
   2   6  -4 153.146  16.889   3
   2   6  -4 159.513  14.705   1
  -2  -6   4 139.515  13.341   1
  -2  -6   4 157.520  13.427   2
   1   6  -4 947.421  47.453   3
   1   6  -4 971.140  47.681   1
   1   6  -4 969.852  47.265   1
  -1  -6   4 939.480  46.544   1
  -1  -6   4 947.022  42.025   2
   0   6  -4 571.481  30.464   1
   0   6  -4 589.669  30.307   1
   0   6  -4 561.141  31.076   3
   0  -6   4 568.388  28.976   1
   0  -6   4 511.428  26.573   2
  -1   6  -4 44.5241  7.4652   1
  -1   6  -4 48.2045  6.9753   2
  -1   6  -4 50.8879  7.4975   1
  -1   6  -4 44.1178  9.2509   3
   1  -6   4 48.9408  6.9838   2
  -2   6  -4 399.405  25.141   3
  -2   6  -4 428.633  23.095   1
  -2   6  -4 417.484  20.643   2
  -2   6  -4 430.699  23.278   1
   2  -6   4 393.525  20.247   2
  -3   6  -4 820.365  41.070   1
  -3   6  -4 886.549  43.832   3
  -3   6  -4 941.349  36.553   2
  -3   6  -4 811.321  40.754   1
  -4   6  -4 151.227   9.446   2
  -4   6  -4 146.206  10.895   1
  -4   6  -4 120.796  10.862   1
  -4   6  -4 141.231  15.170   3
  -5   6  -4 181.002  11.379   1
  -5   6  -4 147.869  16.979   3
  -5   6  -4 174.132  11.591   1
  -6   6  -4 204.123  19.243   3
  -7   6  -4 296.794  24.614   3
 -10  -5   4 8.28950 9.20531   1
   9   5  -4 84.6901 26.3175   3
  -9  -5   4 70.5891 13.5071   1
   8   5  -4 403.110  37.133   3
  -8  -5   4 354.492  24.102   2
  -8  -5   4 346.405  26.105   1
   7   5  -4 206.970  28.752   3
  -7  -5   4 211.766  18.827   1
  -7  -5   4 166.481  16.940   2
   6   5  -4 44.2228 17.0130   3
  -6  -5   4 21.9158  8.4321   2
  -6  -5   4 10.0794  7.1010   1
   5   5  -4 579.811  37.859   3
  -5  -5   4 500.231  27.990   2
  -5  -5   4 518.459  30.720   1
   4   5  -4 799.035  41.145   1
   4   5  -4 752.470  43.042   3
  -4  -5   4 652.004  38.173   1
  -4  -5   4 783.695  36.126   2
   3   5  -4 147.543  17.914   3
   3   5  -4 183.371  15.798   1
  -3  -5   4 145.539  13.329   2
  -3  -5   4 177.129  14.185   1
   2   5  -4 375.835  23.755   1
   2   5  -4 410.583  26.052   3
  -2  -5   4 397.729  21.308   2
  -2  -5   4 385.903  22.878   1
   1   5  -4 1587.57   81.39   1
   1   5  -4 1887.63   81.61   1
   1   5  -4 1775.58   80.18   3
  -1  -5   4 1854.01   72.30   2
  -1  -5   4 1848.47   81.16   1
   0   5  -4 1248.05   56.41   1
   0   5  -4 1187.91   56.36   1
   0   5  -4 1134.23   55.76   3
   0  -5   4 1236.51   55.41   1
   0  -5   4 1199.99   49.83   2
  -1   5  -4 278.411  15.764   2
  -1   5  -4 295.962  17.351   1
  -1   5  -4 275.830  18.657   3
   1  -5   4 266.821  15.338   2
  -2   5  -4 458.636  25.894   3
  -2   5  -4 493.208  24.719   1
  -2   5  -4 447.944  21.786   2
  -2   5  -4 498.640  24.761   1
   2  -5   4 446.756  21.621   2
  -3   5  -4 1196.56   52.11   1
  -3   5  -4 1053.14   53.25   3
  -3   5  -4 1154.42   52.10   1
   3  -5   4 1155.78   45.70   2
  -4   5  -4 728.357  31.639   1
  -4   5  -4 611.686  31.127   1
  -4   5  -4 643.123  34.789   3
  -4   5  -4 680.355  27.383   2
  -5   5  -4 44.7650 10.5744   3
  -6   5  -4 584.513  33.522   3
  -7   5  -4 520.925  32.508   3
 -10  -4   4 8.60675 9.15813   1
  -9  -4   4 59.8696 12.2136   1
  -8  -4   4 222.611  19.469   1
  -8  -4   4 203.236  18.316   2
  -7  -4   4 155.857  16.497   2
  -7  -4   4 167.641  16.419   1
  -6  -4   4 7.06446 6.31544   1
  -6  -4   4 7.15752 7.16879   2
   5   4  -4 258.120  28.697   3
  -5  -4   4 225.016  16.501   2
  -5  -4   4 155.024  15.635   1
   4   4  -4 859.199  43.750   1
   4   4  -4 780.265  46.832   3
  -4  -4   4 766.111  39.638   5
  -4  -4   4 827.069  41.544   1
  -4  -4   4 872.252  38.205   2
   3   4  -4 201.443  15.883   1
   3   4  -4 178.634  19.624   3
  -3  -4   4 181.926  13.519   2
  -3  -4   4 204.773  14.582   1
  -3  -4   4 150.939  12.077   5
   2   4  -4 1359.16   63.80   3
   2   4  -4 1357.41   63.76   1
  -2  -4   4 1372.75   56.08   2
  -2  -4   4 1328.57   62.64   1
   1   4  -4 2270.84   99.95   1
   1   4  -4 2071.15   97.39   3
  -1  -4   4 2332.24   99.18   1
  -1  -4   4 2251.27   87.84   2
   0   4  -4 1733.03   83.35   1
   0   4  -4 1899.02   73.59   2
   0   4  -4 1883.29   54.76   4
   0   4  -4 1832.22   82.93   1
   0   4  -4 1876.33   81.76   3
   0  -4   4 1836.32   73.47   2
   0  -4   4 1974.45   82.78   1
  -1   4  -4 658.096  28.020   2
  -1   4  -4 620.672  31.821   3
  -1   4  -4 655.021  31.551   1
   1  -4   4 612.755  27.716   2
  -2   4  -4 634.016  29.559   1
  -2   4  -4 574.584  30.248   3
  -2   4  -4 611.710  26.324   2
  -2   4  -4 582.515  29.236   1
   2  -4   4 619.176  26.212   2
  -3   4  -4 2211.43   96.92   3
  -3   4  -4 2149.15   97.36   1
  -3   4  -4 2368.07   97.38   1
   3  -4   4 2249.53   85.85   2
  -4   4  -4 477.227  23.820   1
  -4   4  -4 563.875  28.094   3
  -5   4  -4 11.9622  7.1831   3
  -6   4  -4 386.133  24.738   3
  -7   4  -4 546.506  32.369   3
 -10  -3   4 5.53187 8.40315   1
  -9  -3   4 25.8494  9.3812   1
  -8  -3   4 262.984  21.268   1
  -8  -3   4 285.509  20.310   2
  -7  -3   4 152.844  15.287   2
  -7  -3   4 184.854  16.347   1
  -6  -3   4 63.0448 10.4717   1
  -6  -3   4 100.831  12.149   2
  -5  -3   4 525.447  26.815   2
  -5  -3   4 482.210  28.674   1
  -5  -3   4 530.342  32.385   1
   4   3  -4 337.258  22.907   1
  -4  -3   4 363.910  23.483   1
  -4  -3   4 285.553  19.379   5
  -4  -3   4 305.150  18.730   2
  -4  -3   4 346.754  20.538   1
   3   3  -4 15.3654  6.5452   1
  -3  -3   4 18.7695  6.6003   1
  -3  -3   4 10.8016  5.1207   5
  -3  -3   4 8.19863 4.97191   2
  -3  -3   4 17.1789  5.4367   1
   2   3  -4 831.857  42.602   1
   2   3  -4 940.904  45.859   3
  -2  -3   4 778.011  41.094   1
  -2  -3   4 913.578  37.472   2
   1   3  -4 2747.74  118.04   1
   1   3  -4 2775.89  115.64   3
  -1  -3   4 2720.89  103.58   2
  -1  -3   4 2458.12  116.79   1
   0   3  -4 2622.08  112.18   3
   0   3  -4 2550.43  101.07   2
   0   3  -4 2582.94  115.12   1
   0   3  -4 2725.04  114.76   1
   0  -3   4 2757.97  114.65   1
   0  -3   4 2528.76  101.09   2
  -1   3  -4 276.712  17.266   3
  -1   3  -4 284.910  15.110   2
  -1   3  -4 308.352  16.981   1
   1  -3   4 319.072  15.839   1
   1  -3   4 277.932  14.862   2
  -2   3  -4 850.580  40.917   3
  -2   3  -4 928.034  36.748   2
  -2   3  -4 887.337  41.101   1
  -2   3  -4 903.795  41.067   1
   2  -3   4 907.777  36.442   2
  -3   3  -4 2374.87   99.08   1
  -3   3  -4 2326.30   98.12   3
  -3   3  -4 2223.69   98.91   1
   3  -3   4 2278.43   87.45   2
  -4   3  -4 377.841  21.078   3
   4  -3   4 383.060  16.222   2
  -5   3  -4 11.7200  6.2231   3
  -6   3  -4 396.603  24.191   3
  -9  -2   4 40.9955 10.8285   1
  -8  -2   4 331.919  21.565   2
  -8  -2   4 309.475  23.186   1
  -7  -2   4 130.259  13.975   2
  -7  -2   4 169.874  15.299   1
  -6  -2   4 0.33718 5.30509   1
  -6  -2   4 9.69522 6.90393   2
  -5  -2   4 340.211  20.133   2
  -5  -2   4 344.378  21.571   1
  -4  -2   4 1460.14   60.76   2
  -4  -2   4 1370.01   70.23   5
  -4  -2   4 1510.67   70.68   1
  -4  -2   4 1554.67   68.28   1
   3   2  -4 1425.82   68.44   1
  -3  -2   4 1498.15   66.84   1
  -3  -2   4 1391.99   68.81   5
  -3  -2   4 1396.19   59.13   2
  -3  -2   4 1584.99   69.30   1
   2   2  -4 547.014  31.183   1
  -2  -2   4 669.456  31.873   5
  -2  -2   4 615.396  27.199   2
  -2  -2   4 525.814  31.005   1
   1   2  -4 2634.44  112.89   1
   1   2  -4 2381.91  110.80   3
  -1  -2   4 2702.93   99.01   2
  -1  -2   4 2488.77  111.26   1
   0   2  -4 2723.37  119.43   3
   0   2  -4 2902.11  122.27   1
   0   2  -4 2862.16  122.98   1
   0   2  -4 2867.04  108.02   2
   0  -2   4 2790.92  122.00   1
   0  -2   4 2744.42  107.96   2
  -1   2  -4 1391.31   60.16   3
  -1   2  -4 1407.85   54.50   2
  -1   2  -4 1380.66   61.67   1
   1  -2   4 1341.05   54.22   2
   1  -2   4 1320.66   60.47   1
   1  -2   4 1395.10   60.57   3
  -2   2  -4 733.407  29.705   2
  -2   2  -4 670.003  32.612   1
  -2   2  -4 698.659  32.550   3
  -2   2  -4 708.049  33.133   1
   2  -2   4 693.155  29.396   2
   2  -2   4 752.895  33.238   3
  -3   2  -4 3352.76  136.99   1
  -3   2  -4 2887.59  133.19   3
  -3   2  -4 3044.66  136.48   1
   3  -2   4 3459.75  133.68   3
   3  -2   4 3286.04  120.96   2
  -4   2  -4 1156.40   51.16   3
  -4   2  -4 1159.28   44.40   2
   4  -2   4 1156.07   44.94   2
  -5   2  -4 7.69076 5.23661   3
  -6   2  -4 316.223  20.016   3
  -9  -1   4 26.6671  9.3312   1
  -8  -1   4 163.618  16.417   1
  -8  -1   4 176.334  15.708   2
  -7  -1   4 265.586  19.685   1
  -7  -1   4 263.383  18.260   2
  -6  -1   4 15.4916  7.1260   2
  -6  -1   4 7.81291 6.15128   1
  -5  -1   4 466.018  28.959   1
  -5  -1   4 458.098  28.398   5
  -5  -1   4 401.772  25.251   1
  -5  -1   4 457.867  23.526   2
  -4  -1   4 962.107  43.056   1
  -4  -1   4 850.195  37.866   2
  -4  -1   4 791.814  44.800   5
   3   1  -4 234.999  16.842   1
  -3  -1   4 209.371  16.742   5
  -3  -1   4 243.501  17.701   1
  -3  -1   4 268.304  15.827   1
  -3  -1   4 218.654  14.263   2
   2   1  -4 282.612  18.683   1
  -2  -1   4 261.093  15.380   2
  -2  -1   4 296.166  18.845   1
  -2  -1   4 312.366  17.034   1
  -2  -1   4 234.192  18.214   5
   1   1  -4 642.342  32.240   1
  -1  -1   4 632.726  32.182   1
  -1  -1   4 554.942  29.799   1
  -1  -1   4 655.570  27.681   2
   0   1  -4 1689.99   74.02   1
   0   1  -4 1618.88   72.41   1
   0   1  -4 1561.34   64.37   2
   0  -1   4 1688.84   64.79   2
   0  -1   4 1641.09   72.48   1
  -1   1  -4 701.698  21.131   4
  -1   1  -4 690.809  29.638   2
  -1   1  -4 707.381  32.927   3
  -1   1  -4 712.261  32.713   1
  -1   1  -4 668.193  33.697   1
   1  -1   4 670.640  21.739   4
   1  -1   4 717.255  32.365   1
   1  -1   4 696.006  29.687   2
  -2   1  -4 68.6761  7.0677   3
  -2   1  -4 77.7881  6.8947   2
  -2   1  -4 62.6765  7.6076   1
  -2   1  -4 40.7287  4.8272   1
   2  -1   4 66.7068  6.7539   2
   2  -1   4 56.4265  4.7183   1
   2  -1   4 81.8482  8.8131   3
  -3   1  -4 1002.17   42.63   3
  -3   1  -4 900.691  43.363   1
  -3   1  -4 975.638  44.390   1
   3  -1   4 1012.40   39.40   2
   3  -1   4 1034.08   42.88   3
  -4   1  -4 572.032  27.301   1
  -4   1  -4 612.594  27.983   3
  -4   1  -4 624.807  28.519   1
   4  -1   4 606.127  25.417   2
   4  -1   4 636.627  28.155   3
  -5   1  -4 11.4146  4.7304   3
   5  -1   4 13.5918  3.3330   2
   5  -1   4 8.69670 3.82405   3
  -8   1  -4 169.226  10.838   1
  -9   1  -4 -1.0601  3.8495   1
  -9   1  -4 0.11659 4.53088   1
 -10   1  -4 201.180  14.797   1
 -11   1  -4 101.636  11.772   1
  -9   0   4 12.7845  7.7319   1
  -8   0   4 190.648  15.712   2
  -8   0   4 183.511  16.889   1
  -7   0   4 318.268  20.091   2
  -7   0   4 354.950  22.956   1
  -6   0   4 51.6243  9.1078   1
  -6   0   4 51.5267  8.9066   2
  -5   0   4 232.351  17.264   1
  -5   0   4 290.181  16.730   2
  -5   0   4 240.746  20.974   1
  -4   0   4 1270.63   58.18   1
  -4   0   4 1259.89   51.62   2
  -4   0   4 1179.91   62.25   5
  -4   0   4 1266.64   60.84   1
  -3   0   4 519.504  32.423   5
  -3   0   4 667.464  30.697   1
  -3   0   4 580.789  27.150   2
   2   0  -4 462.135  26.195   1
  -2   0   4 463.915  28.027   5
  -2   0   4 490.040  23.215   2
  -2   0   4 526.792  25.535   1
  -2   0   4 531.242  27.657   1
   1   0  -4 914.016  45.130   1
  -1   0   4 897.335  44.143   1
  -1   0   4 982.262  46.014   1
  -1   0   4 1031.38   40.09   2
   0   0  -4 1304.54   64.85   1
   0   0  -4 1493.88   57.23   2
   0   0  -4 1476.94   64.03   1
   0   0   4 1443.44   56.96   2
   0   0   4 1395.38   63.77   1
   0   0   4 1475.36   65.48   1
  -1   0  -4 370.336  18.998   1
  -1   0  -4 380.287  17.778   2
  -1   0  -4 370.033  20.788   1
  -1   0  -4 381.826  12.544   4
   1   0   4 340.461  17.559   2
   1   0   4 375.033  18.799   1
   1   0   4 368.152  12.771   4
  -2   0  -4 42.6045  5.3346   3
  -2   0  -4 48.4196  5.4447   2
  -2   0  -4 49.6973  7.1571   1
   2   0   4 52.6756  4.9613   1
   2   0   4 47.8704  5.6708   2
  -3   0  -4 1643.80   72.31   1
  -3   0  -4 1683.76   64.12   2
  -3   0  -4 1610.97   68.80   3
  -3   0  -4 1707.00   73.87   1
   3   0   4 1687.04   64.36   2
   3   0   4 1646.95   69.19   3
  -4   0  -4 1935.96   80.91   3
  -4   0  -4 1968.34   85.67   1
  -4   0  -4 1886.63   84.28   1
   4   0   4 2021.35   81.04   3
   4   0   4 1950.11   74.84   2
  -5   0  -4 208.697  13.956   1
   5   0   4 224.620  11.587   2
   5   0   4 229.249  12.247   3
  -6   0  -4 795.517  37.128   1
  -6   0  -4 774.194  35.936   1
   6   0   4 812.729  35.665   3
   6   0   4 766.372  32.109   2
  -7   0  -4 579.525  28.165   1
  -7   0  -4 562.165  27.529   1
  -7   0  -4 561.463  28.573   1
  -8   0  -4 208.380  13.643   1
  -8   0  -4 219.250  14.418   1
  -9   0  -4 -1.2066  4.9425   1
  -9   0  -4 -1.1419  4.2270   1
 -10   0  -4 189.190  15.226   1
 -11   0  -4 72.6845 10.8499   1
  -9   1   4 12.9014  7.9311   1
  -8   1   4 92.9716 12.8569   1
  -7   1   4 389.232  25.611   1
  -7   1   4 456.199  23.078   2
  -6   1   4 20.9609  6.6542   1
  -6   1   4 22.1387  6.7962   2
  -5   1   4 175.662  15.650   1
  -5   1   4 269.364  21.548   5
  -5   1   4 267.359  15.850   2
  -5   1   4 213.078  20.192   1
  -4   1   4 504.172  31.702   5
  -4   1   4 532.721  27.370   1
  -4   1   4 507.231  30.367   1
  -4   1   4 501.707  24.641   2
  -3   1   4 675.265  31.105   1
  -3   1   4 522.633  33.924   5
  -3   1   4 646.633  33.200   1
  -3   1   4 603.061  27.702   2
   2  -1  -4 35.0315  5.8815   1
  -2   1   4 28.2225  7.9783   5
  -2   1   4 42.4986  6.4934   1
  -2   1   4 29.0496  5.8625   2
   1  -1  -4 1298.27   58.88   1
  -1   1   4 1380.62   52.66   2
  -1   1   4 1180.71   58.38   1
  -1   1   4 1303.06   59.69   1
  -1   1   4 1343.67   63.54   5
   0  -1  -4 1941.32   85.56   1
   0  -1  -4 1882.86   75.44   2
   0   1   4 1894.67   75.38   2
   0   1   4 1944.84   85.13   1
   0   1   4 2005.46   86.01   1
  -1  -1  -4 62.5314  6.7013   1
  -1  -1  -4 69.6080  7.8661   1
  -1  -1  -4 65.8804  6.5921   2
  -1  -1  -4 62.7163  4.6351   4
   1   1   4 62.9659  6.4401   1
   1   1   4 62.4155  6.5366   2
   1   1   4 57.1999  4.4562   4
  -2  -1  -4 6.38210 2.85311   1
  -2  -1  -4 4.05855 4.31722   1
  -2  -1  -4 2.81741 3.24260   2
   2   1   4 6.97604 2.74361   1
   2   1   4 9.89690 3.58460   2
   2   1   4 5.99775 2.50225   4
  -3  -1  -4 1312.91   53.43   2
  -3  -1  -4 1379.45   61.39   1
   3   1   4 1413.78   59.93   1
   3   1   4 1350.64   53.56   2
  -4  -1  -4 2045.85   93.43   1
  -4  -1  -4 2144.58   82.65   2
  -4  -1  -4 2269.68   94.48   1
   4   1   4 2156.24   82.72   2
  -5  -1  -4 102.294   9.694   1
  -5  -1  -4 93.5089  8.1652   1
   5   1   4 117.926   8.262   2
  -6  -1  -4 210.114  15.373   1
  -6  -1  -4 244.092  14.321   1
  -6  -1  -4 253.635  15.392   1
   6   1   4 240.063  12.917   3
   6   1   4 231.915  13.011   2
  -7  -1  -4 333.400  19.729   1
  -7  -1  -4 324.588  18.925   1
   7   1   4 364.769  17.527   2
  -8  -1  -4 244.969  16.666   1
  -8  -1  -4 262.018  16.361   1
  -9  -1  -4 -2.9858  5.2238   1
 -10  -1  -4 227.745  17.464   1
 -11  -1  -4 152.012  15.584   1
  -9   2   4 -1.2399  6.7367   1
  -8   2   4 69.4244 11.3880   1
  -7   2   4 297.912  17.202   2
  -7   2   4 239.142  18.542   1
  -6   2   4 7.34635 6.10824   2
  -6   2   4 13.9911  6.0414   1
  -5   2   4 125.510  11.935   2
  -5   2   4 108.384  11.780   1
  -5   2   4 106.982  14.593   1
  -4   2   4 454.467  24.824   1
  -4   2   4 408.694  26.379   1
  -4   2   4 463.666  22.264   2
  -4   2   4 435.499  29.574   5
  -3   2   4 307.391  18.512   1
  -3   2   4 309.280  19.771   1
  -3   2   4 307.876  16.904   2
  -3   2   4 294.656  22.454   5
  -2   2   4 118.924   9.886   2
  -2   2   4 124.644  10.459   1
  -2   2   4 156.153  11.218   1
  -2   2   4 116.582  13.461   5
   1  -2  -4 869.897  43.146   1
  -1   2   4 964.348  39.471   2
  -1   2   4 923.882  44.088   1
  -1   2   4 991.548  44.560   1
  -1   2   4 977.847  48.662   5
   0  -2  -4 3614.73  164.25   1
   0  -2  -4 3964.98  159.34   3
   0  -2  -4 3736.67  164.75   1
   0   2   4 3773.19  145.40   2
   0   2   4 3760.22  164.82   1
   0   2   4 4148.26  165.38   1
  -1  -2  -4 129.313  10.350   1
  -1  -2  -4 108.883   9.973   1
  -1  -2  -4 113.458   6.197   4
  -1  -2  -4 116.370   9.063   2
  -1  -2  -4 112.495   8.819   3
   1   2   4 106.771   8.514   2
   1   2   4 102.331   5.926   4
   1   2   4 122.432   9.002   1
   1   2   4 129.490  10.493   1
  -2  -2  -4 397.862  16.947   3
  -2  -2  -4 390.253  17.548   2
  -2  -2  -4 314.925  18.658   1
  -2  -2  -4 396.671  20.060   1
  -2  -2  -4 312.769  19.243   1
   2   2   4 340.241  17.076   2
   2   2   4 339.056  18.633   1
   2   2   4 372.961  12.869   4
  -3  -2  -4 1956.74   86.17   1
  -3  -2  -4 1930.55   85.82   1
  -3  -2  -4 1933.74   75.72   2
  -3  -2  -4 2002.15   85.80   1
   3   2   4 1858.67   75.52   2
   3   2   4 2033.40   85.42   1
  -4  -2  -4 3186.44  121.55   2
  -4  -2  -4 3128.40  137.73   1
  -4  -2  -4 3214.69  138.19   1
   4   2   4 3255.53  121.45   2
   4   2   4 3158.03  136.78   1
  -5  -2  -4 466.987  23.789   1
  -5  -2  -4 437.122  23.988   1
   5   2   4 471.112  21.231   2
  -6  -2  -4 117.195  11.531   1
  -6  -2  -4 108.720  10.011   1
   6   2   4 112.505   9.607   2
  -7  -2  -4 467.710  25.403   1
  -7  -2  -4 431.032  24.552   1
   7   2   4 459.831  22.176   2
  -8  -2  -4 250.790  17.653   1
  -8  -2  -4 271.359  17.686   1
  -9  -2  -4 -2.9040  5.4966   1
 -10  -2  -4 172.229  15.745   1
 -11  -2  -4 169.491  16.996   1
  -8   3   4 149.257  15.626   1
  -7   3   4 166.693  15.604   1
  -6   3   4 49.8232  9.2485   1
  -6   3   4 52.6086  8.4003   2
  -5   3   4 139.846  11.762   2
  -5   3   4 106.861  13.714   1
  -5   3   4 92.2652 11.4592   1
  -4   3   4 916.182  44.630   1
  -4   3   4 893.787  39.059   2
  -4   3   4 907.409  45.404   1
  -4   3   4 921.230  50.943   5
  -3   3   4 1064.02   49.77   1
  -3   3   4 965.058  43.502   2
  -3   3   4 1107.25   49.85   1
  -3   3   4 1025.25   55.15   5
  -2   3   4 6.86241 4.90494   1
  -2   3   4 4.84036 4.22505   1
  -2   3   4 16.7777  7.3248   5
  -2   3   4 9.88113 4.86566   2
   1  -3  -4 1362.29   64.23   1
  -1   3   4 1354.21   65.63   1
  -1   3   4 1564.55   71.36   5
  -1   3   4 1529.60   58.40   2
   0  -3  -4 2124.67   64.17   4
   0  -3  -4 2069.47   94.37   1
   0   3   4 2218.85   95.14   1
   0   3   4 2154.74  101.29   5
   0   3   4 2210.54   95.39   1
   0   3   4 2170.76   83.92   2
  -1  -3  -4 483.393  25.946   1
  -1  -3  -4 494.280  24.653   3
  -1  -3  -4 526.932  17.562   4
   1   3   4 519.658  26.017   1
   1   3   4 518.793  23.335   2
   1   3   4 547.696  26.767   1
  -2  -3  -4 17.7102  3.4971   3
  -2  -3  -4 18.4574  4.6862   1
   2   3   4 24.1041  4.6065   2
   2   3   4 15.7585  4.0680   1
   2   3   4 16.8558  3.3250   4
  -3  -3  -4 1442.34   56.62   2
  -3  -3  -4 1425.27   63.92   1
  -3  -3  -4 1527.18   64.13   1
  -3  -3  -4 1349.22   58.66   3
   3   3   4 1327.78   56.14   2
   3   3   4 1414.78   63.50   1
  -4  -3  -4 1961.74   97.41   1
  -4  -3  -4 2300.08   86.56   2
  -4  -3  -4 2266.44   97.82   1
   4   3   4 2297.58   97.24   1
   4   3   4 2261.97   86.30   2
  -5  -3  -4 442.340  25.355   1
   5   3   4 503.721  22.632   2
  -6  -3  -4 89.7984 10.4109   1
  -6  -3  -4 78.6260  9.4979   1
   6   3   4 63.3108  8.2516   2
  -7  -3  -4 625.528  33.274   1
  -7  -3  -4 616.965  32.916   1
   7   3   4 644.016  29.559   2
  -8  -3  -4 258.854  19.311   1
   8   3   4 303.534  17.740   2
  -9  -3  -4 1.08115 6.45074   1
 -10  -3  -4 99.2827 13.3653   1
 -11  -3  -4 188.289  18.806   1
  -8   4   4 61.2919 11.4073   1
  -7   4   4 226.973  18.355   1
  -6   4   4 65.0911 10.2404   1
  -6   4   4 45.5268  8.1338   2
  -5   4   4 103.669  12.160   1
  -5   4   4 150.337  12.241   2
  -4   4   4 506.711  33.971   5
  -4   4   4 509.910  28.836   1
  -4   4   4 485.237  24.571   2
  -4   4   4 506.690  28.286   1
  -3   4   4 703.246  42.661   5
  -3   4   4 711.042  32.728   2
  -3   4   4 758.643  37.426   1
  -3   4   4 759.712  37.631   1
  -2   4   4 80.9448  9.2741   2
  -2   4   4 78.5918 13.2550   5
  -2   4   4 102.233  10.526   1
  -2   4   4 91.7617 10.2320   1
   0  -4  -4 1190.59   36.86   4
   0  -4  -4 1172.15   54.16   1
   0   4   4 1227.25   55.26   1
   0   4   4 1161.44   54.66   1
   0   4   4 1155.10   55.18   1
   0   4   4 1230.96   48.83   2
   0   4   4 1195.03   59.82   5
   0   4   4 1173.10   53.49   3
  -1  -4  -4 2141.27   64.23   4
  -1  -4  -4 2061.50   94.51   1
   1   4   4 2164.82   95.17   1
   1   4   4 2031.51   83.78   2
   1   4   4 2118.96   94.79   1
   1   4   4 2213.84   91.38   3
   1   4   4 2297.79   95.67   1
  -2  -4  -4 3.65119 3.28748   3
  -2  -4  -4 -1.0931  3.5501   1
   2   4   4 1.53533 3.21480   1
   2   4   4 3.41558 3.49424   3
   2   4   4 6.30662 4.00008   2
   2   4   4 3.45086 2.36828   4
  -3  -4  -4 2805.70  125.58   1
  -3  -4  -4 2872.44  118.90   3
   3   4   4 2924.57  118.84   3
   3   4   4 2902.71  125.74   1
   3   4   4 2869.48  110.88   2
  -4  -4  -4 2416.87  101.30   3
  -4  -4  -4 2445.04  108.13   1
  -4  -4  -4 2356.01  107.95   1
   4   4   4 2384.39   95.32   2
   4   4   4 2517.24  107.88   1
   4   4   4 2558.13  100.90   3
  -5  -4  -4 239.536  17.151   1
  -5  -4  -4 248.109  16.649   1
   5   4   4 294.632  15.723   2
   5   4   4 237.610  15.767   1
  -6  -4  -4 108.755  12.282   1
  -6  -4  -4 70.7938  9.8081   1
   6   4   4 88.8947  9.7164   2
  -7  -4  -4 670.109  34.500   1
   7   4   4 603.973  30.130   2
  -8  -4  -4 770.268  42.873   1
   8   4   4 887.737  38.265   2
  -9  -4  -4 70.2733 11.4446   1
 -10  -4  -4 148.657  16.674   1
 -11  -4  -4 278.592  23.531   1
  -7   5   4 213.476  18.528   1
  -6   5   4 60.4680 10.6976   1
  -5   5   4 45.2254  7.8340   2
  -5   5   4 26.8504  7.6940   1
  -4   5   4 367.293  23.296   1
  -4   5   4 331.725  27.504   5
  -4   5   4 350.864  22.904   1
  -4   5   4 386.944  20.052   2
  -3   5   4 823.673  41.577   1
  -3   5   4 859.497  41.394   1
  -3   5   4 792.250  47.231   5
  -3   5   4 781.269  36.184   2
  -2   5   4 194.202  15.544   1
  -2   5   4 212.482  15.760   1
  -2   5   4 154.411  17.901   5
  -2   5   4 168.918  13.305   2
  -2   5   4 203.781  15.214   1
  -1   5   4 483.456  30.273   5
  -1   5   4 485.415  27.213   3
  -1   5   4 472.650  23.193   2
  -1   5   4 464.992  26.316   1
   0  -5  -4 981.483  46.429   1
   0  -5  -4 1003.96   31.65   4
   0   5   4 1000.38   46.54   3
   0   5   4 991.680  51.319   5
   0   5   4 976.709  47.463   1
   0   5   4 996.251  41.996   2
   0   5   4 965.761  46.994   1
  -1  -5  -4 1205.89   37.61   4
  -1  -5  -4 1165.86   55.19   1
   1   5   4 1240.86   56.04   1
   1   5   4 1200.51   49.47   2
   1   5   4 1155.06   55.80   1
   1   5   4 1181.69   53.72   3
   1   5   4 1213.91   60.18   5
  -2  -5  -4 3.63454 4.17138   1
   2   5   4 2.36352 3.14725   4
   2   5   4 7.02790 4.04326   3
   2   5   4 1.10618 4.02403   2
   2   5   4 4.27843 3.84953   1
  -3  -5  -4 317.650  20.341   1
  -3  -5  -4 356.989  18.326   3
   3   5   4 373.107  18.205   3
   3   5   4 318.633  20.106   1
   3   5   4 365.550  13.969   4
   3   5   4 327.429  18.171   2
  -4  -5  -4 1366.79   56.95   3
  -4  -5  -4 1219.53   61.02   1
   4   5   4 1353.11   54.64   2
   4   5   4 1271.60   61.11   1
   4   5   4 1362.46   56.38   3
  -5  -5  -4 247.275  18.308   1
  -5  -5  -4 267.577  18.412   1
   5   5   4 244.069  17.425   1
   5   5   4 304.233  14.364   3
   5   5   4 295.710  16.858   2
  -6  -5  -4 3.38022 5.70170   1
  -6  -5  -4 6.22685 4.75196   1
   6   5   4 2.12113 4.75262   1
   6   5   4 0.42206 5.76101   2
  -7  -5  -4 526.438  29.670   1
   7   5   4 454.362  25.554   2
  -8  -5  -4 845.004  46.686   1
   8   5   4 985.562  42.310   2
  -9  -5  -4 29.3246  9.5814   1
 -10  -5  -4 31.4120 10.2094   1
 -11  -5  -4 129.147  17.059   1
  -7   6   4 139.739  15.701   1
  -6   6   4 83.8657 12.6739   1
  -5   6   4 2.83001 6.30185   2
  -5   6   4 -4.1202  5.2617   1
  -4   6   4 347.547  23.295   1
  -4   6   4 370.425  20.165   2
  -3   6   4 534.129  25.945   2
  -3   6   4 488.671  34.406   5
  -3   6   4 503.307  29.610   1
  -3   6   4 527.604  29.866   1
  -2   6   4 130.112  16.984   5
  -2   6   4 179.982  14.807   1
  -2   6   4 148.715  15.025   1
  -2   6   4 184.583  15.636   1
  -2   6   4 136.979  12.534   2
   1  -6  -4 274.176  12.468   4
  -1   6   4 303.853  17.398   2
  -1   6   4 310.418  20.988   3
  -1   6   4 293.208  22.966   5
  -1   6   4 292.210  19.461   1
   0  -6  -4 1132.67   35.42   4
   0   6   4 1112.08   52.20   3
   0   6   4 1051.17   52.81   1
   0   6   4 1110.60   57.25   5
   0   6   4 1085.95   46.65   2
   0   6   4 1106.43   52.66   1
  -1  -6  -4 905.006  29.405   4
  -1  -6  -4 896.085  43.299   1
   1   6   4 887.899  42.433   3
   1   6   4 925.693  47.319   5
   1   6   4 869.807  44.012   1
   1   6   4 834.821  38.547   2
   1   6   4 901.054  43.915   1
  -2  -6  -4 89.5225 11.0681   1
   2   6   4 93.4619  6.6879   4
   2   6   4 88.9510 10.2885   1
   2   6   4 98.0119 13.4899   5
   2   6   4 82.0089  9.5287   2
   2   6   4 96.1511 10.0160   3
  -3  -6  -4 464.732  27.256   1
   3   6   4 473.171  24.217   2
   3   6   4 501.314  27.540   1
   3   6   4 493.677  24.692   3
  -4  -6  -4 805.681  41.933   1
   4   6   4 803.330  36.910   2
   4   6   4 826.518  41.622   1
   4   6   4 846.027  37.659   3
  -5  -6  -4 472.050  24.884   3
  -5  -6  -4 397.508  26.576   1
   5   6   4 482.198  22.570   3
   5   6   4 486.579  24.244   2
   5   6   4 406.404  25.805   1
  -6  -6  -4 106.845  13.377   1
   6   6   4 93.6476  8.2505   3
   6   6   4 71.7277 10.3514   2
  -7  -6  -4 789.114  41.665   1
   7   6   4 751.756  36.650   2
  -8  -6  -4 586.639  34.778   1
   8   6   4 612.470  31.204   2
  -9  -6  -4 12.5948  8.5113   1
 -10  -6  -4 66.2947 13.4285   1
 -11  -6  -4 189.426  20.205   1
  -6   7   4 160.870  16.431   1
  -5   7   4 3.78977 6.38251   1
  -4   7   4 323.215  18.930   2
  -4   7   4 295.181  21.790   1
  -3   7   4 324.273  19.133   2
  -3   7   4 293.226  26.137   5
  -3   7   4 315.167  21.869   1
  -2   7   4 112.542  11.953   2
  -2   7   4 105.121  14.921   3
  -2   7   4 131.590  13.273   1
  -2   7   4 93.8278 16.5146   5
   1  -7  -4 147.528   9.385   4
  -1   7   4 145.602  17.368   5
  -1   7   4 119.647  13.309   1
  -1   7   4 144.325  13.101   2
  -1   7   4 167.914  16.652   3
   0  -7  -4 657.187  24.088   4
   0   7   4 689.688  36.632   1
   0   7   4 658.929  35.962   1
   0   7   4 692.267  36.399   3
   0   7   4 713.396  40.060   5
   0   7   4 670.184  32.118   2
  -1  -7  -4 1144.58   55.57   1
   1   7   4 1186.79   56.63   1
   1   7   4 1119.69   59.59   5
   1   7   4 1142.93   49.73   2
   1   7   4 1197.04   54.92   3
   1   7   4 1193.71   56.74   1
  -2  -7  -4 151.182  14.500   1
   2   7   4 131.038  13.248   1
   2   7   4 148.153  12.692   2
   2   7   4 137.725  13.043   3
   2   7   4 145.844   8.382   4
   2   7   4 156.201  16.365   5
  -3  -7  -4 195.006  16.662   1
   3   7   4 200.358  16.072   1
   3   7   4 209.398  18.728   5
   3   7   4 184.114  14.117   3
   3   7   4 168.565  14.197   2
   3   7   4 215.303  10.865   4
  -4  -7  -4 815.878  42.660   1
   4   7   4 788.847  42.425   1
   4   7   4 832.788  37.985   2
   4   7   4 856.186  38.960   3
  -5  -7  -4 405.999  26.939   1
   5   7   4 398.516  26.215   1
   5   7   4 468.760  24.626   2
   5   7   4 473.214  23.339   3
  -6  -7  -4 170.783  16.659   1
   6   7   4 155.599  11.921   3
   6   7   4 146.481  14.169   2
  -7  -7  -4 257.305  20.433   1
   7   7   4 224.908  17.640   2
   7   7   4 245.344  15.108   3
  -8  -7  -4 452.868  29.677   1
   8   7   4 437.950  26.220   2
  -9  -7  -4 39.6867 11.6113   1
   9   7   4 47.4665 10.8622   2
 -10  -7  -4 26.3992 10.4171   1
 -11  -7  -4 166.892  21.634   1
  -6   8   4 152.194  16.432   1
  -5   8   4 -2.3413  6.0867   1
  -4   8   4 172.517  14.687   2
  -4   8   4 167.916  16.121   1
  -3   8   4 221.728  18.276   1
  -3   8   4 218.892  16.048   2
   2  -8  -4 186.833  10.830   4
  -2   8   4 162.220  18.456   3
  -2   8   4 175.835  14.628   2
  -2   8   4 199.095  16.577   1
  -2   8   4 155.219  19.418   5
   1  -8  -4 24.9878  5.4943   4
  -1   8   4 0.51102 5.46917   1
  -1   8   4 -2.8186  7.0804   3
  -1   8   4 5.06893 8.62034   5
  -1   8   4 7.42224 6.39109   2
   0  -8  -4 1240.51   40.85   4
   0   8   4 1185.84   60.84   1
   0   8   4 1259.09   60.35   3
   0   8   4 1303.04   65.40   5
   0   8   4 1235.95   53.93   2
   1   8   4 899.015  43.596   3
   1   8   4 844.133  39.101   2
   1   8   4 819.217  46.712   5
   1   8   4 832.817  44.540   1
   2   8   4 -0.5284  5.5491   3
   2   8   4 2.76981 7.70752   5
   2   8   4 0.22314 5.32383   1
   2   8   4 1.23783 5.88653   2
  -3  -8  -4 19.1935  7.5802   1
   3   8   4 14.2033  9.0721   5
   3   8   4 10.2794  4.9934   4
   3   8   4 16.9539  7.2711   2
   3   8   4 16.4145  6.8511   3
   3   8   4 20.4459  7.3324   1
  -4  -8  -4 688.680  38.287   1
   4   8   4 689.199  38.129   1
   4   8   4 681.794  34.598   3
   4   8   4 646.071  33.460   2
   4   8   4 723.624  39.275   5
   4   8   4 701.800  25.544   4
  -5  -8  -4 707.977  42.426   1
   5   8   4 805.985  43.149   1
   5   8   4 801.451  38.263   2
   5   8   4 846.433  38.653   3
  -6  -8  -4 26.5907  9.7058   1
   6   8   4 19.7513  6.2589   3
   6   8   4 8.46243 7.62596   2
  -7  -8  -4 414.453  28.049   1
   7   8   4 363.503  23.852   2
  -8  -8  -4 260.165  22.660   1
   8   8   4 264.915  20.361   2
  -9  -8  -4 110.124  16.472   1
   9   8   4 94.6170 14.1402   2
 -10  -8  -4 17.6904 10.5177   1
 -11  -8  -4 197.492  22.327   1
  -5   9   4 -1.9919  6.4118   1
  -4   9   4 161.961  16.701   1
  -3   9   4 270.629  21.374   1
  -3   9   4 290.591  19.050   2
  -2   9   4 131.885  14.938   1
  -2   9   4 130.719  18.822   3
  -2   9   4 130.462  13.382   2
  -1   9   4 134.138  18.592   5
  -1   9   4 109.378  14.598   1
  -1   9   4 126.293  13.540   2
  -1   9   4 106.148  15.914   3
   0   9   4 715.374  41.971   5
   0   9   4 706.129  39.168   3
   0   9   4 675.617  34.165   2
   0   9   4 673.625  38.950   1
   1   9   4 635.616  38.949   5
   1   9   4 631.650  36.423   3
   1   9   4 689.822  33.440   2
   1   9   4 694.366  38.472   1
   2   9   4 18.6030  7.6726   2
   2   9   4 34.6086 10.0270   5
   2   9   4 19.4698  8.0624   3
   2   9   4 17.3495  8.2457   1
   3   9   4 444.893  26.387   2
   3   9   4 487.996  18.479   4
   3   9   4 477.767  30.017   5
   3   9   4 500.740  30.400   1
   3   9   4 465.286  27.747   3
   4   9   4 1100.81   51.65   3
   4   9   4 1094.76   55.36   5
   4   9   4 1050.19   49.13   2
   4   9   4 1016.23   55.24   1
   4   9   4 1140.96   37.11   4
  -5  -9  -4 444.642  29.379   1
   5   9   4 457.693  28.564   5
   5   9   4 426.675  25.757   2
   5   9   4 457.654  25.735   3
  -6  -9  -4 4.77913 7.66374   1
   6   9   4 11.6708  6.3212   3
   6   9   4 -0.4617  7.4144   2
  -7  -9  -4 256.270  21.997   1
   7   9   4 194.214  18.009   2
  -8  -9  -4 345.884  26.214   1
   8   9   4 312.165  23.069   2
  -9  -9  -4 121.938  17.931   1
   9   9   4 117.334  15.647   2
 -10  -9  -4 34.8388 12.9436   1
  -4  10   4 74.8528 13.4238   1
  -3  10   4 293.715  20.364   2
  -3  10   4 287.913  23.026   1
  -2  10   4 244.741  18.407   2
  -2  10   4 212.369  23.088   3
  -2  10   4 249.215  20.554   1
  -1  10   4 29.0654 11.3782   3
  -1  10   4 25.5183  8.7071   2
  -1  10   4 17.1152  8.3564   1
   0  10   4 493.734  33.833   5
   0  10   4 539.652  28.815   2
   0  10   4 474.768  31.670   1
   0  10   4 493.918  32.327   3
   1  10   4 591.038  34.807   3
   1  10   4 580.836  36.480   5
   1  10   4 551.059  30.599   2
   1  10   4 576.439  35.365   1
   2  10   4 55.4583 11.8427   1
   2  10   4 81.6659 13.5089   5
   2  10   4 60.1724 11.1212   2
   2  10   4 60.6573 11.6727   3
   3  10   4 34.4008  9.5076   2
   3  10   4 35.9588  9.7315   3
   3  10   4 62.5506 11.3084   5
   3  10   4 55.3851 11.5003   1
   4  10   4 789.892  40.737   3
   4  10   4 804.003  42.516   5
   4  10   4 742.605  43.708   1
   4  10   4 776.457  39.099   2
   5  10   4 684.745  36.052   3
   5  10   4 654.120  35.229   2
   6  10   4 92.4156 12.1007   3
   6  10   4 75.2510 13.1196   2
   7  10   4 110.685  15.098   2
   8  10   4 371.052  25.823   2
   9  10   4 97.8517 15.4636   2
  -3  11   4 245.890  22.316   1
  -2  11   4 109.744  16.081   1
  -2  11   4 60.0966 16.6690   3
  -2  11   4 111.529  14.799   2
  -1  11   4 11.9509 10.9507   3
  -1  11   4 16.9590  8.4055   1
  -1  11   4 14.5802  9.1874   2
   0  11   4 296.234  26.057   3
   0  11   4 322.788  25.456   1
   0  11   4 342.162  22.658   2
   1  11   4 340.361  26.524   1
   1  11   4 418.112  28.498   5
   1  11   4 311.766  22.746   2
   1  11   4 341.927  26.466   3
   2  11   4 106.983  16.076   5
   2  11   4 104.870  16.165   1
   2  11   4 110.333  16.238   3
   2  11   4 96.0594 14.0205   2
   3  11   4 85.5301 13.3840   5
   3  11   4 66.4608 12.1436   2
   3  11   4 73.6627 13.6187   3
   3  11   4 72.5077 13.6550   1
   4  11   4 522.690  31.473   3
   4  11   4 518.376  30.482   2
   5  11   4 341.109  23.960   2
   5  11   4 340.978  23.941   3
   6  11   4 13.2415  7.9585   3
   6  11   4 0.54264 7.87983   2
   7  11   4 70.2511 13.9237   2
   8  11   4 164.328  19.222   2
   9  11   4 81.4591 15.8147   2
  -2  12   4 120.442  17.846   1
  -2  12   4 125.136  16.023   2
  -2  12   4 97.5320 20.4105   3
  -1  12   4 3.07605 8.52483   1
  -1  12   4  6.4673 11.7271   3
  -1  12   4 -5.1936  9.0437   2
   0  12   4 197.478  24.521   3
   0  12   4 216.655  21.326   1
   0  12   4 199.299  19.059   2
   1  12   4 238.065  23.693   3
   1  12   4 312.600  25.577   1
   1  12   4 287.124  22.090   2
   2  12   4 110.500  17.438   1
   2  12   4 109.575  17.294   3
   2  12   4 116.179  16.073   2
   3  12   4 18.2047  9.9016   2
   3  12   4 33.5216 11.6558   3
   3  12   4 36.7875 11.6582   1
   4  12   4 351.558  25.613   3
   4  12   4 311.169  23.869   2
   5  12   4 215.142  20.108   2
   5  12   4 243.328  20.847   3
   6  12   4 10.6650  9.6494   2
   7  12   4 90.6645 14.6855   2
   8  12   4 193.468  20.839   2
   0  13   4 75.5534 17.8320   3
   0  13   4 86.1814 16.3110   1
   0  13   4 84.2839 14.6216   2
   1  13   4 139.548  20.269   1
   1  13   4 157.257  22.083   3
   1  13   4 121.518  17.377   2
   2  13   4 127.860  19.651   1
   2  13   4 109.866  18.406   3
   2  13   4 123.056  17.060   2
   3  13   4 10.1063  9.4117   3
   3  13   4 -3.0652  8.8050   2
   4  13   4 226.319  22.391   3
   4  13   4 192.601  20.071   2
   5  13   4 160.799  20.083   3
   5  13   4 158.017  19.245   2
   6  13   4 13.0102 11.1201   2
   7  13   4 43.7828 13.5722   2
   3  14   4 34.0848 14.1211   3
   3  14   4 40.9834 13.4276   2
   4  14   4 178.540  21.380   2
   4  14   4 189.969  21.250   3
   5  14   4 90.6110 17.0127   2
   4  13  -5 15.8148 12.9889   3
   3  13  -5 137.339  22.364   3
   2  13  -5 201.916  26.265   3
   1  13  -5 14.6767 11.1751   1
   1  13  -5 25.5941 13.2503   3
   0  13  -5 55.1243 15.7147   3
   0  13  -5 44.0069 13.3640   1
  -1  13  -5 176.842  24.837   3
  -1  13  -5 174.249  20.959   1
  -1  13  -5 211.202  20.258   2
   6  12  -5 157.636  23.775   3
   5  12  -5 69.0179 17.4327   3
   4  12  -5 18.3279 13.1596   3
   3  12  -5 275.394  26.737   3
   2  12  -5 350.469  29.473   1
   2  12  -5 351.400  29.772   3
   1  12  -5 27.4192 11.4663   1
   1  12  -5 40.1909 13.6741   3
   0  12  -5 54.3361 13.5763   1
   0  12  -5 85.2010 17.9337   3
  -1  12  -5 192.744  20.216   1
  -1  12  -5 222.500  23.850   3
  -2  12  -5 81.5343 12.4080   2
  -2  12  -5 75.1489 18.0501   3
  -2  12  -5 71.9454 13.6849   1
  -3  12  -5 1.23933 7.45591   1
  -3  12  -5 -3.3598 10.6928   3
   7  11  -5 69.9543 17.2316   3
   6  11  -5 253.840  26.915   3
   5  11  -5 84.4645 17.9677   3
   4  11  -5 15.0578 12.3141   3
   3  11  -5 327.062  28.081   3
   2  11  -5 328.143  27.477   3
   2  11  -5 313.675  26.650   1
   1  11  -5 110.080  18.306   3
   1  11  -5 120.894  17.315   1
   0  11  -5 29.9771 10.5670   1
   0  11  -5 47.7009 13.6816   3
  -1  11  -5 276.022  25.913   3
  -1  11  -5 319.607  24.320   1
  -2  11  -5 73.4308 12.9679   1
  -2  11  -5 93.4745 16.9379   3
  -3  11  -5 11.2499  8.3019   2
  -3  11  -5 11.8084  7.9859   1
  -3  11  -5  7.5728 11.1877   3
  -4  11  -5 125.838  15.849   1
  -4  11  -5 98.8338 19.4168   3
   7  10  -5 58.1339 16.9515   3
   6  10  -5 154.951  21.973   3
   5  10  -5 148.994  21.323   3
   4  10  -5 27.0972 12.8505   3
  -4 -10   5 19.1935  9.8328   2
   3  10  -5 372.517  28.699   1
   3  10  -5 363.944  28.389   3
  -3 -10   5 324.720  23.667   2
   2  10  -5 378.464  29.480   3
   2  10  -5 435.660  30.438   1
   1  10  -5 122.566  18.042   3
   1  10  -5 133.803  16.438   1
   0  10  -5 59.8199 13.3338   3
   0  10  -5 37.6360 10.4430   1
  -1  10  -5 324.079  26.773   3
  -1  10  -5 359.076  25.179   1
  -2  10  -5 410.757  29.632   3
  -2  10  -5 375.206  26.237   1
  -3  10  -5 -7.7184  6.6442   2
  -3  10  -5 3.60453 6.64777   1
  -3  10  -5  2.0991 10.2170   3
  -4  10  -5 156.141  21.407   3
  -4  10  -5 138.514  14.979   1
  -5  10  -5 172.111  16.102   1
  -5  10  -5 175.147  23.710   3
   7   9  -5 68.5307 17.5671   3
   6   9  -5 209.365  24.198   3
  -6  -9   5 163.249  19.255   2
   5   9  -5 37.4656 14.1931   3
  -5  -9   5 45.0924 11.7326   2
   4   9  -5 14.4816 11.5166   3
  -4  -9   5 17.6553  8.7189   2
   3   9  -5 225.206  21.956   3
   3   9  -5 221.061  20.693   1
  -3  -9   5 205.988  18.258   2
   2   9  -5 692.857  40.758   1
   2   9  -5 685.625  40.776   3
  -2  -9   5 675.770  35.158   2
   1   9  -5 65.5436 12.2625   1
   1   9  -5 54.7551 13.0439   3
  -1  -9   5 66.4235 10.8066   2
   0   9  -5 171.319  16.942   1
   0   9  -5 167.853  18.202   3
   0  -9   5 167.117  14.939   2
  -1   9  -5 392.213  27.997   3
  -1   9  -5 400.155  26.229   1
  -2   9  -5 352.160  26.227   3
  -2   9  -5 324.770  22.766   1
  -3   9  -5 54.5621 10.0484   1
  -3   9  -5 51.2768 12.6851   3
  -4   9  -5 59.5475 13.4287   3
  -4   9  -5 57.1182  8.3867   2
  -4   9  -5 68.1049 10.3498   1
  -5   9  -5 218.172  17.193   1
  -5   9  -5 232.360  23.106   3
  -6   9  -5 71.1389 10.4138   1
  -6   9  -5 82.5768 17.7698   3
   8   8  -5 57.1844 18.6246   3
   7   8  -5 44.7785 16.1626   3
  -7  -8   5 21.4448 11.1308   2
   6   8  -5 343.930  30.116   3
  -6  -8   5 307.722  23.472   2
   5   8  -5 356.960  29.116   3
  -5  -8   5 316.998  23.273   2
   4   8  -5 47.1022 13.9541   3
  -4  -8   5 34.5434 10.1866   2
   3   8  -5 682.162  40.477   1
   3   8  -5 699.688  40.836   3
  -3  -8   5 680.296  35.366   2
   2   8  -5 449.438  31.024   3
   2   8  -5 471.183  30.527   1
  -2  -8   5 470.482  26.790   2
   1   8  -5 440.366  28.253   1
   1   8  -5 406.878  28.839   3
  -1  -8   5 443.366  24.902   2
   0   8  -5 16.6531  9.1019   3
   0   8  -5 5.28026 6.75210   1
   0  -8   5 8.47483 6.42445   2
  -1   8  -5 806.699  42.964   3
  -1   8  -5 739.811  41.269   1
   1  -8   5 803.926  36.425   2
  -2   8  -5 954.103  49.799   3
  -2   8  -5 929.843  47.607   1
  -3   8  -5 179.663  18.633   3
  -3   8  -5 183.216  15.287   1
  -4   8  -5 82.1946 10.7632   1
  -4   8  -5 98.1680  9.9554   2
  -4   8  -5 90.6778 15.3933   3
  -5   8  -5 224.256  16.254   1
  -5   8  -5 244.993  22.361   3
  -6   8  -5 145.328  19.753   3
  -6   8  -5 139.989  12.604   1
  -7   8  -5 -5.4011 11.4116   3
  -7   8  -5 -0.2249  5.3172   1
   9   7  -5 72.0002 21.3212   3
  -9  -7   5 62.8210 14.8622   1
   8   7  -5 49.3561 18.5318   3
  -8  -7   5 32.6551 12.2225   2
  -8  -7   5 46.9218 12.7653   1
   7   7  -5 67.2594 18.3495   3
  -7  -7   5 33.1339 10.7875   1
  -7  -7   5 44.8752 11.7202   2
   6   7  -5 438.732  33.908   3
  -6  -7   5 378.918  26.014   2
  -6  -7   5 417.514  28.538   1
   5   7  -5 353.790  29.668   3
  -5  -7   5 342.446  24.698   1
  -5  -7   5 339.404  23.290   2
   4   7  -5 37.9417 13.7416   3
  -4  -7   5 48.6376 10.5714   1
  -4  -7   5 36.9562  9.7936   2
   3   7  -5 100.513  14.785   1
   3   7  -5 166.054  19.591   3
  -3  -7   5 164.215  15.494   2
  -3  -7   5 92.3762 12.9969   1
   2   7  -5 614.281  36.115   3
   2   7  -5 604.694  35.435   1
  -2  -7   5 603.176  31.373   2
  -2  -7   5 602.948  34.139   1
   1   7  -5 474.094  29.254   1
   1   7  -5 449.807  30.047   3
  -1  -7   5 515.641  28.473   1
  -1  -7   5 461.283  25.728   2
   0   7  -5 177.177  17.565   3
   0   7  -5 181.819  15.756   1
   0   7  -5 154.816  15.831   1
   0  -7   5 163.722  13.923   2
  -1   7  -5 191.323  18.104   3
  -1   7  -5 208.231  16.560   1
   1  -7   5 224.122  15.240   2
  -2   7  -5 257.322  18.698   1
  -2   7  -5 278.477  19.615   1
  -2   7  -5 292.916  21.590   3
   2  -7   5 293.548  17.128   2
  -3   7  -5 286.982  18.539   1
  -3   7  -5 264.510  18.770   1
  -3   7  -5 262.540  21.119   3
  -4   7  -5 37.4700  7.3580   1
  -4   7  -5 38.5061  7.4110   1
  -4   7  -5 35.5949 10.3824   3
  -5   7  -5 273.208  22.194   3
  -5   7  -5 262.911  17.213   1
  -5   7  -5 271.834  17.050   1
  -6   7  -5 129.292  11.303   1
  -6   7  -5 132.993  17.829   3
  -6   7  -5 133.874  11.055   1
  -7   7  -5 -7.7155  9.3650   3
  -7   7  -5 1.08713 4.06247   1
  -8   7  -5 16.6761 13.8550   3
   9   6  -5 69.7926 23.6281   3
  -9  -6   5 75.9298 15.1769   1
   8   6  -5 42.6029 17.6648   3
  -8  -6   5 47.2830 12.5442   2
  -8  -6   5 67.6371 13.6424   1
   7   6  -5 18.0697 17.1990   3
  -7  -6   5 4.59959 7.61364   1
  -7  -6   5 20.2503  9.9714   2
   6   6  -5 763.824  47.729   3
  -6  -6   5 743.473  42.146   1
  -6  -6   5 744.160  38.594   2
   5   6  -5 429.735  33.429   3
  -5  -6   5 414.812  26.091   2
  -5  -6   5 483.083  29.035   1
   4   6  -5 31.3862 14.8424   3
   4   6  -5 55.7316 12.1189   1
  -4  -6   5 47.7686 10.0798   1
  -4  -6   5 33.9365  9.4515   2
   3   6  -5 79.8427 14.6773   3
   3   6  -5 63.8690 11.5518   1
  -3  -6   5 34.9677  8.5857   1
  -3  -6   5 66.8907 10.3839   2
   2   6  -5 964.509  49.610   1
   2   6  -5 953.230  50.000   3
  -2  -6   5 962.452  43.986   2
  -2  -6   5 957.080  48.244   1
   1   6  -5 839.719  43.405   3
   1   6  -5 828.953  43.301   1
  -1  -6   5 864.112  42.325   1
  -1  -6   5 784.348  38.090   2
   0   6  -5 26.9225  7.5301   1
   0   6  -5 23.7260  6.7608   1
   0   6  -5 31.9376  8.9631   3
   0  -6   5 27.3556  6.3898   1
   0  -6   5 34.5648  7.1496   2
  -1   6  -5 539.298  29.097   1
  -1   6  -5 493.669  30.044   3
   1  -6   5 528.881  25.784   2
  -2   6  -5 874.327  41.663   1
  -2   6  -5 788.871  41.364   1
  -2   6  -5 873.027  37.009   2
  -2   6  -5 810.954  42.491   3
   2  -6   5 851.375  36.813   2
  -3   6  -5 323.086  19.932   1
  -3   6  -5 335.706  17.833   2
  -3   6  -5 318.321  22.074   3
  -3   6  -5 307.756  19.386   1
   3  -6   5 334.749  17.312   2
  -4   6  -5 297.935  17.723   1
  -4   6  -5 239.029  20.423   3
  -4   6  -5 304.602  18.111   1
  -5   6  -5 388.454  26.196   3
  -5   6  -5 398.917  21.518   1
  -5   6  -5 386.594  21.300   1
  -6   6  -5 209.220  14.293   1
  -6   6  -5 250.580  14.481   1
  -6   6  -5 262.531  20.985   3
  -7   6  -5 52.5865 13.0490   3
  -8   6  -5 26.8200 13.6675   3
   9   5  -5 48.8854 22.3894   3
  -9  -5   5 82.2734 14.9709   2
  -9  -5   5 98.0498 16.2577   1
   8   5  -5 96.8772 25.1366   3
  -8  -5   5 133.926  17.190   2
  -8  -5   5 131.722  17.449   1
   7   5  -5 29.5812 18.9428   3
  -7  -5   5 13.7653  9.2111   2
  -7  -5   5 19.0832  8.2940   1
   6   5  -5 649.279  42.817   3
  -6  -5   5 577.188  31.959   2
  -6  -5   5 547.299  34.253   1
   5   5  -5 476.553  37.258   3
  -5  -5   5 530.009  30.827   1
  -5  -5   5 480.582  28.230   2
   4   5  -5 52.0998 11.3852   1
   4   5  -5 43.1359 15.0997   3
  -4  -5   5 64.4327 10.6493   1
  -4  -5   5 43.8965  7.3786   5
  -4  -5   5 51.7576 10.0775   2
   3   5  -5 48.6210 10.5565   1
   3   5  -5 76.7005 14.8568   3
  -3  -5   5 85.9909  9.9045   5
  -3  -5   5 68.6394 10.2248   2
   2   5  -5 1369.97   65.51   3
   2   5  -5 1326.76   65.06   1
  -2  -5   5 1385.97   57.55   2
  -2  -5   5 1317.51   63.77   1
   1   5  -5 928.951  46.692   1
   1   5  -5 868.639  46.403   3
  -1  -5   5 956.116  41.238   2
  -1  -5   5 943.443  45.445   1
   0   5  -5 8.25950 6.68547   3
   0   5  -5 8.09374 5.24159   1
   0   5  -5 4.70202 4.60271   1
   0  -5   5 10.9081  5.2670   2
   0  -5   5 11.2197  4.2643   1
  -1   5  -5 907.917  38.264   2
  -1   5  -5 821.298  43.067   3
  -1   5  -5 917.010  43.512   1
   1  -5   5 864.578  38.032   2
  -2   5  -5 802.490  39.486   1
  -2   5  -5 815.082  40.250   3
  -2   5  -5 833.642  35.232   2
  -2   5  -5 842.782  39.793   1
   2  -5   5 741.797  34.573   2
  -3   5  -5 361.488  23.669   3
  -3   5  -5 438.520  19.969   2
  -3   5  -5 400.412  21.793   1
  -3   5  -5 344.571  21.652   1
   3  -5   5 430.772  19.686   2
  -4   5  -5 2.01722 3.84151   1
  -4   5  -5 1.83417 3.90498   1
  -4   5  -5 2.49364 3.36407   2
  -4   5  -5 8.91145 6.68696   3
   4  -5   5 4.90472 3.48290   2
  -5   5  -5 473.898  25.069   1
  -5   5  -5 521.510  29.442   3
  -5   5  -5 512.905  25.044   1
  -6   5  -5 586.567  33.389   3
  -7   5  -5 68.9050 13.2205   3
  -8   5  -5 23.2750 12.5020   3
  -9  -4   5 127.006  17.145   2
  -9  -4   5 131.358  18.122   1
  -8  -4   5 43.3793 12.1298   2
  -8  -4   5 85.1732 14.2840   1
  -7  -4   5 25.0169  9.0277   1
  -7  -4   5 36.3449 10.4147   2
  -6  -4   5 165.727  16.428   1
  -6  -4   5 176.802  16.427   2
   5   4  -5 312.210  33.643   3
  -5  -4   5 357.723  22.809   2
  -5  -4   5 392.388  24.646   1
   4   4  -5 88.4055 19.0442   3
   4   4  -5 94.2791 13.7645   1
  -4  -4   5 61.2265  9.7843   5
  -4  -4   5 80.2156 11.2289   2
  -4  -4   5 100.608  12.262   1
   3   4  -5 569.962  35.919   3
   3   4  -5 536.461  31.700   1
  -3  -4   5 493.073  29.544   1
  -3  -4   5 554.782  27.851   2
  -3  -4   5 554.113  29.165   5
   2   4  -5 1250.68   59.91   1
   2   4  -5 1247.07   60.87   3
  -2  -4   5 1220.61   52.41   2
  -2  -4   5 1205.13   58.20   1
   1   4  -5 440.579  28.762   3
   1   4  -5 508.561  27.788   1
  -1  -4   5 506.549  26.356   1
  -1  -4   5 465.533  23.928   2
   0   4  -5 13.5532  5.5930   1
   0   4  -5 24.5032  7.5294   3
   0   4  -5 22.5516  3.3713   4
   0  -4   5 6.08979 4.03159   1
   0  -4   5 23.7912  5.5539   2
  -1   4  -5 1208.95   49.46   2
  -1   4  -5 1157.56   55.13   3
  -1   4  -5 1191.28   56.03   1
   1  -4   5 1213.83   49.26   2
   1  -4   5 1211.46   54.57   1
  -2   4  -5 1357.69   65.27   3
  -2   4  -5 1455.06   66.02   1
  -2   4  -5 1504.84   66.59   1
  -2   4  -5 1507.37   58.74   2
   2  -4   5 1467.46   58.32   2
  -3   4  -5 641.508  32.328   1
  -3   4  -5 686.933  33.482   3
  -3   4  -5 701.495  28.994   2
  -3   4  -5 642.864  32.079   1
   3  -4   5 629.800  28.316   2
  -4   4  -5 4.81385 3.53885   1
  -4   4  -5 2.42094 3.68300   1
  -4   4  -5 -1.4140  2.5292   2
  -4   4  -5 3.05890 5.44278   3
   4  -4   5 0.84335 2.89445   2
  -5   4  -5 639.441  28.605   1
  -5   4  -5 571.864  28.141   1
  -5   4  -5 583.677  31.736   3
  -6   4  -5 582.185  32.013   3
  -7   4  -5 58.4230 11.3660   3
  -9  -3   5 136.016  18.706   1
  -9  -3   5 148.049  17.578   2
  -8  -3   5 147.924  16.913   2
  -8  -3   5 177.879  18.053   1
  -7  -3   5 9.40330 8.15110   2
  -7  -3   5 1.97498 6.79209   1
  -6  -3   5 303.703  22.072   1
  -6  -3   5 306.473  20.792   2
  -5  -3   5 887.863  42.384   2
  -5  -3   5 946.204  47.402   1
  -5  -3   5 919.435  47.556   5
   4   3  -5 39.0689 10.6460   1
  -4  -3   5 37.4877  8.0607   1
  -4  -3   5 38.0923  9.7714   1
  -4  -3   5 32.0302  8.0356   2
  -4  -3   5 19.3477  8.1031   5
   3   3  -5 433.783  27.221   1
  -3  -3   5 455.786  23.196   2
  -3  -3   5 469.679  25.699   5
  -3  -3   5 364.338  24.290   1
   2   3  -5 904.577  44.450   1
   2   3  -5 786.265  46.144   3
  -2  -3   5 860.047  38.146   2
  -2  -3   5 879.594  42.736   1
   1   3  -5 1749.61   80.95   3
   1   3  -5 1802.01   81.71   1
  -1  -3   5 1800.58   71.52   2
  -1  -3   5 1759.76   79.97   1
   0   3  -5 70.5924 10.5550   3
   0   3  -5 85.1871 10.1123   1
   0   3  -5 69.5470  8.7143   1
   0  -3   5 80.8826  8.7508   2
   0  -3   5 81.5304  8.5143   1
  -1   3  -5 828.282  39.606   1
  -1   3  -5 830.001  35.592   2
  -1   3  -5 820.268  40.189   1
  -1   3  -5 844.489  39.752   3
   1  -3   5 801.457  38.705   1
   1  -3   5 843.690  35.539   2
  -2   3  -5 3586.59  155.08   1
  -2   3  -5 3534.71  150.27   3
  -2   3  -5 3617.23  136.65   2
  -2   3  -5 3703.91  155.11   1
   2  -3   5 3546.26  103.64   4
   2  -3   5 3527.81  136.44   2
  -3   3  -5 872.799  40.469   1
  -3   3  -5 867.913  40.283   3
  -3   3  -5 925.548  36.168   2
  -3   3  -5 801.191  39.981   1
   3  -3   5 855.755  35.673   2
  -4   3  -5 40.5242  5.6457   1
  -4   3  -5 40.5939  5.2167   1
  -4   3  -5 40.5297  7.3009   3
   4  -3   5 34.3431  4.7601   2
  -5   3  -5 539.803  25.213   1
  -5   3  -5 546.072  28.445   3
  -6   3  -5 583.340  30.997   3
  -7   3  -5 84.6184 12.4224   3
  -9  -2   5 193.528  19.933   1
  -9  -2   5 205.023  19.186   2
  -8  -2   5 152.668  16.880   2
  -8  -2   5 163.459  17.189   1
  -7  -2   5 1.85043 8.07448   2
  -7  -2   5 -0.6227  6.2526   1
  -6  -2   5 267.329  18.860   2
  -6  -2   5 240.918  19.268   1
  -5  -2   5 452.334  26.660   1
  -5  -2   5 421.641  27.604   5
  -5  -2   5 409.675  23.973   2
   4   2  -5 381.157  25.194   1
  -4  -2   5 402.577  26.312   1
  -4  -2   5 393.512  23.227   1
  -4  -2   5 345.915  20.698   2
  -4  -2   5 312.687  23.128   5
   3   2  -5 7.62725 6.80420   1
  -3  -2   5 5.61906 5.31421   2
  -3  -2   5 4.16485 4.64996   1
  -3  -2   5 19.2983  7.3515   5
  -3  -2   5 11.4970  6.7943   1
   2   2  -5 1929.95   88.35   1
  -2  -2   5 1871.65   76.76   2
  -2  -2   5 1954.72   86.36   1
   1   2  -5 1306.10   60.38   1
  -1  -2   5 1259.82   58.40   1
  -1  -2   5 1231.32   52.31   2
   0   2  -5 178.375  12.363   1
   0   2  -5 138.767  16.061   3
   0   2  -5 176.724  13.647   1
   0  -2   5 136.171  11.133   2
   0  -2   5 175.943  11.944   1
  -1   2  -5 838.428  38.199   3
  -1   2  -5 787.373  23.787   4
  -1   2  -5 771.080  38.522   1
  -1   2  -5 741.648  37.608   1
  -1   2  -5 824.751  34.146   2
   1  -2   5 748.673  36.868   1
   1  -2   5 821.821  34.026   2
  -2   2  -5 2421.49  103.30   3
  -2   2  -5 2472.69  107.35   1
  -2   2  -5 2494.52   94.67   2
   2  -2   5 2426.82   94.47   2
   2  -2   5 2415.86   71.26   4
   2  -2   5 2445.69  103.92   3
  -3   2  -5 519.100  25.698   1
  -3   2  -5 485.254  24.754   1
  -3   2  -5 527.999  22.761   2
  -3   2  -5 476.505  24.632   3
   3  -2   5 504.734  22.817   2
   3  -2   5 523.419  25.736   3
  -4   2  -5 30.7437  4.6055   1
  -4   2  -5 42.5948  6.2369   3
  -4   2  -5 35.0807  5.6830   1
   4  -2   5 46.4487  5.4393   2
  -5   2  -5 416.673  18.233   2
  -5   2  -5 422.278  20.647   1
  -5   2  -5 443.304  23.000   3
  -5   2  -5 459.684  22.177   1
   5  -2   5 430.498  19.189   2
  -6   2  -5 796.184  38.351   3
  -9  -1   5 117.815  16.243   1
  -9  -1   5 125.680  15.339   2
  -8  -1   5 144.933  15.468   2
  -8  -1   5 130.192  15.555   1
  -7  -1   5 5.11684 6.45916   1
  -7  -1   5 6.83762 7.40337   2
  -6  -1   5 126.636  14.100   1
  -6  -1   5 165.473  14.669   2
  -5  -1   5 560.073  28.409   2
  -5  -1   5 586.055  31.850   1
  -5  -1   5 538.952  33.824   5
  -4  -1   5 499.706  31.316   1
  -4  -1   5 534.925  28.470   1
  -4  -1   5 461.937  25.261   2
  -4  -1   5 497.306  30.667   5
   3   1  -5 7.47571 6.16354   1
  -3  -1   5 3.57735 6.04279   1
  -3  -1   5 3.72978 4.97795   2
  -3  -1   5 5.79791 6.91417   5
  -3  -1   5 1.78248 4.39132   1
   2   1  -5 1729.72   80.35   1
  -2  -1   5 1906.69   83.51   5
  -2  -1   5 1687.65   69.83   2
  -2  -1   5 1717.66   80.60   1
  -2  -1   5 1639.04   77.94   1
   1   1  -5 1760.11   81.34   1
  -1  -1   5 1824.63   79.75   1
  -1  -1   5 1732.34   70.62   2
  -1  -1   5 1759.99   81.30   1
   0   1  -5 89.4361 10.4699   1
   0  -1   5 52.7837  7.1562   2
   0  -1   5 69.8977  7.5417   1
  -1   1  -5 9.57813 2.53709   4
  -1   1  -5 8.80118 6.32851   3
  -1   1  -5 13.5244  4.0108   1
  -1   1  -5 6.54256 4.96322   1
  -1   1  -5 11.6247  4.4772   2
   1  -1   5 5.85821 3.98032   2
   1  -1   5 8.74563 3.45366   1
  -2   1  -5 658.755  32.724   1
  -2   1  -5 639.894  30.615   3
  -2   1  -5 699.372  28.681   2
   2  -1   5 645.882  28.407   2
   2  -1   5 617.838  30.184   1
   2  -1   5 650.192  20.500   4
  -3   1  -5 1050.51   47.81   1
  -3   1  -5 991.097  45.971   3
  -3   1  -5 1106.92   42.77   2
  -3   1  -5 1060.44   49.15   1
   3  -1   5 1070.39   46.70   3
   3  -1   5 1061.04   43.03   2
  -4   1  -5 14.1637  3.9964   3
  -4   1  -5 10.0456  3.5343   2
  -4   1  -5 22.3636  5.5149   1
  -4   1  -5 25.8241  4.1043   1
   4  -1   5 14.8135  4.1322   2
   4  -1   5 16.3772  4.2364   3
  -5   1  -5 592.864  27.563   1
  -5   1  -5 600.782  29.638   1
  -5   1  -5 534.051  27.558   3
   5  -1   5 600.752  27.898   3
   5  -1   5 605.929  25.521   2
  -6   1  -5 765.382  36.592   1
  -6   1  -5 737.593  34.256   1
  -6   1  -5 774.713  35.521   3
   6  -1   5 722.609  31.033   2
  -7   1  -5 217.129  12.737   1
  -7   1  -5 223.084  15.521   1
  -8   1  -5 1.54771 3.52099   1
  -8   1  -5 -1.7941  5.2272   1
  -9   1  -5 158.127  12.101   1
  -9   1  -5 136.547  11.060   1
 -10   1  -5 151.768  12.585   1
 -11   1  -5 21.4240  7.1792   1
  -9   0   5 119.965  16.014   1
  -8   0   5 182.640  17.553   1
  -8   0   5 201.921  16.777   2
  -7   0   5 78.7956 12.2865   1
  -7   0   5 64.7893 11.6368   2
  -6   0   5 93.2119 12.6782   1
  -6   0   5 137.286  13.461   2
  -5   0   5 1596.61   65.80   2
  -5   0   5 1508.58   79.75   5
  -5   0   5 1666.12   75.05   1
  -4   0   5 171.583  17.846   5
  -4   0   5 179.577  14.325   2
  -4   0   5 209.930  15.212   1
  -3   0   5 25.0323  8.0192   1
  -3   0   5 23.3677  6.0397   1
  -3   0   5 31.4192  6.6784   2
  -3   0   5 26.2828  8.6685   5
   2   0  -5 1196.32   56.72   1
  -2   0   5 1003.00   55.16   1
  -2   0   5 1324.98   60.90   5
  -2   0   5 1245.80   58.25   1
  -2   0   5 1230.59   50.05   2
   1   0  -5 3282.78  148.01   1
  -1   0   5 3360.87  146.98   1
  -1   0   5 3550.41  149.10   1
  -1   0   5 3340.28  130.14   2
   0   0  -5 835.989  41.106   1
   0   0   5 827.270  39.533   1
   0   0   5 826.820  35.732   2
  -1   0  -5 274.736  18.211   1
  -1   0  -5 274.248  15.502   2
  -1   0  -5 279.330  10.541   4
  -1   0  -5 300.380  16.542   1
   1   0   5 268.212  15.767   1
   1   0   5 294.789  15.587   2
  -2   0  -5 479.482  21.244   2
  -2   0  -5 439.544  22.856   3
  -2   0  -5 457.714  23.018   1
  -2   0  -5 437.086  24.796   1
   2   0   5 428.141  22.182   1
   2   0   5 450.636  21.132   2
   2   0   5 460.625  15.236   4
  -3   0  -5 594.954  27.565   3
  -3   0  -5 632.566  31.676   1
  -3   0  -5 669.524  27.135   2
   3   0   5 591.598  26.847   2
  -4   0  -5 361.997  17.275   3
  -4   0  -5 370.423  19.151   1
  -4   0  -5 385.976  21.339   1
  -4   0  -5 367.643  17.493   2
   4   0   5 366.204  17.769   2
   4   0   5 381.620  18.199   3
  -5   0  -5 1340.76   56.71   2
  -5   0  -5 1535.43   64.46   1
  -5   0  -5 1503.20   66.03   1
  -5   0  -5 1402.19   61.29   3
   5   0   5 1462.52   61.27   3
   5   0   5 1477.95   57.37   2
  -6   0  -5 1171.46   55.78   1
  -6   0  -5 1233.35   57.29   1
   6   0   5 1229.80   49.78   2
   6   0   5 1350.70   53.83   3
  -7   0  -5 221.018  15.188   1
  -7   0  -5 181.803  12.656   1
  -8   0  -5 3.31651 3.99256   1
  -8   0  -5 0.08302 4.95876   1
  -9   0  -5 274.227  17.556   1
  -9   0  -5 252.591  16.836   1
 -10   0  -5 196.465  15.202   1
 -11   0  -5 4.34263 6.72237   1
  -9   1   5 82.4474 13.9453   1
  -8   1   5 84.7991 12.9539   1
  -7   1   5 47.2003  9.7273   2
  -7   1   5 42.9159  9.3598   1
  -6   1   5 120.949  12.590   2
  -6   1   5 99.0184 12.7319   1
  -5   1   5 759.163  35.526   2
  -5   1   5 718.081  44.725   5
  -5   1   5 832.107  40.323   1
  -4   1   5 150.618  17.305   1
  -4   1   5 146.714  13.219   2
  -4   1   5 174.384  13.868   1
  -4   1   5 130.436  16.471   5
  -3   1   5 66.2574 11.6561   5
  -3   1   5 42.1707  7.8071   1
  -3   1   5 67.3590  8.5832   2
   2  -1  -5 760.407  36.983   1
  -2   1   5 781.050  33.718   2
  -2   1   5 797.597  41.381   5
  -2   1   5 665.856  36.699   1
  -2   1   5 744.461  39.135   1
   1  -1  -5 2856.12  126.36   1
  -1   1   5 3007.86  127.82   1
  -1   1   5 2799.18  111.59   2
  -1   1   5 2867.60  126.27   1
   0  -1  -5 1560.12   72.32   1
   0   1   5 1462.14   63.67   2
   0   1   5 1676.24   73.35   1
   0   1   5 1673.11   71.97   1
  -1  -1  -5 533.148  18.090   4
  -1  -1  -5 584.624  25.163   2
  -1  -1  -5 540.536  28.428   1
   1   1   5 559.018  24.907   2
   1   1   5 486.375  26.735   1
  -2  -1  -5 899.556  42.671   1
  -2  -1  -5 903.557  41.371   1
  -2  -1  -5 859.216  37.095   2
   2   1   5 909.573  40.871   1
   2   1   5 875.902  36.894   2
   2   1   5 849.372  27.630   4
  -3  -1  -5 981.352  38.933   2
  -3  -1  -5 957.959  44.824   1
  -3  -1  -5 906.953  39.855   3
   3   1   5 946.031  38.780   2
   3   1   5 915.330  42.581   1
  -4  -1  -5 127.797   9.692   1
  -4  -1  -5 144.822  11.940   1
  -4  -1  -5 142.787   9.643   2
   4   1   5 140.822   9.757   2
  -5  -1  -5 1075.62   45.40   2
  -5  -1  -5 1185.61   51.19   1
  -5  -1  -5 1137.71   52.30   1
   5   1   5 1076.81   45.24   2
  -6  -1  -5 776.750  38.337   1
  -6  -1  -5 765.532  37.264   1
   6   1   5 795.366  33.358   2
  -7  -1  -5 267.101  18.686   1
  -7  -1  -5 284.454  17.468   1
  -7  -1  -5 293.509  18.766   1
   7   1   5 318.798  16.303   2
  -8  -1  -5 4.00653 4.22703   1
  -8  -1  -5 1.49585 5.38837   1
  -9  -1  -5 222.233  16.490   1
 -10  -1  -5 284.776  19.735   1
 -11  -1  -5 22.4393  8.3397   1
  -8   2   5 200.729  18.966   1
  -7   2   5 64.5979 10.2917   2
  -6   2   5 232.705  16.125   2
  -6   2   5 195.863  17.416   1
  -5   2   5 941.956  47.780   1
  -5   2   5 943.579  41.702   2
  -5   2   5 939.987  53.718   5
  -4   2   5 147.335  19.599   5
  -4   2   5 204.070  19.315   1
  -4   2   5 187.701  14.368   2
  -4   2   5 216.183  15.933   1
  -3   2   5 20.3237  6.4361   1
  -3   2   5 34.2127  7.1277   2
  -3   2   5 48.6518 11.3836   5
  -3   2   5 34.6467  8.3340   1
  -2   2   5 735.266  38.702   5
  -2   2   5 573.179  33.125   1
  -2   2   5 682.719  30.448   2
   1  -2  -5 3129.48  140.04   1
   1  -2  -5 3026.81  139.49   1
  -1   2   5 3312.50  141.23   1
  -1   2   5 3219.83  140.65   1
  -1   2   5 3284.32  124.61   2
  -1   2   5 3357.58  149.35   5
   0  -2  -5 430.235  25.414   1
   0   2   5 510.204  26.475   1
   0   2   5 518.708  25.728   1
   0   2   5 472.336  23.005   2
  -1  -2  -5 186.738  13.505   1
  -1  -2  -5 180.689   8.378   4
   1   2   5 179.624  12.296   1
   1   2   5 175.669  11.606   2
  -2  -2  -5 1855.24   78.82   3
  -2  -2  -5 1880.63   83.54   1
  -2  -2  -5 1905.24   84.11   1
   2   2   5 1902.73   83.13   1
   2   2   5 1837.80   73.64   2
   2   2   5 1896.82   56.37   4
  -3  -2  -5 1960.36   89.59   1
  -3  -2  -5 2139.28   90.57   1
  -3  -2  -5 2072.90   79.38   2
   3   2   5 1991.94   89.05   1
   3   2   5 1991.08   79.20   2
  -4  -2  -5 308.179  18.488   1
  -4  -2  -5 313.470  15.978   2
   4   2   5 246.259  15.631   1
   4   2   5 319.608  15.790   2
  -5  -2  -5 567.736  27.787   1
  -5  -2  -5 499.502  27.772   1
  -5  -2  -5 561.438  26.975   1
  -5  -2  -5 500.057  24.146   2
   5   2   5 484.359  23.992   2
  -6  -2  -5 1052.13   47.86   1
  -6  -2  -5 1000.74   47.25   1
   6   2   5 942.980  41.658   2
  -7  -2  -5 303.928  19.194   1
  -7  -2  -5 310.538  20.393   1
   7   2   5 329.561  17.725   2
  -8  -2  -5 3.07134 5.69307   1
  -8  -2  -5 -0.0447  4.3709   1
  -9  -2  -5 112.047  13.003   1
 -10  -2  -5 302.035  21.150   1
 -11  -2  -5 66.8051 11.5876   1
  -8   3   5 134.003  16.018   1
  -7   3   5 21.1963  8.0933   1
  -6   3   5 113.351  12.159   2
  -6   3   5 102.920  13.540   1
  -5   3   5 430.527  31.823   5
  -5   3   5 405.194  25.881   1
  -5   3   5 454.295  23.568   2
  -4   3   5 468.399  24.706   2
  -4   3   5 511.693  28.185   1
  -4   3   5 517.640  30.253   1
  -4   3   5 424.043  32.470   5
  -3   3   5 17.2418  6.2949   1
  -3   3   5 6.92756 5.95324   2
  -3   3   5 10.1797  7.0826   1
  -3   3   5 11.6094  9.1487   5
  -2   3   5 910.248  48.795   5
  -2   3   5 809.969  43.189   1
  -2   3   5 934.093  39.076   2
   1  -3  -5 1492.83   67.91   1
  -1   3   5 1544.84   75.06   5
  -1   3   5 1564.23   61.64   2
  -1   3   5 1364.58   68.90   1
  -1   3   5 1579.93   69.58   1
   0  -3  -5 497.009  17.819   4
   0  -3  -5 481.758  26.211   1
   0   3   5 509.836  26.985   1
   0   3   5 496.626  24.062   2
   0   3   5 535.542  27.375   1
  -1  -3  -5 912.656  28.792   4
  -1  -3  -5 883.327  42.772   1
   1   3   5 888.605  37.918   2
   1   3   5 883.267  43.197   1
   1   3   5 895.206  42.782   1
  -2  -3  -5 4332.67  179.65   3
  -2  -3  -5 4434.07  188.07   1
   2   3   5 4296.70  187.84   1
   2   3   5 4516.15  127.44   4
   2   3   5 4239.04  165.67   2
  -3  -3  -5 2420.85  110.12   1
  -3  -3  -5 2595.73  103.42   3
  -3  -3  -5 2526.51  110.27   1
   3   3   5 2470.98   97.33   2
   3   3   5 2565.98   74.64   4
   3   3   5 2442.85  109.72   1
  -4  -3  -5 42.8334  6.9354   1
  -4  -3  -5 44.2181  7.5461   1
   4   3   5 77.7134  7.9542   2
   4   3   5 51.0641  6.6839   1
  -5  -3  -5 145.183  12.742   1
   5   3   5 120.701  10.505   2
  -6  -3  -5 955.756  49.583   1
  -6  -3  -5 1133.92   51.01   1
   6   3   5 1060.27   44.41   2
  -7  -3  -5 631.433  34.291   1
  -7  -3  -5 656.199  34.988   1
   7   3   5 678.008  30.723   2
  -8  -3  -5 -0.5266  5.9316   1
  -9  -3  -5 255.036  19.666   1
 -10  -3  -5 332.883  23.627   1
 -11  -3  -5 51.8585 11.3274   1
  -8   4   5 123.408  16.397   1
  -7   4   5 58.6420 11.7727   1
  -6   4   5 85.3053 10.8201   2
  -6   4   5 84.8598 12.5557   1
  -5   4   5 420.593  22.323   2
  -5   4   5 386.513  25.579   1
  -5   4   5 407.067  31.446   5
  -4   4   5 456.602  33.085   5
  -4   4   5 483.693  27.931   1
  -4   4   5 453.641  24.194   2
  -3   4   5 16.6047  6.8763   2
  -3   4   5 13.2297  6.3819   1
  -3   4   5 9.58058 9.71597   5
  -3   4   5 12.8861  7.5026   1
  -2   4   5 484.685  31.629   5
  -2   4   5 506.775  27.268   1
  -2   4   5 419.539  26.587   1
  -2   4   5 484.975  24.474   2
  -1   4   5 1016.04   43.24   2
  -1   4   5 976.335  48.839   1
  -1   4   5 1026.38   53.53   5
   0  -4  -5 435.817  24.140   1
   0  -4  -5 453.720  16.370   4
   0   4   5 463.610  25.030   1
   0   4   5 439.420  22.134   2
   0   4   5 457.796  28.963   5
   0   4   5 416.702  24.823   1
  -1  -4  -5 719.936  35.730   1
  -1  -4  -5 679.037  23.785   4
   1   4   5 744.125  36.315   1
   1   4   5 724.876  35.727   1
   1   4   5 680.928  31.492   2
  -2  -4  -5 1992.93   90.76   1
  -2  -4  -5 2060.57   86.31   3
   2   4   5 2021.38   80.35   2
   2   4   5 2051.09   90.98   1
  -3  -4  -5 1928.22   80.14   3
  -3  -4  -5 1877.82   85.70   1
   3   4   5 1910.30   75.74   2
   3   4   5 1872.65   57.97   4
   3   4   5 1935.92   85.60   1
  -4  -4  -5 409.925  23.285   1
  -4  -4  -5 399.556  23.869   1
   4   4   5 432.882  21.083   2
   4   4   5 402.063  22.825   1
  -5  -4  -5 22.0211  6.8342   1
  -5  -4  -5 19.5203  5.9028   1
   5   4   5 15.1069  5.7418   2
   5   4   5 26.7775  5.5855   1
  -6  -4  -5 732.183  37.706   1
  -6  -4  -5 706.807  37.155   1
   6   4   5 716.279  32.993   2
  -7  -4  -5 604.701  34.561   1
   7   4   5 660.287  30.642   2
  -8  -4  -5 11.8401  7.0702   1
   8   4   5 15.4052  7.0267   2
  -9  -4  -5 140.049  15.732   1
 -10  -4  -5 210.803  19.215   1
 -11  -4  -5 89.9739 14.5237   1
  -7   5   5 60.0248 11.3829   1
  -6   5   5 23.4366  8.0274   1
  -5   5   5 255.724  17.211   2
  -5   5   5 245.071  19.789   1
  -4   5   5 433.609  23.412   2
  -4   5   5 406.680  31.896   5
  -4   5   5 472.940  27.872   1
  -3   5   5 106.349  12.590   1
  -3   5   5 92.4957 16.8399   5
  -3   5   5 91.4980 11.3043   2
  -2   5   5 371.425  27.259   5
  -2   5   5 355.353  20.109   2
  -2   5   5 323.258  22.161   1
  -2   5   5 336.949  22.321   1
  -1   5   5 954.499  48.822   1
  -1   5   5 1001.81   53.91   5
  -1   5   5 1014.59   43.24   2
   0  -5  -5 506.516  27.170   1
   0  -5  -5 495.933  18.708   4
   0   5   5 507.613  31.987   5
   0   5   5 501.447  28.362   1
   0   5   5 506.949  25.133   2
   0   5   5 549.514  28.827   1
  -1  -5  -5 233.579  10.788   4
  -1  -5  -5 200.417  15.654   1
   1   5   5 246.411  20.695   5
   1   5   5 255.691  16.222   3
   1   5   5 201.507  16.686   1
   1   5   5 249.278  17.545   1
   1   5   5 221.134  15.865   1
   1   5   5 229.896  14.868   2
  -2  -5  -5 210.686  15.916   1
   2   5   5 239.775  14.927   3
   2   5   5 236.328  10.465   4
   2   5   5 226.995  15.756   1
   2   5   5 206.507  14.296   2
  -3  -5  -5 1642.37   70.15   3
  -3  -5  -5 1635.05   75.04   1
   3   5   5 1631.41   66.36   2
   3   5   5 1614.40   70.10   3
   3   5   5 1633.48   50.78   4
   3   5   5 1645.59   75.12   1
  -4  -5  -5 431.528  20.858   3
  -4  -5  -5 377.965  24.271   1
   4   5   5 402.089  21.511   2
   4   5   5 434.364  20.402   3
   4   5   5 422.899  24.066   1
  -5  -5  -5 54.9361  8.8776   1
  -5  -5  -5 56.5764  9.3101   1
   5   5   5 34.0445  7.3859   2
   5   5   5 60.6917  8.4826   1
  -6  -5  -5 397.942  24.549   1
  -6  -5  -5 406.562  25.233   1
   6   5   5 380.464  21.782   2
  -7  -5  -5 611.395  35.648   1
   7   5   5 692.774  32.182   2
  -8  -5  -5 5.28850 7.05851   1
   8   5   5 9.44215 6.85470   2
  -9  -5  -5 133.496  16.529   1
 -10  -5  -5 223.680  20.219   1
 -11  -5  -5 30.7797 10.6815   1
  -7   6   5 41.2380 11.2895   1
  -6   6   5 22.5640  8.6668   1
  -5   6   5 383.553  21.148   2
  -5   6   5 313.687  24.023   1
  -4   6   5 410.607  26.302   1
  -4   6   5 399.455  22.362   2
  -4   6   5 353.280  30.599   5
  -3   6   5 24.5817 10.9756   5
  -3   6   5 35.3611  8.4344   2
  -3   6   5 29.0926  8.1511   1
  -2   6   5 304.862  24.623   5
  -2   6   5 254.719  19.964   1
  -2   6   5 282.416  17.973   2
   1  -6  -5 996.969  33.860   4
  -1   6   5 1049.30   51.62   1
  -1   6   5 1027.90   56.15   5
  -1   6   5 1033.75   44.98   2
   0  -6  -5 619.417  22.634   4
   0   6   5 601.635  37.783   5
   0   6   5 641.301  34.005   3
   0   6   5 671.043  34.780   1
   0   6   5 669.217  34.684   1
   0   6   5 633.530  30.289   2
   0   6   5 605.818  34.505   1
  -1  -6  -5 21.1973  6.3491   1
  -1  -6  -5 26.4740  5.1857   4
   1   6   5 26.0122  7.3107   1
   1   6   5 18.9216  6.1007   1
   1   6   5 35.8699  7.2839   2
   1   6   5 43.4389  8.3895   3
   1   6   5 26.2567  7.6429   1
   1   6   5 25.9508 10.2845   5
  -2  -6  -5 399.143  23.961   1
   2   6   5 405.634  22.298   3
   2   6   5 390.799  15.208   4
   2   6   5 388.073  21.323   2
   2   6   5 360.498  22.985   1
  -3  -6  -5 706.335  36.775   1
   3   6   5 700.876  32.757   2
   3   6   5 747.516  33.863   3
   3   6   5 643.047  36.444   1
  -4  -6  -5 256.176  18.973   1
   4   6   5 282.804  15.536   3
   4   6   5 224.988  17.488   1
   4   6   5 267.534  12.724   4
   4   6   5 258.582  16.750   2
  -5  -6  -5 60.6394  7.8246   3
  -5  -6  -5 69.4540 11.0274   1
   5   6   5 54.3469  9.0315   2
   5   6   5 59.3322  9.1622   1
   5   6   5 51.8796  6.6028   3
  -6  -6  -5 979.988  48.341   1
   6   6   5 889.917  42.200   2
  -7  -6  -5 262.583  21.687   1
   7   6   5 313.226  19.768   2
  -8  -6  -5 12.4072  8.2852   1
   8   6   5 12.4640  7.8098   2
  -9  -6  -5 20.2637  9.5619   1
 -10  -6  -5 282.796  23.719   1
 -11  -6  -5 116.716  17.436   1
  -6   7   5 0.55261 7.19081   1
  -5   7   5 168.884  17.613   1
  -4   7   5 416.952  23.316   2
  -4   7   5 394.755  27.062   1
  -3   7   5 83.6445 11.7108   2
  -3   7   5 90.3628 17.6411   5
  -3   7   5 86.4988 12.9509   1
   2  -7  -5 142.718   9.658   4
  -2   7   5 177.766  19.459   5
  -2   7   5 135.009  13.208   2
  -2   7   5 123.393  14.178   1
   1  -7  -5 238.060  12.503   4
  -1   7   5 222.382  20.015   3
  -1   7   5 253.391  23.074   5
  -1   7   5 249.272  17.135   2
  -1   7   5 233.098  18.615   1
   0  -7  -5 708.962  25.478   4
   0   7   5 694.323  37.826   3
   0   7   5 688.816  33.642   2
   0   7   5 726.301  42.274   5
   0   7   5 707.235  38.399   1
  -1  -7  -5 418.212  17.179   4
   1   7   5 397.596  24.966   3
   1   7   5 392.001  22.886   2
   1   7   5 407.897  28.594   5
   1   7   5 445.023  26.158   1
  -2  -7  -5 254.817  19.210   1
   2   7   5 296.328  17.877   2
   2   7   5 255.929  19.058   1
   2   7   5 247.410  22.347   5
   2   7   5 274.483  18.433   3
  -3  -7  -5 663.187  36.193   1
   3   7   5 678.319  33.074   3
   3   7   5 653.560  23.707   4
   3   7   5 659.652  36.167   1
   3   7   5 648.876  32.060   2
  -4  -7  -5 342.104  23.660   1
   4   7   5 367.081  23.192   1
   4   7   5 331.918  20.570   2
   4   7   5 355.972  20.218   3
  -5  -7  -5 91.2929 13.2339   1
   5   7   5 57.5616 10.0105   2
   5   7   5 71.1919 10.9192   1
   5   7   5 65.9706  8.3429   3
  -6  -7  -5 312.037  22.929   1
   6   7   5 308.387  20.059   2
   6   7   5 288.066  16.701   3
  -7  -7  -5 326.958  24.093   1
   7   7   5 340.715  21.739   2
  -8  -7  -5 46.0860 11.4462   1
   8   7   5 86.8825 12.1123   2
  -9  -7  -5 7.19284 8.97496   1
   9   7   5 -2.0045  7.8986   2
 -10  -7  -5 233.307  22.802   1
 -11  -7  -5 145.409  19.823   1
  -5   8   5 158.783  17.455   1
  -4   8   5 282.312  19.082   2
  -4   8   5 274.137  22.234   1
  -3   8   5 17.5811  8.2620   1
  -3   8   5 10.2055  7.7279   2
  -3   8   5  8.2713 10.7680   5
  -2   8   5 41.8078  9.0036   2
  -2   8   5 36.3743  9.2734   1
  -2   8   5 40.1990 13.1827   5
  -1   8   5 571.094  37.881   5
  -1   8   5 574.928  34.276   1
  -1   8   5 586.731  29.684   2
  -1   8   5 588.986  34.961   3
   0   8   5 1105.09   60.15   5
   0   8   5 1088.73   54.81   3
   0   8   5 1107.95   49.13   2
   0   8   5 1094.95   56.08   1
   1   8   5 80.3559 14.9162   5
   1   8   5 52.3441 10.2315   1
   1   8   5 76.3375 10.9442   2
   1   8   5 64.2950 11.8453   3
   2   8   5 621.284  31.105   2
   2   8   5 609.688  35.189   1
   2   8   5 592.428  33.022   3
   2   8   5 626.580  37.629   5
  -3  -8  -5 483.420  30.294   1
   3   8   5 509.001  19.630   4
   3   8   5 494.968  33.163   5
   3   8   5 501.065  28.190   3
   3   8   5 556.742  31.592   1
   3   8   5 510.646  27.488   2
  -4  -8  -5 212.098  19.258   1
   4   8   5 238.722  19.038   1
   4   8   5 227.353  17.308   2
   4   8   5 223.422  12.742   4
   4   8   5 246.693  16.918   3
  -5  -8  -5 33.9710  9.4394   1
   5   8   5 16.8013  6.6150   3
   5   8   5 32.7460  8.9608   1
   5   8   5 14.0760  7.8167   2
   5   8   5 26.1932  6.6778   4
  -6  -8  -5 498.865  30.474   1
   6   8   5 468.761  24.436   3
   6   8   5 434.643  26.292   2
  -7  -8  -5 444.734  29.679   1
   7   8   5 415.949  25.659   2
  -8  -8  -5 73.2440 13.8014   1
   8   8   5 100.708  14.040   2
  -9  -8  -5 14.0753  9.9937   1
   9   8   5 -5.1042  9.0541   2
 -10  -8  -5 225.501  23.790   1
 -11  -8  -5 114.773  17.899   1
  -4   9   5 223.256  20.363   1
  -3   9   5 38.6181 10.3517   2
  -3   9   5 54.1808 11.3855   1
  -2   9   5 16.0008  7.9862   1
  -2   9   5 19.5265  8.7017   2
  -2   9   5 32.9872 13.3812   5
  -1   9   5 491.593  34.623   5
  -1   9   5 508.447  27.279   2
  -1   9   5 459.938  30.803   1
  -1   9   5 459.384  31.677   3
   0   9   5 537.610  35.048   5
   0   9   5 507.408  31.756   1
   0   9   5 496.820  28.127   2
   0   9   5 503.938  32.048   3
   1   9   5 39.2463  9.7850   1
   1   9   5 43.9709 10.8552   3
   1   9   5 41.4370 12.2188   5
   1   9   5 32.4012  8.9759   2
   2   9   5 247.947  21.815   5
   2   9   5 215.884  18.872   3
   2   9   5 260.573  18.611   2
   2   9   5 259.982  20.836   1
   3   9   5 820.553  46.075   5
   3   9   5 823.029  41.818   3
   3   9   5 789.401  39.605   2
   3   9   5 855.963  45.953   1
   4   9   5 785.428  43.212   5
   4   9   5 782.197  27.535   4
   4   9   5 731.196  38.140   3
   4   9   5 753.265  37.272   2
   4   9   5 676.799  41.245   1
   5   9   5 51.8162 10.6604   2
   5   9   5 53.8752  9.3184   3
   5   9   5 51.6500 13.1060   5
  -6  -9  -5 534.936  33.278   1
   6   9   5 506.674  27.396   3
   6   9   5 483.092  28.949   2
  -7  -9  -5 438.986  30.439   1
   7   9   5 425.862  26.742   2
  -8  -9  -5 198.469  21.374   1
   8   9   5 202.406  18.926   2
  -9  -9  -5 7.46474 9.31044   1
   9   9   5 -7.5109  8.4230   2
 -10  -9  -5 137.659  20.038   1
  -4  10   5 183.855  19.366   1
  -3  10   5 103.938  15.886   1
  -3  10   5 121.912  15.246   2
  -2  10   5 42.7769 10.5407   2
  -2  10   5 20.2014  8.9638   1
  -1  10   5 372.396  26.560   1
  -1  10   5 351.986  29.764   5
  -1  10   5 372.979  23.539   2
  -1  10   5 340.750  27.988   3
   0  10   5 446.684  30.767   3
   0  10   5 439.229  30.378   1
   0  10   5 422.375  32.400   5
   0  10   5 477.983  27.333   2
   1  10   5 61.9521 13.0985   3
   1  10   5 55.6429 13.2480   5
   1  10   5 64.5853 12.6112   1
   1  10   5 62.8695 11.3155   2
   2  10   5 146.992  16.773   1
   2  10   5 148.428  16.275   2
   2  10   5 135.688  17.458   5
   2  10   5 137.639  16.087   3
   3  10   5 626.492  37.361   1
   3  10   5 590.795  32.271   2
   3  10   5 591.753  36.596   5
   3  10   5 579.249  33.895   3
   4  10   5 380.774  27.869   1
   4  10   5 432.833  27.928   5
   4  10   5 374.716  25.205   3
   4  10   5 394.305  24.919   2
   5  10   5 27.7912  9.9183   2
   5  10   5 29.1315 10.3432   5
   5  10   5 13.4517  7.9061   3
   6  10   5 148.669  16.800   2
   6  10   5 131.853  14.171   3
   7  10   5 316.864  23.153   2
   8  10   5 150.412  17.745   2
   9  10   5 -1.9266  9.6921   2
  -2  11   5 0.60282 9.05441   2
  -2  11   5 5.25449 7.78611   1
  -1  11   5 215.887  21.261   1
  -1  11   5 247.200  19.730   2
  -1  11   5 198.603  23.294   3
   0  11   5 354.589  29.827   5
   0  11   5 370.626  28.266   1
   0  11   5 363.439  28.799   3
   0  11   5 408.637  25.675   2
   1  11   5 114.463  17.932   5
   1  11   5 86.0606 16.1120   3
   1  11   5 95.3550 15.5361   1
   1  11   5 95.7956 14.3019   2
   2  11   5 73.1475 13.9886   3
   2  11   5 73.4639 13.8325   1
   2  11   5 60.5810 12.0802   2
   2  11   5 75.1547 14.0239   5
   3  11   5 332.961  23.963   2
   3  11   5 369.788  28.009   1
   3  11   5 356.224  25.753   3
   3  11   5 410.367  28.121   5
   4  11   5 286.276  21.594   2
   4  11   5 283.756  21.885   3
   5  11   5 22.4073 10.0098   2
   5  11   5 6.92810 8.46361   3
   6  11   5 115.211  15.762   2
   7  11   5 335.015  25.085   2
   8  11   5 137.157  18.069   2
   9  11   5  4.9758 11.0929   2
  -1  12   5 161.367  18.567   2
  -1  12   5 137.204  19.541   1
   0  12   5 257.501  26.408   3
   0  12   5 309.395  23.348   2
   0  12   5 292.815  25.678   1
   1  12   5 133.977  20.088   5
   1  12   5 135.284  19.723   1
   1  12   5 110.741  16.036   2
   1  12   5 104.857  18.357   3
   2  12   5 19.8583  9.8759   2
   2  12   5 15.2921 10.7270   3
   2  12   5 27.5481 11.1380   5
   2  12   5 20.3060 10.4714   1
   3  12   5 210.498  19.391   2
   3  12   5 220.250  22.631   1
   3  12   5 214.642  21.272   3
   4  12   5 200.313  19.895   3
   4  12   5 196.872  19.198   2
   5  12   5 11.2346  8.4108   3
   5  12   5 6.22255 8.87603   2
   6  12   5 99.2568 15.8408   2
   7  12   5 249.325  22.619   2
   8  12   5 61.8266 13.9453   2
   1  13   5 70.8537 17.1525   3
   1  13   5 66.6076 15.5455   1
   1  13   5 49.6173 13.8389   2
   2  13   5  7.9527 11.6716   3
   2  13   5 22.5903 11.1407   1
   2  13   5 19.5860 11.4276   2
   3  13   5 188.861  21.222   3
   3  13   5 170.795  20.307   2
   4  13   5 138.735  19.740   3
   4  13   5 138.366  18.381   2
   5  13   5 10.9599 10.6009   2
   6  13   5 52.4834 13.5852   2
   7  13   5 135.688  19.145   2
   3  13  -6 116.054  21.406   3
   2  13  -6 34.8472 14.9102   3
   1  13  -6 45.3934 15.2228   1
   1  13  -6 52.1999 16.4460   3
   0  13  -6 204.747  27.025   3
   0  13  -6 184.760  22.759   1
   5  12  -6  6.5219 12.9560   3
   4  12  -6 145.600  21.686   3
   3  12  -6 173.086  23.958   3
   2  12  -6 61.0686 16.2776   3
   1  12  -6 104.848  18.718   3
   1  12  -6 84.1786 17.4486   1
   0  12  -6 205.515  22.191   1
   0  12  -6 213.331  23.608   3
  -1  12  -6 134.120  18.908   1
  -1  12  -6 162.575  23.577   3
  -2  12  -6 0.89217 9.65476   3
  -2  12  -6 5.27041 8.42014   1
  -3  12  -6 77.6740 14.6900   1
  -3  12  -6 118.690  21.749   3
   6  11  -6 139.357  22.595   3
   5  11  -6 14.5257 13.7143   3
   4  11  -6 179.851  23.684   3
   3  11  -6 303.677  28.924   3
   2  11  -6 103.124  18.486   3
   2  11  -6 99.7196 17.6378   1
   1  11  -6 4.23492 8.87801   1
   1  11  -6 21.3253 11.9805   3
   0  11  -6 373.684  29.976   3
   0  11  -6 367.680  28.326   1
  -1  11  -6 220.539  21.168   1
  -1  11  -6 238.873  23.816   3
  -2  11  -6 19.2625  9.2759   1
  -2  11  -6 24.1130 11.5586   3
  -3  11  -6 53.0512 11.8533   1
  -3  11  -6 66.8391 11.4663   2
  -3  11  -6 49.8547 15.4939   3
  -4  11  -6 286.568  28.079   3
  -4  11  -6 263.642  22.295   1
   7  10  -6 78.4474 19.4258   3
   6  10  -6 128.420  21.530   3
  -6 -10   6 113.297  17.909   2
   5  10  -6 15.6060 12.7954   3
  -5 -10   6  4.1630 10.1719   2
   4  10  -6 403.802  31.881   3
  -4 -10   6 347.465  26.199   2
   3  10  -6 166.509  22.783   3
  -3 -10   6 164.135  17.728   2
   2  10  -6 34.8957 11.2708   1
   2  10  -6 21.5872 12.5168   3
  -2 -10   6 43.4876 11.1589   2
   1  10  -6 4.74425 9.83942   3
   1  10  -6 6.28913 7.14386   1
  -1 -10   6 -6.5371  6.8364   2
   0  10  -6 331.133  26.771   3
   0  10  -6 293.228  24.562   1
   0 -10   6 320.069  22.058   2
  -1  10  -6 514.097  32.751   1
  -1  10  -6 492.291  33.933   3
  -2  10  -6 7.83164 9.54455   3
  -2  10  -6 2.32513 7.10337   1
  -3  10  -6 135.587  19.346   3
  -3  10  -6 144.689  15.839   1
  -4  10  -6 187.488  21.364   3
  -4  10  -6 153.824  16.223   1
  -5  10  -6 135.442  20.534   3
  -5  10  -6 95.1317 13.5396   1
   7   9  -6 182.787  25.504   3
  -7  -9   6 154.558  20.593   2
   6   9  -6 125.627  22.702   3
  -6  -9   6 134.900  18.081   2
   5   9  -6 -2.7172 11.3772   3
  -5  -9   6 -4.0242  8.9731   2
   4   9  -6 127.730  19.999   3
  -4  -9   6 91.0111 14.5995   2
   3   9  -6 492.391  34.299   3
   3   9  -6 523.500  34.701   1
  -3  -9   6 466.582  29.539   2
   2   9  -6 443.991  32.630   3
   2   9  -6 502.883  33.331   1
  -2  -9   6 487.392  28.583   2
   1   9  -6 25.2334  9.3528   1
   1   9  -6 36.7318 12.2419   3
  -1  -9   6 31.2069  8.9667   2
   0   9  -6 743.916  42.655   3
   0   9  -6 716.958  41.633   1
   0  -9   6 702.929  36.023   2
  -1   9  -6 702.782  41.408   1
  -1   9  -6 772.855  43.472   3
   1  -9   6 760.702  36.556   2
  -2   9  -6 31.7092  9.2348   1
  -2   9  -6 27.2898 10.2021   3
  -3   9  -6 55.1706 13.1799   3
  -3   9  -6 49.3831 10.1677   1
  -4   9  -6 348.005  26.638   3
  -4   9  -6 304.183  21.960   1
  -5   9  -6 227.959  18.128   1
  -5   9  -6 238.753  23.678   3
  -6   9  -6 -4.5522  5.6556   1
  -6   9  -6 2.46030 8.88333   3
   8   8  -6 19.5831 14.7944   3
  -8  -8   6 14.9033 12.1194   2
   7   8  -6 250.612  28.360   3
  -7  -8   6 192.137  20.478   2
   6   8  -6 240.639  27.140   3
  -6  -8   6 202.262  20.076   2
   5   8  -6 46.0197 15.0235   3
  -5  -8   6 29.8902 10.9814   2
   4   8  -6 250.291  25.502   3
  -4  -8   6 248.115  20.388   2
   3   8  -6 499.634  34.540   3
   3   8  -6 554.882  34.787   1
  -3  -8   6 498.551  29.686   2
   2   8  -6 570.132  36.818   3
   2   8  -6 590.838  36.248   1
  -2  -8   6 594.918  32.014   2
   1   8  -6 3.68528 8.53529   3
   1   8  -6 4.49655 6.97483   1
  -1  -8   6 2.23063 6.51963   2
   0   8  -6 461.068  30.935   1
   0   8  -6 547.061  33.530   3
   0  -8   6 516.003  27.688   2
  -1   8  -6 617.229  36.105   3
  -1   8  -6 586.280  34.635   1
   1  -8   6 599.734  30.492   2
  -2   8  -6 232.655  20.227   3
  -2   8  -6 203.154  17.496   1
   2  -8   6 203.641  15.888   2
  -3   8  -6 61.2282 10.2963   1
  -3   8  -6 61.1399 12.8540   3
  -4   8  -6 473.787  31.414   3
  -4   8  -6 464.005  27.544   1
  -5   8  -6 251.106  18.335   1
  -5   8  -6 279.182  23.405   3
  -6   8  -6 18.6365 10.6622   3
  -6   8  -6 7.49192 6.10800   1
  -7   8  -6 41.7762  8.2689   1
  -7   8  -6 30.3854 13.4651   3
   8   7  -6 16.9809 15.4425   3
  -8  -7   6 17.6668  9.1242   1
  -8  -7   6 12.6433 11.2284   2
   7   7  -6 189.766  27.013   3
  -7  -7   6 164.630  19.597   2
  -7  -7   6 168.543  19.544   1
   6   7  -6 293.074  31.072   3
  -6  -7   6 358.344  26.393   1
  -6  -7   6 303.271  23.995   2
   5   7  -6 51.3094 17.0030   3
  -5  -7   6 49.7300 12.2265   2
  -5  -7   6 72.2428 13.0692   1
   4   7  -6 211.622  23.673   3
  -4  -7   6 175.415  17.633   1
  -4  -7   6 186.046  17.721   2
   3   7  -6 564.341  35.074   1
   3   7  -6 473.521  34.867   3
  -3  -7   6 549.267  32.932   1
  -3  -7   6 580.224  31.193   2
   2   7  -6 881.543  47.183   1
   2   7  -6 829.652  47.443   3
  -2  -7   6 854.163  41.717   2
   1   7  -6 34.0493 11.0816   3
   1   7  -6 15.5601  8.2072   1
  -1  -7   6 30.3401  8.3096   2
   0   7  -6 695.429  38.720   1
   0   7  -6 667.409  39.089   3
   0  -7   6 706.098  34.338   2
  -1   7  -6 648.813  37.281   3
  -1   7  -6 660.769  36.381   1
   1  -7   6 635.211  31.730   2
  -2   7  -6 79.3174 13.1214   3
  -2   7  -6 63.4602 10.1602   1
   2  -7   6 61.5508  9.0277   2
  -3   7  -6 160.345  14.148   1
  -3   7  -6 148.478  16.713   3
  -4   7  -6 543.823  30.038   1
  -4   7  -6 556.742  33.183   3
  -5   7  -6 442.157  24.924   1
  -5   7  -6 419.419  28.882   3
  -6   7  -6 6.55638 9.62421   3
  -6   7  -6 12.5751  5.7405   1
  -7   7  -6 77.4364 15.3998   3
  -7   7  -6 89.8116 10.0421   1
  -8   7  -6 165.130  22.313   3
   8   6  -6 12.4326 15.8489   3
  -8  -6   6 9.92752 9.97576   2
  -8  -6   6 12.7438  9.2764   1
   7   6  -6 226.119  30.013   3
  -7  -6   6 239.170  21.317   2
  -7  -6   6 235.531  21.871   1
   6   6  -6 397.316  35.186   3
  -6  -6   6 405.797  28.203   1
  -6  -6   6 370.919  26.023   2
   5   6  -6 21.8778 14.8344   3
  -5  -6   6 28.2408 10.5620   2
  -5  -6   6 56.4870 11.3726   1
   4   6  -6 296.665  27.332   3
  -4  -6   6 228.304  19.719   1
  -4  -6   6 230.438  19.129   2
   3   6  -6 1018.89   53.41   1
   3   6  -6 962.875  54.313   3
  -3  -6   6 1015.20   46.91   2
  -3  -6   6 1010.53   51.43   1
  -3  -6   6 981.425  48.595   5
   2   6  -6 815.277  44.938   1
   2   6  -6 857.013  46.691   3
  -2  -6   6 853.971  40.020   2
  -2  -6   6 787.014  43.116   1
   1   6  -6 -0.8530  7.9013   3
   1   6  -6 1.15471 6.35128   1
  -1  -6   6 1.04219 5.04780   1
  -1  -6   6 6.00027 5.83398   2
   0   6  -6 1063.04   50.99   1
   0   6  -6 994.047  50.811   1
   0   6  -6 940.551  50.294   3
   0  -6   6 914.327  44.305   2
   0  -6   6 1092.69   49.95   1
  -1   6  -6 850.326  45.944   3
  -1   6  -6 923.926  46.359   1
  -1   6  -6 938.416  46.046   1
   1  -6   6 905.874  40.595   2
  -2   6  -6 351.052  21.830   1
  -2   6  -6 317.083  21.267   1
  -2   6  -6 308.781  22.403   3
  -2   6  -6 338.448  19.518   2
   2  -6   6 325.119  18.724   2
  -3   6  -6 26.8295  8.9554   3
  -3   6  -6 27.6291  7.1947   1
  -3   6  -6 31.0236  7.1971   1
   3  -6   6 35.0027  6.7814   2
  -4   6  -6 1036.49   52.59   3
  -4   6  -6 1093.52   51.27   1
  -4   6  -6 1049.90   50.77   1
  -5   6  -6 823.914  43.269   3
  -5   6  -6 846.559  40.372   1
  -5   6  -6 787.599  40.447   1
  -6   6  -6 16.7361  5.5175   1
  -6   6  -6 15.2936  9.7524   3
  -6   6  -6 18.6348  5.7193   1
  -7   6  -6 63.4998  8.0198   1
  -7   6  -6 50.6944 12.6998   3
  -7   6  -6 62.7802  7.7444   1
  -8   6  -6 153.128  20.202   3
   9   5  -6  3.9719 21.0313   3
  -9  -5   6 46.6521 12.9140   1
  -9  -5   6 24.5003 12.9932   2
   8   5  -6 -26.536  15.247   3
  -8  -5   6 -0.4670  7.8365   1
  -8  -5   6 11.3538 10.4022   2
   7   5  -6 72.6112 23.1124   3
  -7  -5   6 72.4097 13.9012   2
  -7  -5   6 95.9991 15.2204   1
   6   5  -6 272.841  33.451   3
  -6  -5   6 376.234  25.641   1
  -6  -5   6 306.496  23.158   2
   5   5  -6 49.6816 18.2564   3
  -5  -5   6 33.0844  8.2603   5
  -5  -5   6 36.0006 10.3492   2
  -5  -5   6 48.9987 10.5450   1
   4   5  -6 284.422  29.453   3
  -4  -5   6 235.203  20.900   1
  -4  -5   6 322.797  19.509   5
  -4  -5   6 321.205  21.541   2
   3   5  -6 1220.33   63.88   3
   3   5  -6 1219.59   62.27   1
  -3  -5   6 1186.89   54.39   2
  -3  -5   6 1233.39   60.56   1
  -3  -5   6 1280.40   59.96   5
   2   5  -6 528.394  34.431   3
   2   5  -6 514.089  31.472   1
  -2  -5   6 498.499  27.288   2
  -2  -5   6 519.987  29.817   1
   1   5  -6 19.9023  9.6024   3
   1   5  -6 16.3826  7.3656   1
  -1  -5   6 20.2486  7.0275   2
  -1  -5   6 20.1187  6.4079   1
   0   5  -6 900.482  45.419   1
   0   5  -6 861.129  27.339   4
   0   5  -6 901.694  44.696   1
   0   5  -6 844.393  44.991   3
   0  -5   6 902.569  40.088   2
   0  -5   6 903.320  44.054   1
  -1   5  -6 1439.92   68.41   3
  -1   5  -6 1510.68   69.60   1
  -1   5  -6 1551.34   69.30   1
   1  -5   6 1402.17   60.85   2
  -2   5  -6 464.500  26.365   1
  -2   5  -6 423.430  26.703   3
  -2   5  -6 448.377  26.102   1
  -2   5  -6 468.396  23.261   2
   2  -5   6 476.568  23.116   2
  -3   5  -6 9.64685 6.81679   3
  -3   5  -6 11.1355  5.4436   1
  -3   5  -6 9.57399 5.12559   2
  -3   5  -6 21.2008  6.3801   1
   3  -5   6 12.8000  4.8446   2
  -4   5  -6 887.853  42.744   2
  -4   5  -6 1056.05   51.06   3
  -4   5  -6 1120.31   50.13   1
  -4   5  -6 1064.53   49.76   1
   4  -5   6 1119.91   43.63   2
  -5   5  -6 765.622  37.042   1
  -5   5  -6 731.190  36.993   1
  -5   5  -6 763.835  39.424   3
  -6   5  -6 16.5114  8.6016   3
  -6   5  -6 11.5045  4.6162   1
  -6   5  -6 13.3386  5.0590   1
  -7   5  -6 96.7510 14.5739   3
  -8   5  -6 202.361  21.215   3
   9   4  -6 -30.989  22.939   3
  -9  -4   6 24.3217 13.0011   2
  -9  -4   6 56.8290 13.5769   1
  -8  -4   6 1.86939 6.75878   1
  -8  -4   6 0.60285 9.68816   2
  -7  -4   6 207.585  19.803   1
  -7  -4   6 206.946  19.303   2
  -6  -4   6 294.586  22.530   1
  -6  -4   6 238.230  20.344   2
   5   4  -6 14.5287 16.5636   3
  -5  -4   6 9.83251 7.10945   1
  -5  -4   6 13.5164  7.9317   2
  -5  -4   6 1.37580 6.90540   5
   4   4  -6 223.957  27.561   3
  -4  -4   6 277.586  19.253   5
  -4  -4   6 281.503  19.413   2
  -4  -4   6 205.599  18.627   1
   3   4  -6 1235.50   62.27   1
   3   4  -6 1270.42   64.96   3
  -3  -4   6 1277.38   60.98   5
  -3  -4   6 1149.99   59.89   1
  -3  -4   6 1239.12   54.31   2
   2   4  -6 395.958  31.699   3
   2   4  -6 501.981  29.669   1
  -2  -4   6 457.192  25.117   2
  -2  -4   6 509.436  27.644   1
   1   4  -6 44.8794  9.2076   1
   1   4  -6 27.7283 10.0921   3
  -1  -4   6 45.5651  7.9319   1
  -1  -4   6 40.6515  7.6236   2
   0   4  -6 962.055  47.019   3
   0   4  -6 982.322  29.647   4
   0   4  -6 893.742  45.633   1
   0   4  -6 919.815  46.687   1
   0  -4   6 922.036  40.873   2
   0  -4   6 894.520  45.222   1
  -1   4  -6 2535.10  111.58   3
  -1   4  -6 2558.93  114.87   1
  -1   4  -6 2610.34  114.62   1
   1  -4   6 2648.34  113.22   1
   1  -4   6 2512.22  100.89   2
  -2   4  -6 741.271  33.533   2
  -2   4  -6 751.543  37.193   1
  -2   4  -6 747.862  37.621   3
  -2   4  -6 742.100  37.807   1
   2  -4   6 746.511  33.261   2
  -3   4  -6 83.8395  8.8189   2
  -3   4  -6 67.0262  8.9795   1
  -3   4  -6 73.0335 10.2314   3
  -3   4  -6 74.3757  9.1643   1
   3  -4   6 80.9901  8.3382   2
  -4   4  -6 802.274  37.099   1
  -4   4  -6 699.784  31.841   2
  -4   4  -6 742.817  37.546   3
  -4   4  -6 730.536  36.532   1
   4  -4   6 765.951  32.126   2
  -5   4  -6 327.685  19.045   1
  -5   4  -6 325.680  15.583   2
  -5   4  -6 351.689  21.331   3
  -5   4  -6 294.439  18.254   1
  -6   4  -6 85.3044  8.2235   1
  -6   4  -6 81.5063 11.8808   3
  -6   4  -6 90.9066  9.4055   1
  -7   4  -6 138.745  15.675   3
  -8   4  -6 227.581  20.919   3
  -9  -3   6 81.9188 14.9184   1
  -9  -3   6 49.8416 13.8884   2
  -8  -3   6 2.62340 7.65763   1
  -8  -3   6  9.3027 10.0727   2
  -7  -3   6 128.523  16.581   1
  -7  -3   6 122.845  15.709   2
  -6  -3   6 525.564  32.042   1
  -6  -3   6 485.562  28.837   2
  -5  -3   6 292.173  23.113   5
  -5  -3   6 323.410  21.767   2
  -5  -3   6 390.771  24.315   1
  -4  -3   6 36.4525  9.2318   2
  -4  -3   6 46.2835 10.3034   5
  -4  -3   6 27.6332  7.9826   1
   3   3  -6 945.205  50.730   1
  -3  -3   6 957.070  48.711   1
  -3  -3   6 1011.77   50.29   5
  -3  -3   6 952.145  43.659   2
   2   3  -6 1089.90   53.47   1
   2   3  -6 1048.39   56.04   3
  -2  -3   6 1018.08   50.68   1
  -2  -3   6 1031.87   45.99   2
   1   3  -6 154.221  14.891   1
   1   3  -6 147.417  17.622   3
  -1  -3   6 135.310  12.250   2
  -1  -3   6 159.744  12.953   1
   0   3  -6 276.881  19.575   1
   0   3  -6 316.126  22.170   3
   0  -3   6 269.066  17.889   1
   0  -3   6 311.375  17.633   2
  -1   3  -6 4038.54  173.48   3
  -1   3  -6 4161.33  178.41   1
  -1   3  -6 4237.38  179.51   1
   1  -3   6 3923.88  157.44   2
   1  -3   6 4210.64  177.60   1
  -2   3  -6 1789.83   67.53   2
  -2   3  -6 1651.42   76.24   1
  -2   3  -6 1701.27   74.02   3
   2  -3   6 1571.10   50.13   4
   2  -3   6 1662.05   67.22   2
  -3   3  -6 40.6837  6.5971   1
  -3   3  -6 45.5317  7.6917   3
  -3   3  -6 43.7592  6.6461   2
  -3   3  -6 37.5229  6.9895   1
   3  -3   6 45.8938  6.6448   2
  -4   3  -6 567.888  24.387   2
  -4   3  -6 568.420  28.115   1
  -4   3  -6 453.267  27.159   3
  -4   3  -6 548.111  27.194   1
   4  -3   6 533.265  24.368   2
  -5   3  -6 676.950  32.866   1
  -5   3  -6 660.358  27.516   2
  -5   3  -6 609.706  31.440   1
  -5   3  -6 672.068  33.105   3
   5  -3   6 683.430  28.388   2
  -6   3  -6 195.642  15.190   3
  -6   3  -6 161.163  11.228   1
  -6   3  -6 183.239  13.461   1
  -7   3  -6 126.161  14.459   3
  -9  -2   6 39.1381 13.2242   2
  -9  -2   6 70.1485 14.1565   1
  -8  -2   6 10.7765  9.5449   2
  -8  -2   6 14.5040  7.1224   1
  -7  -2   6 131.799  15.831   2
  -7  -2   6 140.097  15.913   1
  -6  -2   6 478.841  29.995   1
  -6  -2   6 458.754  27.264   2
  -5  -2   6 287.117  19.939   1
  -5  -2   6 212.267  20.160   5
  -5  -2   6 196.626  17.198   2
  -4  -2   6 -4.0518  5.1529   1
  -4  -2   6 -3.1715  7.8553   5
  -4  -2   6 4.97726 6.55895   2
   3   2  -6 507.608  31.653   1
  -3  -2   6 522.744  26.820   2
  -3  -2   6 554.159  32.845   1
  -3  -2   6 462.798  28.332   1
  -3  -2   6 521.394  31.290   5
   2   2  -6 354.253  24.290   1
  -2  -2   6 346.656  20.073   2
  -2  -2   6 349.265  21.359   1
   1   2  -6 227.180  18.334   1
  -1  -2   6 267.059  16.947   1
  -1  -2   6 216.795  15.430   2
   0   2  -6 918.295  46.854   1
   0   2  -6 976.448  47.572   3
   0  -2   6 883.323  44.762   1
   0  -2   6 985.966  41.140   2
  -1   2  -6 3481.75  161.92   1
  -1   2  -6 3845.15  107.61   4
  -1   2  -6 3810.96  156.58   3
  -1   2  -6 3810.82  161.08   1
   1  -2   6 3935.59  142.62   2
   1  -2   6 3339.54  159.78   1
  -2   2  -6 10.4948  5.7209   1
  -2   2  -6 13.7982  5.0615   2
  -2   2  -6 18.4005  5.8122   3
   2  -2   6 11.6067  2.9859   4
   2  -2   6 17.5851  4.0865   1
   2  -2   6 15.9959  5.0846   2
  -3   2  -6 1.00711 4.64640   1
  -3   2  -6 -2.8789  3.0218   1
  -3   2  -6 1.55117 4.00165   2
  -3   2  -6 1.26304 3.93952   3
   3  -2   6 0.84610 3.88722   2
  -4   2  -6 165.285  12.219   3
  -4   2  -6 183.942  12.005   1
  -4   2  -6 190.837  13.957   1
  -4   2  -6 165.300  11.179   2
   4  -2   6 173.047  11.730   2
  -5   2  -6 871.015  40.940   1
  -5   2  -6 845.427  39.013   1
  -5   2  -6 820.323  38.834   3
   5  -2   6 812.543  35.148   2
  -6   2  -6 336.654  18.542   1
  -6   2  -6 352.694  15.961   2
  -6   2  -6 363.425  21.307   1
  -6   2  -6 365.352  20.552   3
   6  -2   6 358.574  17.159   2
  -7   2  -6 78.5148  7.4250   1
  -7   2  -6 54.5811 10.3208   3
  -7   2  -6 85.3517 10.1954   1
  -8   2  -6 350.455  21.012   1
  -8   2  -6 333.344  18.371   1
  -9   2  -6 139.525  10.656   1
  -9   2  -6 153.285  13.184   1
  -9  -1   6 89.6159 14.9114   1
  -8  -1   6 11.7555  9.8270   2
  -8  -1   6 14.5561  8.7080   1
  -7  -1   6 104.689  14.155   2
  -7  -1   6 86.3798 13.7372   1
  -6  -1   6 413.253  24.635   2
  -6  -1   6 397.373  26.458   1
  -5  -1   6 669.427  33.703   2
  -5  -1   6 733.399  37.808   1
  -5  -1   6 631.393  40.152   5
  -4  -1   6 20.0469  7.9349   2
  -4  -1   6 13.7349  9.4575   5
  -4  -1   6 31.6632  8.0644   1
   3   1  -6 838.006  44.785   1
  -3  -1   6 781.916  42.575   1
  -3  -1   6 871.971  39.367   2
  -3  -1   6 903.069  46.857   5
  -3  -1   6 892.002  46.730   1
   2   1  -6 491.727  30.336   1
  -2  -1   6 522.201  31.695   5
  -2  -1   6 495.122  28.477   1
  -2  -1   6 527.138  26.249   2
  -2  -1   6 567.509  31.703   1
   1   1  -6 475.309  27.342   1
  -1  -1   6 408.052  22.392   2
  -1  -1   6 432.247  24.505   1
   0   1  -6 236.098  17.766   1
   0  -1   6 202.637  14.648   1
   0  -1   6 227.640  14.643   2
  -1   1  -6 1546.01   68.86   1
  -1   1  -6 1498.70   68.38   3
  -1   1  -6 1491.74   70.58   1
  -1   1  -6 1530.28   45.55   4
   1  -1   6 1483.72   61.36   2
   1  -1   6 1486.60   68.15   1
  -2   1  -6 2440.75  104.59   3
  -2   1  -6 2560.93   96.21   2
  -2   1  -6 2515.57  110.04   1
  -2   1  -6 2542.05  108.40   1
   2  -1   6 2414.74  107.03   1
   2  -1   6 2360.68   72.57   4
   2  -1   6 2394.00   95.94   2
  -3   1  -6 112.870   9.799   2
  -3   1  -6 98.6278 11.1825   1
  -3   1  -6 92.7928  8.4020   1
  -3   1  -6 99.0616  9.1625   3
   3  -1   6 85.2222  9.0418   2
   3  -1   6 104.585   5.363   4
  -4   1  -6 719.264  32.949   1
  -4   1  -6 633.368  30.849   3
  -4   1  -6 713.148  35.048   1
  -4   1  -6 695.999  29.376   2
   4  -1   6 671.149  32.083   3
   4  -1   6 628.767  29.502   2
  -5   1  -6 1496.01   66.31   1
  -5   1  -6 1467.87   63.91   1
  -5   1  -6 1316.17   61.17   3
  -5   1  -6 1380.21   56.17   2
   5  -1   6 1415.44   57.15   2
   5  -1   6 1493.58   62.08   3
  -6   1  -6 513.655  29.416   1
  -6   1  -6 502.061  26.719   1
  -6   1  -6 564.051  26.947   3
   6  -1   6 567.829  24.920   2
   6  -1   6 580.539  27.136   3
  -7   1  -6 25.2559  7.5928   1
  -7   1  -6 28.9563  5.2732   1
  -8   1  -6 201.038  15.917   1
  -8   1  -6 227.264  13.899   1
  -9   1  -6 151.817  11.733   1
  -9   1  -6 143.534  13.411   1
 -10   1  -6 15.1071  6.1874   1
 -11   1  -6 22.1304  7.4181   1
  -8   0   6 19.6268 10.3928   2
  -8   0   6 22.1317  9.2882   1
  -7   0   6 42.7910 10.5100   2
  -7   0   6 38.4219  9.6325   1
  -6   0   6 611.958  31.840   2
  -6   0   6 633.938  35.563   1
  -5   0   6 223.765  17.095   2
  -5   0   6 194.376  20.491   5
  -5   0   6 237.537  18.001   1
  -4   0   6 74.4391 10.5032   2
  -4   0   6 80.3040 14.3851   5
  -3   0   6 603.047  29.551   2
  -3   0   6 597.537  35.477   1
  -3   0   6 680.671  37.149   5
  -3   0   6 512.338  31.749   1
   2   0  -6 1199.02   60.55   1
  -2   0   6 1333.87   60.19   1
  -2   0   6 1234.66   53.34   2
  -2   0   6 1184.40   64.10   5
  -2   0   6 1370.95   63.03   1
   1   0  -6 392.570  25.104   1
  -1   0   6 423.289  22.039   2
  -1   0   6 417.011  23.764   1
  -1   0   6 442.751  26.611   1
   0   0  -6 541.169  30.848   1
   0   0   6 543.902  29.077   1
   0   0   6 602.571  27.285   2
  -1   0  -6 1716.13   80.39   1
  -1   0  -6 1804.79   78.84   1
  -1   0  -6 1703.39   52.67   4
   1   0   6 1773.18   78.48   1
   1   0   6 1755.83   70.26   2
  -2   0  -6 1186.01   55.62   1
  -2   0  -6 1124.48   57.13   1
  -2   0  -6 1310.47   50.21   2
  -2   0  -6 1156.91   54.27   3
   2   0   6 1258.27   37.29   4
   2   0   6 1173.84   49.97   2
   2   0   6 1224.64   54.89   1
  -3   0  -6 96.5610  9.4121   2
  -3   0  -6 83.9784  8.6751   3
  -3   0  -6 83.5439 10.7867   1
   3   0   6 100.881   5.720   4
   3   0   6 99.2845  9.1193   2
   3   0   6 90.1148  7.6698   1
  -4   0  -6 614.833  28.379   3
  -4   0  -6 646.997  28.217   2
  -4   0  -6 673.091  31.614   1
  -4   0  -6 627.708  33.129   1
   4   0   6 638.544  28.554   2
  -5   0  -6 1882.99   82.78   1
  -5   0  -6 1763.88   80.50   1
  -5   0  -6 1777.70   75.96   3
  -5   0  -6 1865.37   71.36   2
   5   0   6 1820.10   71.84   2
  -6   0  -6 332.229  19.476   1
  -6   0  -6 366.231  17.895   2
  -6   0  -6 365.310  22.361   1
   6   0   6 364.957  18.337   2
  -7   0  -6 12.1521  7.1638   1
  -7   0  -6 12.2623  4.5985   1
  -8   0  -6 224.236  14.449   1
  -8   0  -6 185.677  15.773   1
  -9   0  -6 267.007  18.341   1
 -10   0  -6 41.2050  8.7792   1
  -8   1   6 12.0844  7.6307   1
  -7   1   6 38.9487 10.0805   2
  -6   1   6 276.169  19.087   2
  -6   1   6 246.824  20.156   1
  -5   1   6 110.542  13.101   2
  -5   1   6 90.8768 16.7356   5
  -5   1   6 129.928  13.721   1
  -4   1   6 17.8973  7.8163   2
  -4   1   6 4.45104 6.55499   1
  -4   1   6 21.2115 10.7414   5
  -3   1   6 532.470  34.028   1
  -3   1   6 601.802  36.406   5
  -3   1   6 593.062  28.760   2
  -3   1   6 570.949  31.697   1
   2  -1  -6 1185.22   58.65   1
  -2   1   6 1277.89   61.56   1
  -2   1   6 1257.86   58.90   1
  -2   1   6 1243.41   52.64   2
  -2   1   6 1236.91   64.05   5
   1  -1  -6 1763.92   85.58   1
  -1   1   6 2007.46   87.85   1
  -1   1   6 1858.37   75.90   2
  -1   1   6 1915.51   85.54   1
   0  -1  -6 15.8843  6.5317   1
   0   1   6 11.3484  4.6315   1
   0   1   6 20.3123  5.8736   2
  -1  -1  -6 2648.16   79.67   4
  -1  -1  -6 2632.23  119.34   1
   1   1   6 2723.17  104.90   2
   1   1   6 2751.24  118.25   1
  -2  -1  -6 1820.48   75.51   1
  -2  -1  -6 1595.70   76.20   1
   2   1   6 1676.74   74.53   1
   2   1   6 1529.04   66.38   2
   2   1   6 1697.72   50.53   4
  -3  -1  -6 227.426  14.011   3
  -3  -1  -6 245.901  16.755   1
  -3  -1  -6 226.297  14.585   1
  -3  -1  -6 247.502  14.425   2
   3   1   6 218.071   9.545   4
   3   1   6 223.444  13.623   1
   3   1   6 213.166  13.396   2
  -4  -1  -6 357.986  18.198   2
  -4  -1  -6 354.797  21.493   1
   4   1   6 332.644  17.696   2
  -5  -1  -6 1491.11   59.10   2
  -5  -1  -6 1429.40   66.48   1
  -5  -1  -6 1474.07   68.08   1
   5   1   6 1489.90   59.17   2
  -6  -1  -6 783.261  33.548   2
  -6  -1  -6 773.795  39.062   1
  -6  -1  -6 725.909  37.372   1
   6   1   6 800.910  33.723   2
  -7  -1  -6 4.92302 4.28897   1
  -7  -1  -6 -2.2553  6.5411   1
   7   1   6 3.01595 5.06910   2
  -8  -1  -6 233.478  16.195   1
  -8  -1  -6 247.169  17.589   1
  -9  -1  -6 388.372  24.033   1
 -10  -1  -6 69.9366 10.9289   1
 -11  -1  -6 9.46959 7.88358   1
  -8   2   6 15.3683  9.2394   1
  -7   2   6 25.1368  9.5416   1
  -7   2   6 24.6139  9.2414   2
  -6   2   6 242.290  20.040   1
  -6   2   6 256.110  18.549   2
  -5   2   6 303.080  27.807   5
  -5   2   6 418.594  25.014   1
  -5   2   6 340.602  21.451   2
  -4   2   6 15.3643  7.1917   1
  -4   2   6 27.0790  8.2960   2
  -4   2   6 30.4872 11.9026   5
  -3   2   6 652.079  34.516   1
  -3   2   6 615.395  38.660   5
  -3   2   6 623.465  30.887   2
  -2   2   6 2126.66   85.57   2
  -2   2   6 1975.57  102.48   5
  -2   2   6 2151.80   96.63   1
  -2   2   6 2261.47   98.49   1
   1  -2  -6 917.870  45.284   1
   1  -2  -6 954.382  45.204   1
  -1   2   6 886.185  40.448   2
  -1   2   6 896.010  45.414   1
  -1   2   6 909.883  50.252   5
  -1   2   6 983.129  46.966   1
   0  -2  -6 455.558  16.849   4
   0  -2  -6 471.169  25.947   1
   0   2   6 400.815  24.527   1
   0   2   6 469.508  23.159   2
   0   2   6 464.108  26.793   1
  -1  -2  -6 1896.93   58.32   4
  -1  -2  -6 1895.82   87.18   1
   1   2   6 1960.76   76.99   2
   1   2   6 1959.49   86.68   1
  -2  -2  -6 739.555  37.461   1
   2   2   6 724.447  32.550   2
   2   2   6 716.021  24.226   4
   2   2   6 758.645  36.056   1
  -3  -2  -6 282.377  18.915   1
  -3  -2  -6 308.346  18.077   1
   3   2   6 297.690  16.096   2
   3   2   6 286.079  11.746   4
   3   2   6 287.276  16.921   1
  -4  -2  -6 276.231  19.017   1
  -4  -2  -6 307.929  17.894   1
  -4  -2  -6 280.993  16.409   2
   4   2   6 301.440  16.711   1
   4   2   6 278.472  15.963   2
  -5  -2  -6 2503.34   98.64   2
  -5  -2  -6 2548.15  112.70   1
   5   2   6 2543.82   98.72   2
  -6  -2  -6 527.097  29.631   1
  -6  -2  -6 496.592  27.628   1
  -6  -2  -6 500.373  28.929   1
   6   2   6 565.576  25.455   2
  -7  -2  -6 35.4439  8.5330   1
  -7  -2  -6 30.0266  6.8616   1
   7   2   6 17.3942  6.3247   2
  -8  -2  -6 242.196  18.343   1
  -9  -2  -6 421.881  26.099   1
 -10  -2  -6 115.808  13.544   1
 -11  -2  -6 10.3521  8.2733   1
  -7   3   6 11.9955  8.1223   1
  -6   3   6 172.165  17.147   1
  -6   3   6 204.059  16.291   2
  -5   3   6 398.637  25.112   1
  -5   3   6 304.910  28.801   5
  -5   3   6 368.916  21.929   2
  -4   3   6 4.15512 6.83131   2
  -4   3   6 2.55999 6.04741   1
  -4   3   6 10.0431  9.7270   5
  -3   3   6 335.672  23.152   1
  -3   3   6 330.421  20.168   2
  -3   3   6 324.516  21.951   1
  -3   3   6 329.367  26.851   5
  -2   3   6 1185.47   49.28   2
  -2   3   6 1075.43   55.07   1
  -2   3   6 1141.26   60.62   5
   1  -3  -6 710.252  34.858   1
  -1   3   6 660.811  31.877   2
  -1   3   6 631.264  39.871   5
  -1   3   6 720.773  36.821   1
  -1   3   6 678.260  35.829   1
   0  -3  -6 21.3132  4.3151   4
   0  -3  -6 14.3595  5.5203   1
   0   3   6 7.47528 4.70612   1
   0   3   6 17.7709  6.8133   1
   0   3   6 25.3844  6.2273   2
  -1  -3  -6 1489.45   68.66   1
  -1  -3  -6 1484.62   46.02   4
  -1  -3  -6 1412.33   68.03   1
   1   3   6 1501.70   68.41   1
   1   3   6 1521.22   60.78   2
  -2  -3  -6 3107.46  128.55   3
  -2  -3  -6 3009.76  134.87   1
  -2  -3  -6 3111.14  135.60   1
   2   3   6 3121.68  134.66   1
   2   3   6 3123.18   91.23   4
   2   3   6 2971.49  118.83   2
  -3  -3  -6 189.221  11.645   3
  -3  -3  -6 203.403  15.670   1
  -3  -3  -6 200.102  15.636   1
   3   3   6 201.428  13.689   1
   3   3   6 190.256   9.527   4
   3   3   6 205.388  13.340   2
  -4  -3  -6 516.707  29.079   1
  -4  -3  -6 527.198  29.188   1
  -4  -3  -6 551.276  28.451   1
   4   3   6 548.322  27.581   1
   4   3   6 504.312  25.104   2
  -5  -3  -6 1858.08   84.79   1
  -5  -3  -6 1782.27   84.21   1
   5   3   6 1952.44   74.97   2
  -6  -3  -6 957.448  48.171   1
   6   3   6 1001.43   42.68   2
  -7  -3  -6 44.3104  9.9087   1
  -7  -3  -6 68.1011  9.6177   1
   7   3   6 86.9191 10.1783   2
  -8  -3  -6 316.881  22.063   1
  -9  -3  -6 702.487  38.340   1
 -10  -3  -6 112.570  14.388   1
 -11  -3  -6 11.3850  8.8726   1
  -7   4   6 7.19782 7.74206   1
  -6   4   6 188.017  15.725   2
  -6   4   6 161.612  16.935   1
  -5   4   6 392.800  22.801   2
  -5   4   6 409.247  26.636   1
  -5   4   6 368.329  32.045   5
  -4   4   6 77.3333 11.0284   2
  -4   4   6 62.6631 15.7326   5
  -4   4   6 91.1950 12.7874   1
  -3   4   6 289.543  25.245   5
  -3   4   6 265.210  20.287   1
  -3   4   6 262.110  18.122   2
  -2   4   6 878.280  49.870   5
  -2   4   6 842.529  39.440   2
  -2   4   6 881.848  44.949   1
  -1   4   6 387.549  28.823   5
  -1   4   6 474.711  25.984   1
  -1   4   6 408.760  25.853   1
  -1   4   6 383.535  22.317   2
   0  -4  -6 5.37188 4.01338   4
   0  -4  -6 20.3479  5.9717   1
   0   4   6 17.4077  6.1194   2
   0   4   6 9.64007 6.35043   1
   0   4   6 21.6325  9.8708   5
   0   4   6 8.55859 5.19933   1
  -1  -4  -6 534.482  30.590   1
  -1  -4  -6 589.742  20.663   4
   1   4   6 549.088  30.539   1
   1   4   6 618.454  27.856   2
  -2  -4  -6 2704.96  120.17   1
   2   4   6 2765.45  120.21   1
   2   4   6 2656.82  105.96   2
  -3  -4  -6 28.9695  4.9227   3
  -3  -4  -6 20.2997  6.4070   1
   3   4   6 17.2346  4.1815   4
   3   4   6 27.8715  5.7253   1
   3   4   6 24.5995  6.0066   2
  -4  -4  -6 21.7686  3.6802   3
  -4  -4  -6 21.9815  6.8858   1
   4   4   6 15.6582  5.0254   1
   4   4   6 18.1131  4.6043   4
   4   4   6 16.9786  5.7656   2
  -5  -4  -6 894.170  44.905   1
  -5  -4  -6 871.567  44.217   1
   5   4   6 870.264  39.052   2
   5   4   6 902.048  43.190   1
  -6  -4  -6 937.499  47.705   1
  -6  -4  -6 981.169  48.324   1
   6   4   6 962.268  42.326   2
  -7  -4  -6 42.2897  9.4805   1
   7   4   6 79.6390 10.1886   2
  -8  -4  -6 226.584  18.753   1
   8   4   6 187.933  15.540   2
  -9  -4  -6 183.381  17.752   1
 -10  -4  -6 43.9175 10.5857   1
 -11  -4  -6 7.95117 8.60002   1
  -7   5   6 21.8653  9.4318   1
  -6   5   6 131.653  15.958   1
  -5   5   6 334.301  25.145   1
  -5   5   6 336.066  30.562   5
  -5   5   6 376.044  21.882   2
  -4   5   6 129.811  13.897   2
  -4   5   6 151.381  15.799   1
  -4   5   6 110.340  19.865   5
  -3   5   6 298.391  18.927   2
  -3   5   6 279.076  21.377   1
  -3   5   6 296.632  25.971   5
  -2   5   6 804.381  47.166   5
  -2   5   6 742.681  41.707   1
  -2   5   6 805.512  37.157   2
   1  -5  -6 342.635  15.494   4
  -1   5   6 387.467  21.588   2
  -1   5   6 375.808  24.626   1
  -1   5   6 407.252  24.656   1
  -1   5   6 335.877  27.326   5
   0  -5  -6 22.9064  6.2787   1
   0  -5  -6 18.0934  4.9757   4
   0   5   6 18.8810  6.5645   1
   0   5   6 12.2505  9.9943   5
   0   5   6 15.4798  6.2682   2
   0   5   6 21.6464  7.8878   1
  -1  -5  -6 404.498  15.926   4
  -1  -5  -6 393.309  23.460   1
   1   5   6 386.533  21.042   2
   1   5   6 381.788  23.329   1
   1   5   6 340.691  27.206   5
  -2  -5  -6 2717.13  121.34   1
   2   5   6 2765.52  107.56   2
   2   5   6 2706.54  121.66   1
  -3  -5  -6 215.746  17.552   1
   3   5   6 238.928  16.508   1
   3   5   6 245.476  11.400   4
   3   5   6 221.006  15.251   2
  -4  -5  -6 254.128  14.759   3
  -4  -5  -6 265.778  19.803   1
   4   5   6 262.644  16.714   2
   4   5   6 295.894  18.355   1
   4   5   6 247.948  12.440   4
  -5  -5  -6 654.289  35.158   1
   5   5   6 639.565  33.635   1
   5   5   6 613.492  30.490   2
  -6  -5  -6 1076.25   53.97   1
   6   5   6 1094.98   47.75   2
  -7  -5  -6 44.8803 10.1475   1
   7   5   6 64.9729 10.3778   2
  -8  -5  -6 377.479  25.222   1
   8   5   6 356.680  22.231   2
  -9  -5  -6 417.940  27.913   1
 -10  -5  -6 100.456  15.177   1
 -11  -5  -6 7.01759 8.67384   1
  -6   6   6 127.631  17.123   1
  -5   6   6 345.021  26.244   1
  -5   6   6 393.654  22.773   2
  -4   6   6 42.3819 10.3501   1
  -4   6   6 40.4130 14.6223   5
  -4   6   6 45.4368  9.8613   2
  -3   6   6 114.146  12.805   2
  -3   6   6 66.5845 12.1018   1
  -3   6   6 108.954  18.274   5
  -2   6   6 474.396  30.232   1
  -2   6   6 495.658  26.473   2
  -2   6   6 517.229  35.392   5
   1  -6  -6 913.196  30.985   4
  -1   6   6 978.710  47.756   1
  -1   6   6 855.358  51.065   5
  -1   6   6 827.811  40.521   2
   0  -6  -6 55.3997  6.8211   4
   0   6   6 59.6166 13.9239   5
   0   6   6 42.0551  8.5864   2
   0   6   6 62.5990 10.4249   1
  -1  -6  -6 451.325  27.566   1
  -1  -6  -6 467.670  18.880   4
   1   6   6 490.269  33.138   5
   1   6   6 479.587  25.371   2
   1   6   6 515.552  28.823   1
  -2  -6  -6 1460.27   69.96   1
   2   6   6 1463.01   70.69   1
   2   6   6 1538.83   67.00   3
   2   6   6 1505.44   62.59   2
  -3  -6  -6 348.665  23.059   1
   3   6   6 355.169  20.733   2
   3   6   6 354.781  22.728   1
   3   6   6 369.006  20.608   3
   3   6   6 335.919  14.899   4
  -4  -6  -6 28.0191  7.9788   1
   4   6   6 19.4730  5.8185   3
   4   6   6 23.0056  6.7692   1
   4   6   6 25.3471  7.1223   2
   4   6   6 26.8416  5.6643   4
  -5  -6  -6 701.791  38.335   1
  -5  -6  -6 710.381  32.903   3
   5   6   6 692.480  33.990   2
   5   6   6 712.586  32.440   3
   5   6   6 711.762  37.648   1
  -6  -6  -6 643.357  37.003   1
   6   6   6 688.287  33.287   2
  -7  -6  -6 6.35057 7.40029   1
   7   6   6 2.67604 6.75928   2
  -8  -6  -6 76.9383 12.7686   1
   8   6   6 60.6481 10.8167   2
  -9  -6  -6 420.336  29.127   1
 -10  -6  -6 113.299  16.278   1
 -11  -6  -6 0.19867 9.17628   1
  -5   7   6 208.392  20.362   1
  -4   7   6 49.7342 15.8432   5
  -4   7   6 94.9258 14.2130   1
  -4   7   6 63.5926 11.1726   2
  -3   7   6 53.8637 11.2174   1
  -3   7   6 65.6564 10.7097   2
  -3   7   6 76.0578 17.2161   5
  -2   7   6 499.054  26.915   2
  -2   7   6 475.339  30.645   1
  -2   7   6 474.404  34.705   5
  -1   7   6 420.243  32.213   5
  -1   7   6 489.813  25.958   2
  -1   7   6 447.248  28.595   1
   0  -7  -6 122.700   9.844   4
   0   7   6 123.919  13.253   2
   0   7   6 137.252  14.634   1
   0   7   6 112.311  18.147   5
  -1  -7  -6 612.485  23.868   4
   1   7   6 659.876  32.333   2
   1   7   6 635.627  36.050   1
   1   7   6 654.626  35.063   3
   1   7   6 634.042  40.055   5
  -2  -7  -6 952.755  47.891   1
   2   7   6 936.577  42.620   2
   2   7   6 863.736  47.185   1
   2   7   6 946.974  52.733   5
   2   7   6 931.254  45.248   3
  -3  -7  -6 471.522  28.732   1
   3   7   6 465.875  28.170   1
   3   7   6 426.111  25.158   3
   3   7   6 448.873  25.026   2
   3   7   6 464.320  18.295   4
  -4  -7  -6 2.40371 6.43190   1
   4   7   6 2.91842 1.66594   4
   4   7   6 -0.8188  4.9837   1
   4   7   6 6.57191 6.46467   2
   4   7   6 4.12955 5.64820   3
  -5  -7  -6 558.334  33.808   1
   5   7   6 579.889  28.577   3
   5   7   6 601.987  23.093   4
   5   7   6 580.376  30.142   2
   5   7   6 562.793  32.902   1
  -6  -7  -6 787.006  42.314   1
   6   7   6 725.004  36.553   2
  -7  -7  -6 95.7104 14.4969   1
   7   7   6 116.574  13.573   2
  -8  -7  -6 182.667  19.424   1
   8   7   6 141.397  15.595   2
  -9  -7  -6 356.137  26.702   1
 -10  -7  -6 204.014  21.638   1
 -11  -7  -6 10.0599 10.1723   1
  -5   8   6 148.946  17.802   1
  -4   8   6 33.2164 10.6215   2
  -4   8   6 56.0476 12.1565   1
  -3   8   6 82.8660 14.1336   1
  -3   8   6 102.765  13.096   2
  -3   8   6 108.560  19.520   5
  -2   8   6 405.346  28.627   1
  -2   8   6 455.274  34.175   5
  -2   8   6 437.215  25.630   2
  -1   8   6 547.302  33.813   1
  -1   8   6 547.781  37.701   5
  -1   8   6 544.459  29.405   2
   0   8   6 20.5612  8.3610   1
   0   8   6 12.1465 10.2861   5
   0   8   6 12.9272  7.9604   2
   1   8   6 878.557  44.612   3
   1   8   6 835.317  46.039   1
   1   8   6 870.965  40.793   2
   1   8   6 826.769  49.380   5
   2   8   6 1470.29   67.38   3
   2   8   6 1461.98   71.18   1
   2   8   6 1399.97   62.47   2
   2   8   6 1445.95   74.88   5
   3   8   6 447.598  18.487   4
   3   8   6 448.912  32.731   5
   3   8   6 462.654  26.787   3
   3   8   6 447.726  28.922   1
   3   8   6 453.636  25.869   2
  -4  -8  -6 36.5460  9.7894   1
   4   8   6 44.2990  7.1268   4
   4   8   6 39.5884  9.7134   1
   4   8   6 44.6056  8.8785   3
   4   8   6 30.1178  8.8870   2
  -5  -8  -6 558.003  33.693   1
   5   8   6 563.494  28.633   3
   5   8   6 522.861  29.537   2
  -6  -8  -6 870.026  45.778   1
   6   8   6 779.116  39.902   2
  -7  -8  -6 86.3969 14.1787   1
   7   8   6 91.0866 12.8879   2
  -8  -8  -6 130.950  17.395   1
   8   8   6 102.485  14.543   2
  -9  -8  -6 285.453  24.698   1
   9   8   6 218.018  20.300   2
 -10  -8  -6 254.562  24.719   1
 -11  -8  -6 0.42416 9.89873   1
  -4   9   6 77.9413 14.2717   1
  -3   9   6 21.6123  9.2590   1
  -3   9   6 35.3879 14.3599   5
  -3   9   6 33.6284  9.8389   2
  -2   9   6 294.539  24.045   1
  -2   9   6 332.536  21.982   2
  -2   9   6 286.307  28.123   5
  -1   9   6 404.197  28.784   1
  -1   9   6 422.789  25.547   2
  -1   9   6 426.968  32.938   5
   0   9   6 75.5002 17.0253   5
   0   9   6 61.8264 13.5626   3
   0   9   6 77.5268 13.5747   1
   0   9   6 65.1394 11.8575   2
   1   9   6 351.859  27.284   5
   1   9   6 323.023  24.100   3
   1   9   6 310.732  21.687   2
   1   9   6 304.141  23.991   1
   2   9   6 738.469  38.417   2
   2   9   6 830.054  44.887   1
   2   9   6 794.658  46.614   5
   2   9   6 771.705  41.614   3
   3   9   6 420.511  28.074   1
   3   9   6 407.720  25.562   3
   3   9   6 405.900  29.746   5
   3   9   6 380.031  24.205   2
   4   9   6 151.172  15.120   2
   4   9   6 141.887  14.410   3
   4   9   6 142.918  16.087   1
   4   9   6 146.888  19.705   5
   5   9   6 367.878  22.398   3
   5   9   6 350.816  23.343   2
   6   9   6 717.305  37.166   2
  -7  -9  -6 130.476  18.025   1
   7   9   6 131.972  15.640   2
  -8  -9  -6 38.3148 11.7871   1
   8   9   6 14.8164  9.8781   2
  -9  -9  -6 138.484  19.266   1
   9   9   6 94.2235 15.1479   2
 -10  -9  -6 222.249  24.477   1
  -3  10   6 36.4067 11.2128   2
  -3  10   6 26.6374 10.3187   1
  -2  10   6 307.575  29.299   5
  -2  10   6 281.700  24.494   1
  -2  10   6 283.562  21.600   2
  -1  10   6 261.889  22.523   1
  -1  10   6 227.411  19.328   2
  -1  10   6 205.925  24.408   5
   0  10   6 50.5410 13.9919   5
   0  10   6 46.6642 11.2488   1
   0  10   6 38.5185 12.7103   3
   0  10   6 46.2549 11.1937   2
   1  10   6 190.435  17.437   2
   1  10   6 172.326  21.188   5
   1  10   6 170.932  18.740   1
   1  10   6 176.807  19.444   3
   2  10   6 572.096  36.183   1
   2  10   6 558.037  33.850   3
   2  10   6 584.794  37.526   5
   2  10   6 519.777  30.881   2
   3  10   6 356.538  25.826   3
   3  10   6 440.390  30.557   5
   3  10   6 376.894  24.958   2
   3  10   6 411.151  28.999   1
   4  10   6 0.75835 7.18874   3
   4  10   6 2.54047 9.19579   5
   4  10   6 -2.2449  7.3643   2
   5  10   6 331.472  23.683   2
   5  10   6 345.157  27.475   5
   5  10   6 358.950  22.953   3
   6  10   6 291.059  21.916   2
   7  10   6 126.179  16.085   2
   8  10   6 12.5463  9.8107   2
   9  10   6 132.063  17.462   2
  -2  11   6 128.565  18.482   1
  -2  11   6 162.249  18.245   2
  -1  11   6 314.678  26.410   1
  -1  11   6 320.699  23.381   2
  -1  11   6 293.000  28.951   5
   0  11   6 82.1995 14.2252   2
   0  11   6 84.6111 15.3082   1
   0  11   6 62.9494 16.1767   5
   0  11   6 59.0478 15.6045   3
   1  11   6 51.5023 13.9816   5
   1  11   6 48.2529 11.4658   2
   1  11   6 33.7918 10.6571   1
   1  11   6 30.5964 12.9490   3
   2  11   6 248.056  20.698   2
   2  11   6 293.063  25.472   5
   2  11   6 263.729  24.132   1
   2  11   6 269.255  22.998   3
   3  11   6 313.456  26.405   1
   3  11   6 334.210  24.753   3
   3  11   6 303.285  22.951   2
   3  11   6 315.234  26.333   5
   4  11   6 5.18459 8.33122   2
   4  11   6 0.48875 9.45624   5
   4  11   6 -1.7369  7.6822   3
   5  11   6 168.456  17.804   2
   5  11   6 177.793  17.640   3
   6  11   6 266.348  21.797   2
   7  11   6 144.060  17.826   2
   8  11   6  4.2409 10.1366   2
   9  11   6 140.998  18.980   2
  -1  12   6 140.628  17.960   2
  -1  12   6 126.475  19.508   1
   0  12   6 40.3215 12.1063   1
   0  12   6 60.9623 16.8876   5
   0  12   6 42.5003 12.9185   2
   0  12   6 34.4119 14.6359   3
   1  12   6 -17.878   9.080   3
   1  12   6  4.9694 10.7520   5
   1  12   6 4.49033 8.45220   1
   1  12   6 1.83250 9.37994   2
   2  12   6 153.587  19.234   5
   2  12   6 109.762  17.621   3
   2  12   6 113.172  17.054   2
   2  12   6 158.633  21.472   1
   3  12   6 257.987  23.476   3
   3  12   6 272.530  22.575   2
   4  12   6 7.22096 9.61884   3
   4  12   6 2.96561 9.16911   2
   5  12   6 107.513  16.325   2
   6  12   6 277.408  23.448   2
   7  12   6 91.7259 16.1317   2
   8  12   6 -6.3284  9.6374   2
   1  13   6 -8.8174 10.4366   2
   1  13   6  3.3307 12.6205   3
   1  13   6 12.1158 10.2145   1
   2  13   6 323.504  28.642   3
   2  13   6 324.569  29.367   1
   2  13   6 321.302  26.205   2
   3  13   6 182.549  21.329   2
   3  13   6 174.724  22.115   3
   4  13   6  8.8562 10.0160   2
   4  13   6 -18.643   8.643   3
   5  13   6 63.4977 14.6358   2
   6  13   6 171.931  21.240   2
   7  13   6 95.6729 17.1341   2
   4  12  -7 116.944  22.925   3
   3  12  -7 53.9833 16.3531   3
   2  12  -7 52.1206 16.2174   3
   1  12  -7 131.653  21.312   3
   1  12  -7 131.833  20.146   1
   0  12  -7 101.418  17.857   1
   0  12  -7 110.101  20.222   3
  -1  12  -7 -7.1506 11.5037   3
  -1  12  -7 1.78139 8.11137   1
  -2  12  -7 105.348  20.467   3
  -2  12  -7 86.2029 16.5479   1
   5  11  -7 73.0405 18.6095   3
  -5 -11   7 40.5691 14.3364   2
   4  11  -7 144.661  23.274   3
  -4 -11   7 181.716  21.686   2
   3  11  -7 53.0578 16.1298   3
  -3 -11   7 34.5069 12.4468   2
   2  11  -7 40.2665 13.0068   3
  -2 -11   7 25.4090 10.8619   2
   1  11  -7 143.031  20.190   1
   1  11  -7 176.260  23.103   3
  -1 -11   7 165.637  18.798   2
   0  11  -7 271.883  24.681   1
   0  11  -7 219.201  24.314   3
  -1  11  -7 12.9416 11.1345   3
  -1  11  -7 -0.0245  7.6168   1
  -2  11  -7 81.0106 17.7215   3
  -2  11  -7 55.1697 13.1734   1
  -3  11  -7 249.370  22.445   1
  -3  11  -7 255.282  25.693   3
  -4  11  -7 116.082  20.950   3
  -4  11  -7 107.667  16.161   1
   6  10  -7 20.9018 15.4238   3
  -6 -10   7 -1.7523 11.1814   2
   5  10  -7 127.365  21.328   3
  -5 -10   7 89.8593 16.3889   2
   4  10  -7 194.934  25.897   3
  -4 -10   7 198.104  20.819   2
   3  10  -7 12.6987 11.5499   3
  -3 -10   7 4.31890 9.10962   2
   2  10  -7 20.0040 11.0822   1
   2  10  -7 42.7811 13.4307   3
  -2 -10   7 16.0452  9.7832   2
   1  10  -7 229.660  23.446   1
   1  10  -7 287.776  25.778   3
  -1 -10   7 253.730  21.019   2
   0  10  -7 397.619  29.314   1
   0  10  -7 359.389  29.689   3
   0 -10   7 391.022  25.567   2
  -1  10  -7 39.0315 13.0139   3
  -1  10  -7 32.7259 10.2046   1
  -2  10  -7 90.7763 14.9021   1
  -2  10  -7 102.955  17.116   3
  -3  10  -7 183.161  21.168   3
  -3  10  -7 138.441  16.618   1
  -4  10  -7 80.7985 13.4683   1
  -4  10  -7 88.9076 17.6713   3
  -5  10  -7 -6.5889 10.7011   3
  -5  10  -7 -2.3567  6.9180   1
   7   9  -7 107.861  20.314   3
  -7  -9   7 91.6375 17.7557   2
   6   9  -7 20.8880 15.9579   3
  -6  -9   7 12.4943 11.5996   2
   5   9  -7 91.5619 19.5993   3
  -5  -9   7 71.4343 14.6137   2
   4   9  -7 320.501  29.363   3
  -4  -9   7 318.652  24.751   2
   3   9  -7 171.912  22.847   3
  -3  -9   7 181.614  18.845   2
   2   9  -7 15.9278  9.8193   1
   2   9  -7 35.1260 13.2638   3
  -2  -9   7 13.5734  8.8793   2
   1   9  -7 305.061  24.965   1
   1   9  -7 266.574  24.789   3
  -1  -9   7 303.206  21.980   2
   0   9  -7 933.067  53.482   3
   0   9  -7 957.890  53.243   1
   0  -9   7 1028.38   46.90   2
  -1   9  -7 179.673  18.513   1
  -1   9  -7 185.479  20.602   3
   1  -9   7 196.931  17.462   2
  -2   9  -7 60.6650 13.6780   3
  -2   9  -7 59.1662 11.6741   1
  -3   9  -7 207.424  18.913   1
  -3   9  -7 224.109  21.927   3
  -4   9  -7 189.433  19.879   3
  -4   9  -7 154.653  16.198   1
  -5   9  -7 13.2170 11.2321   3
  -5   9  -7 6.93543 7.13611   1
  -6   9  -7 68.7056 16.6573   3
  -6   9  -7 97.4085 13.2480   1
   7   8  -7 99.0980 22.5413   3
  -7  -8   7 84.0897 16.8181   2
   6   8  -7 21.1463 14.7754   3
  -6  -8   7 21.6111 11.4471   2
   5   8  -7 70.9117 18.6475   3
  -5  -8   7 46.3930 12.6352   2
   4   8  -7 317.495  29.106   3
  -4  -8   7 310.445  23.853   2
   3   8  -7 189.295  23.868   3
  -3  -8   7 172.258  17.734   2
   2   8  -7 31.8159 10.7479   1
   2   8  -7 41.1682 13.1743   3
  -2  -8   7 31.7184  9.7226   2
   1   8  -7 338.759  26.951   3
   1   8  -7 326.745  25.565   1
  -1  -8   7 348.847  23.177   2
   0   8  -7 323.352  25.654   3
   0   8  -7 323.364  24.632   1
   0  -8   7 304.588  21.296   2
  -1   8  -7 68.4130 12.2722   1
  -1   8  -7 73.5845 14.0601   3
   1  -8   7 76.2245 11.1682   2
  -2   8  -7 -2.6650  8.2487   3
  -2   8  -7 4.75923 6.64380   1
   2  -8   7 0.67003 6.00321   2
  -3   8  -7 262.289  22.280   3
  -3   8  -7 241.284  19.717   1
  -4   8  -7 242.605  19.233   1
  -4   8  -7 266.069  22.940   3
  -5   8  -7 3.71697 6.09757   1
  -5   8  -7 13.2577  9.9087   3
  -6   8  -7 86.8769 11.9614   1
  -6   8  -7 110.171  17.935   3
  -7   8  -7 146.255  14.564   1
  -7   8  -7 141.966  21.615   3
   8   7  -7 106.869  25.459   3
  -8  -7   7 84.8164 16.8799   2
   7   7  -7 138.293  25.681   3
  -7  -7   7 141.078  19.309   2
   6   7  -7 55.5233 19.3664   3
  -6  -7   7 36.2118 12.5589   2
   5   7  -7 146.771  23.009   3
  -5  -7   7 118.862  16.181   2
   4   7  -7 395.705  33.660   3
  -4  -7   7 452.196  28.590   2
   3   7  -7 212.053  24.645   3
  -3  -7   7 226.117  19.083   2
   2   7  -7 3.45551 8.15776   1
   2   7  -7 27.3065 11.9332   3
  -2  -7   7 11.8806  8.1332   2
   1   7  -7 214.373  20.343   1
   1   7  -7 225.720  22.019   3
  -1  -7   7 216.415  18.166   2
   0   7  -7 641.348  38.502   3
   0   7  -7 671.414  38.246   1
   0  -7   7 631.950  33.160   2
  -1   7  -7 354.799  24.612   1
  -1   7  -7 320.531  25.278   3
   1  -7   7 347.060  21.374   2
  -2   7  -7 133.267  14.704   1
  -2   7  -7 148.455  16.962   3
   2  -7   7 134.974  13.530   2
  -3   7  -7 791.914  42.245   1
  -3   7  -7 792.300  43.122   3
  -4   7  -7 403.218  25.563   1
  -4   7  -7 423.824  28.081   3
  -5   7  -7 51.8298  9.0929   1
  -5   7  -7 49.1263 11.7491   3
  -6   7  -7 35.0203 12.1006   3
  -6   7  -7 53.4368  9.0975   1
  -7   7  -7 253.444  24.061   3
  -7   7  -7 249.146  18.233   1
  -8   7  -7 114.716  13.044   1
   8   6  -7 108.499  26.114   3
  -8  -6   7 64.1023 15.5846   1
  -8  -6   7 85.6049 16.5029   2
   7   6  -7 199.035  29.832   3
  -7  -6   7 201.398  20.908   2
  -7  -6   7 209.383  21.673   1
   6   6  -7 21.5689 18.1101   3
  -6  -6   7 10.1721  9.7183   2
  -6  -6   7 15.3789  9.7323   1
   5   6  -7 109.681  21.568   3
  -5  -6   7 91.7591 14.3431   2
  -5  -6   7 110.469  15.959   1
   4   6  -7 303.387  29.354   3
  -4  -6   7 303.622  23.369   1
  -4  -6   7 318.150  23.242   2
   3   6  -7 251.396  26.254   3
   3   6  -7 239.218  22.147   1
  -3  -6   7 253.661  20.396   1
  -3  -6   7 252.401  19.185   5
  -3  -6   7 222.434  19.239   2
   2   6  -7 129.994  16.770   1
   2   6  -7 97.2211 17.7257   3
  -2  -6   7 81.7157 12.8610   2
  -2  -6   7 112.522  13.833   1
   1   6  -7 456.450  29.149   1
   1   6  -7 405.817  29.691   3
  -1  -6   7 409.666  24.980   2
   0   6  -7 684.119  38.607   1
   0   6  -7 704.690  39.308   3
   0  -6   7 658.573  33.741   2
  -1   6  -7 183.698  17.077   1
  -1   6  -7 185.670  18.470   3
   1  -6   7 160.380  14.457   2
  -2   6  -7 64.8833 11.9400   3
  -2   6  -7 54.1900 10.3533   1
   2  -6   7 47.4715  8.4574   2
  -3   6  -7 747.738  38.963   1
  -3   6  -7 698.129  38.956   3
  -3   6  -7 702.862  38.534   1
   3  -6   7 745.203  33.938   2
  -4   6  -7 894.308  43.509   1
  -4   6  -7 786.977  42.620   1
  -4   6  -7 842.561  44.075   3
  -5   6  -7 145.710  13.840   1
  -5   6  -7 146.395  14.085   1
  -5   6  -7 179.618  17.354   3
  -6   6  -7 62.4579  9.3283   1
  -6   6  -7 53.5285  8.7052   1
  -6   6  -7 48.0496 11.8062   3
  -7   6  -7 209.742  20.029   3
  -7   6  -7 199.180  15.565   1
  -8   6  -7 126.618  13.182   1
   8   5  -7 31.3941 21.4955   3
  -8  -5   7 48.3886 13.6735   2
  -8  -5   7 35.7818 11.5208   1
   7   5  -7 39.5938 21.8835   3
  -7  -5   7 76.3456 14.9979   1
  -7  -5   7 84.0282 15.1619   2
   6   5  -7 15.5615 19.8025   3
  -6  -5   7 29.1962 10.6071   1
  -6  -5   7 33.3507  9.9217   2
   5   5  -7 86.1097 21.3698   3
  -5  -5   7 88.7050 13.9387   2
  -5  -5   7 88.3139 13.8718   1
   4   5  -7 471.195  37.073   3
  -4  -5   7 521.136  28.847   5
  -4  -5   7 469.103  28.497   2
  -4  -5   7 453.453  30.235   1
   3   5  -7 226.999  21.772   1
   3   5  -7 214.026  26.225   3
  -3  -5   7 198.359  19.140   5
  -3  -5   7 267.416  19.938   1
  -3  -5   7 209.464  18.081   2
   2   5  -7 33.3060 14.1121   3
   2   5  -7 68.8494 12.7626   1
  -2  -5   7 77.0527 11.3566   1
  -2  -5   7 49.2941 10.2092   2
   1   5  -7 428.149  30.900   3
   1   5  -7 425.499  28.470   1
  -1  -5   7 488.104  25.740   2
  -1  -5   7 410.118  26.459   1
   0   5  -7 769.916  41.915   1
   0   5  -7 761.605  42.131   3
   0   5  -7 741.818  24.822   4
   0  -5   7 842.486  40.645   1
   0  -5   7 759.305  36.568   2
  -1   5  -7 291.210  20.096   1
  -1   5  -7 259.420  19.589   1
  -1   5  -7 233.533  20.023   3
   1  -5   7 228.933  16.643   2
  -2   5  -7 53.5666 10.3845   3
  -2   5  -7 55.9235  9.6986   1
   2  -5   7 62.6450  8.7702   2
  -3   5  -7 843.917  41.941   1
  -3   5  -7 825.444  42.012   1
  -3   5  -7 869.559  37.330   2
  -3   5  -7 773.918  41.393   3
   3  -5   7 763.380  36.225   2
  -4   5  -7 911.676  45.929   1
  -4   5  -7 868.251  46.314   3
  -4   5  -7 961.500  46.482   1
   4  -5   7 974.821  40.460   2
  -5   5  -7 193.855  16.767   3
  -5   5  -7 164.450  14.459   1
  -5   5  -7 170.828  14.567   1
  -6   5  -7 64.0748 11.9721   3
  -6   5  -7 67.0664  9.2745   1
  -6   5  -7 78.2577  9.9584   1
  -7   5  -7 346.672  24.114   3
  -7   5  -7 308.930  19.404   1
  -7   5  -7 326.089  20.518   1
  -8   5  -7 158.395  12.686   1
  -8   5  -7 178.221  14.661   1
   8   4  -7 25.6058 23.7799   3
  -8  -4   7 70.9880 13.0387   1
  -8  -4   7 67.0198 14.7956   2
  -7  -4   7 225.126  20.649   1
  -7  -4   7 200.158  20.318   2
  -6  -4   7 19.3270 10.1855   2
  -6  -4   7 33.8060 10.0131   1
   5   4  -7 50.6039 20.4840   3
  -5  -4   7 70.6639 12.3715   2
  -5  -4   7 53.7488 10.7932   1
   4   4  -7 644.286  45.445   3
  -4  -4   7 645.390  34.779   2
  -4  -4   7 669.908  37.547   5
  -4  -4   7 685.129  38.186   1
   3   4  -7 357.333  34.008   3
   3   4  -7 410.992  29.225   1
  -3  -4   7 422.352  25.268   2
  -3  -4   7 391.596  27.567   5
  -3  -4   7 466.688  27.045   1
   2   4  -7 205.140  23.745   3
   2   4  -7 204.393  19.043   1
  -2  -4   7 191.280  16.193   2
  -2  -4   7 199.219  16.690   1
   1   4  -7 181.578  17.630   1
   1   4  -7 187.946  21.153   3
  -1  -4   7 191.099  15.267   2
  -1  -4   7 155.497  15.002   1
   0   4  -7 1757.82   82.78   1
   0   4  -7 1734.65   53.45   4
   0   4  -7 1782.63   81.84   3
   0  -4   7 1726.64   72.42   2
   0  -4   7 1783.89   80.91   1
  -1   4  -7 953.991  44.953   1
  -1   4  -7 796.112  43.739   3
  -1   4  -7 846.800  44.745   1
   1  -4   7 922.036  43.051   1
   1  -4   7 826.146  39.033   2
  -2   4  -7 17.0559  7.4961   3
  -2   4  -7 13.5518  6.8200   1
   2  -4   7 6.50620 5.35215   2
  -3   4  -7 714.556  32.807   2
  -3   4  -7 693.723  36.358   3
  -3   4  -7 752.294  36.963   1
  -3   4  -7 694.209  36.757   1
   3  -4   7 702.120  32.203   2
   3  -4   7 664.952  22.711   4
  -4   4  -7 665.134  29.106   2
  -4   4  -7 551.886  32.284   1
  -4   4  -7 588.329  32.863   1
  -4   4  -7 641.725  32.844   3
   4  -4   7 650.682  28.876   2
  -5   4  -7 425.234  25.050   3
  -5   4  -7 407.793  23.881   1
  -5   4  -7 444.651  25.015   1
  -6   4  -7 93.8031  9.9721   1
  -6   4  -7 105.271  11.571   1
  -6   4  -7 86.5717 12.5220   3
  -7   4  -7 294.681  17.821   1
  -7   4  -7 289.260  21.651   3
  -7   4  -7 311.199  19.693   1
  -8   4  -7 147.245  14.225   1
  -8   4  -7 152.853  11.633   1
  -8  -3   7 146.340  19.593   1
  -8  -3   7 152.603  18.738   2
  -7  -3   7 124.191  17.169   1
  -7  -3   7 107.839  15.604   2
  -6  -3   7 76.3577 13.3258   1
  -6  -3   7 68.6227 13.2017   2
  -6  -3   7 48.1366 12.8587   5
  -5  -3   7 2.90205 7.61626   2
  -5  -3   7 15.2961  7.9310   1
  -5  -3   7 6.36750 8.61529   5
  -4  -3   7 581.600  34.858   1
  -4  -3   7 639.061  36.901   5
  -4  -3   7 616.338  32.350   2
   3   3  -7 1074.91   55.37   1
  -3  -3   7 977.281  53.915   5
  -3  -3   7 1051.95   51.86   1
  -3  -3   7 1000.96   46.91   2
   2   3  -7 6.46588 8.19006   1
   2   3  -7 15.4196 14.0993   3
  -2  -3   7 14.0703  6.3302   1
  -2  -3   7 3.20748 6.68907   2
   1   3  -7 208.430  18.901   1
   1   3  -7 280.264  24.473   3
  -1  -3   7 232.224  16.446   2
  -1  -3   7 198.608  16.422   1
   0   3  -7 743.242  24.939   4
   0   3  -7 694.130  39.547   1
   0   3  -7 765.829  40.883   3
   0  -3   7 700.031  37.338   1
   0  -3   7 768.724  34.903   2
  -1   3  -7 1849.26   85.52   1
  -1   3  -7 1979.85   84.69   1
  -1   3  -7 1661.83   82.37   3
   1  -3   7 1783.45   74.82   2
   1  -3   7 1923.71   83.46   1
  -2   3  -7 1.31453 4.12533   1
  -2   3  -7 -1.3106  5.4522   1
  -2   3  -7 1.14016 5.63886   3
   2  -3   7 0.38299 4.54522   2
  -3   3  -7 620.039  32.758   3
  -3   3  -7 675.216  33.915   1
  -3   3  -7 689.552  30.582   2
  -3   3  -7 646.148  34.511   1
   3  -3   7 648.944  30.020   2
   3  -3   7 606.269  21.016   4
  -4   3  -7 591.940  29.008   3
  -4   3  -7 546.078  25.834   2
  -4   3  -7 515.248  29.646   1
  -4   3  -7 531.958  28.900   1
   4  -3   7 529.797  25.768   2
  -5   3  -7 522.654  28.226   3
  -5   3  -7 525.285  27.997   1
  -5   3  -7 566.727  29.686   1
   5  -3   7 527.010  25.103   2
  -6   3  -7 65.4232 10.0227   1
  -6   3  -7 67.1379 10.1018   3
  -6   3  -7 74.8103  8.6986   1
  -7   3  -7 596.716  31.878   3
  -7   3  -7 604.762  31.942   1
  -7   3  -7 570.181  29.495   1
  -8   3  -7 301.728  17.494   1
  -8   3  -7 286.115  20.365   1
  -9   3  -7 5.76401 4.10215   1
  -9   3  -7 2.61111 6.58394   1
 -10   3  -7 44.7849  8.7507   1
  -8  -2   7 69.1959 13.5185   1
  -8  -2   7 97.1112 15.9087   2
  -7  -2   7 184.727  18.305   1
  -7  -2   7 144.339  17.867   2
  -6  -2   7 107.187  17.630   5
  -6  -2   7 140.405  15.334   1
  -6  -2   7 108.659  15.231   2
  -5  -2   7 1.04261 7.73451   2
  -5  -2   7 -0.9542  5.9037   1
  -5  -2   7 7.38866 9.30871   5
  -4  -2   7 416.070  27.271   1
  -4  -2   7 403.609  25.283   2
  -4  -2   7 507.801  31.138   5
   3   2  -7 845.606  46.018   1
  -3  -2   7 765.424  45.391   5
  -3  -2   7 801.356  38.934   2
  -3  -2   7 853.556  43.148   1
   2   2  -7 99.2769 14.7127   1
  -2  -2   7 111.371  12.379   1
  -2  -2   7 88.9431 11.8357   2
   1   2  -7 74.4798 12.3748   1
  -1  -2   7 86.0362 10.4921   2
  -1  -2   7 66.0106  9.7207   1
   0   2  -7 1489.22   69.90   3
   0   2  -7 1450.57   45.42   4
   0   2  -7 1426.83   69.79   1
   0  -2   7 1437.06   60.80   2
   0  -2   7 1462.00   67.80   1
  -1   2  -7 1128.21   51.38   1
  -1   2  -7 1034.31   51.43   3
  -1   2  -7 1028.63   32.83   4
  -1   2  -7 1014.40   52.39   1
   1  -2   7 1020.47   45.65   2
   1  -2   7 1114.84   50.61   1
  -2   2  -7 77.7590 10.7143   3
  -2   2  -7 84.8341 10.4399   1
  -2   2  -7 79.4058 11.2642   1
   2  -2   7 76.3275  9.4648   2
   2  -2   7 88.8643  8.6896   1
  -3   2  -7 257.152  16.780   3
  -3   2  -7 297.427  16.549   2
  -3   2  -7 260.717  18.542   1
  -3   2  -7 195.812  15.160   1
   3  -2   7 252.643  15.708   2
   3  -2   7 263.414  10.264   4
  -4   2  -7 881.513  36.357   2
  -4   2  -7 826.237  40.540   1
  -4   2  -7 796.639  38.841   3
  -4   2  -7 830.008  42.188   1
   4  -2   7 826.563  36.579   2
  -5   2  -7 426.455  20.213   2
  -5   2  -7 405.789  21.970   3
  -5   2  -7 404.433  24.500   1
  -5   2  -7 387.163  22.133   1
   5  -2   7 398.357  20.780   2
  -6   2  -7 4.06594 5.63369   3
  -6   2  -7 11.7175  4.7332   1
  -6   2  -7 13.5996  7.6626   1
  -7   2  -7 462.140  27.578   1
  -7   2  -7 467.180  25.914   3
  -7   2  -7 473.656  24.783   1
  -8   2  -7 229.608  14.710   1
  -8   2  -7 212.731  17.477   1
  -9   2  -7 41.2411  8.3616   1
  -9   2  -7 38.9743  6.5686   1
 -10   2  -7 -1.2199  6.9151   1
  -8  -1   7 87.2741 15.2538   1
  -8  -1   7 111.172  15.790   2
  -7  -1   7 219.361  19.613   2
  -7  -1   7 212.464  20.179   1
  -6  -1   7 242.995  19.286   2
  -6  -1   7 284.058  21.372   1
  -6  -1   7 212.175  23.056   5
  -5  -1   7 13.2344  9.8701   5
  -5  -1   7 -3.0135  5.9337   1
  -5  -1   7 -2.2283  7.4595   2
  -4  -1   7 812.573  44.626   1
  -4  -1   7 844.843  40.617   2
  -4  -1   7 887.594  48.718   5
  -3  -1   7 663.815  33.095   2
  -3  -1   7 648.314  39.452   5
  -3  -1   7 663.303  36.524   1
   2   1  -7 139.489  16.065   1
  -2  -1   7 161.889  14.226   1
  -2  -1   7 111.417  16.506   5
  -2  -1   7 122.211  12.986   2
   1   1  -7 192.789  18.004   1
  -1  -1   7 166.043  14.386   1
  -1  -1   7 203.567  14.706   2
   0   1  -7 978.235  50.940   1
   0  -1   7 1040.24   44.42   2
   0  -1   7 978.252  48.420   1
  -1   1  -7 2184.49   65.55   4
  -1   1  -7 2059.83   97.06   3
  -1   1  -7 2244.66  100.76   1
   1  -1   7 2259.10   98.01   1
   1  -1   7 2203.76   87.72   2
  -2   1  -7 162.001  14.886   3
  -2   1  -7 182.945  13.427   1
  -2   1  -7 171.449  15.725   1
   2  -1   7 169.358  12.271   1
   2  -1   7 164.372  12.693   2
  -3   1  -7 818.186  39.583   3
  -3   1  -7 914.026  37.938   2
  -3   1  -7 850.894  44.126   1
   3  -1   7 851.653  37.683   2
   3  -1   7 865.913  27.470   4
  -4   1  -7 1247.65   57.99   1
  -4   1  -7 1102.82   52.19   3
  -4   1  -7 1263.11   55.70   1
  -4   1  -7 1221.13   49.44   2
   4  -1   7 1127.20   49.42   2
  -5   1  -7 561.903  27.889   3
  -5   1  -7 605.553  33.066   1
  -5   1  -7 561.549  30.028   1
  -5   1  -7 623.442  27.160   2
   5  -1   7 597.551  27.652   2
   5  -1   7 601.753  30.250   3
  -6   1  -7 14.6683  5.0321   2
  -6   1  -7 17.4780  5.0431   1
  -6   1  -7 13.9298  7.6008   1
  -6   1  -7 10.8550  5.2702   3
   6  -1   7 18.1457  5.8230   3
   6  -1   7 9.42379 5.26625   2
  -7   1  -7 566.152  28.818   3
  -7   1  -7 621.928  32.449   1
  -7   1  -7 556.630  29.329   1
  -8   1  -7 423.961  23.052   1
  -8   1  -7 407.798  25.231   1
  -9   1  -7 31.5540  8.4043   1
 -10   1  -7 52.4935  9.3842   1
 -11   1  -7 143.131  14.732   1
  -8   0   7 71.7913 12.1486   2
  -8   0   7 51.3730 11.8978   1
  -7   0   7 159.347  17.240   2
  -7   0   7 163.077  17.693   1
  -6   0   7 131.762  15.937   2
  -6   0   7 130.895  21.007   5
  -6   0   7 180.471  17.353   1
  -5   0   7 41.1864 12.4219   5
  -5   0   7 19.9640  8.7465   2
  -5   0   7 13.9944  7.0676   1
  -4   0   7 330.279  26.264   5
  -4   0   7 296.977  20.723   2
  -4   0   7 309.369  22.592   1
  -3   0   7 699.436  42.509   5
  -3   0   7 769.795  39.286   1
  -3   0   7 679.045  34.801   2
   2   0  -7 251.586  20.529   1
  -2   0   7 264.213  18.419   1
  -2   0   7 263.012  22.158   1
  -2   0   7 229.910  22.239   5
  -2   0   7 235.808  17.315   2
   1   0  -7 247.951  19.482   1
  -1   0   7 221.837  17.171   1
  -1   0   7 279.427  17.310   2
   0   0  -7 1165.25   56.45   1
   0   0   7 1068.50   48.85   2
   0   0   7 1173.82   54.57   1
  -1   0  -7 1603.39   48.78   4
  -1   0  -7 1529.95   74.61   1
   1   0   7 1632.22   65.54   2
   1   0   7 1595.27   72.73   1
  -2   0  -7 10.3199  4.5318   1
  -2   0  -7 15.5466  8.0798   3
  -2   0  -7 8.30907 6.42608   1
   2   0   7 8.68473 3.92666   1
   2   0   7 9.87565 3.50399   4
   2   0   7 14.3067  5.4002   2
  -3   0  -7 320.634  21.433   1
  -3   0  -7 352.703  19.807   1
  -3   0  -7 310.808  18.417   3
   3   0   7 301.102  17.795   2
   3   0   7 320.436  12.528   4
   3   0   7 319.588  17.853   1
  -4   0  -7 1926.77   83.27   1
  -4   0  -7 1809.05   71.71   2
  -4   0  -7 1740.21   75.56   3
   4   0   7 1703.07   71.65   2
  -5   0  -7 501.470  29.767   1
  -5   0  -7 532.816  24.753   2
  -5   0  -7 495.025  27.214   1
   5   0   7 550.144  25.451   2
  -6   0  -7 15.9416  5.5688   2
  -6   0  -7 28.1448  6.1033   1
  -6   0  -7 13.2966  8.0803   1
   6   0   7 19.3870  5.7870   2
  -7   0  -7 359.577  23.985   1
  -7   0  -7 402.488  22.167   1
  -8   0  -7 646.320  31.436   1
  -8   0  -7 543.346  32.342   1
  -9   0  -7 128.606  13.583   1
  -9   0  -7 110.472  13.716   1
 -10   0  -7 25.5780  8.2256   1
 -11   0  -7 157.161  15.744   1
  -8   1   7 33.9587 11.4855   1
  -7   1   7 224.042  21.046   1
  -7   1   7 251.222  20.008   2
  -6   1   7 144.126  16.252   2
  -6   1   7 189.331  17.999   1
  -6   1   7 148.562  22.810   5
  -5   1   7 11.6867 11.1042   5
  -5   1   7 -1.0931  6.2239   1
  -5   1   7 1.84460 7.93003   2
  -4   1   7 500.627  34.197   5
  -4   1   7 484.910  26.893   2
  -4   1   7 453.010  29.139   1
  -3   1   7 625.617  32.825   1
  -3   1   7 537.975  36.382   5
  -3   1   7 515.284  28.552   2
   2  -1  -7 73.7800 11.4950   1
  -2   1   7 79.2540 10.8081   2
  -2   1   7 99.8728 14.4770   1
  -2   1   7 94.8096 12.0093   1
  -2   1   7 63.1835 14.2548   5
   1  -1  -7 22.3685  8.0047   1
  -1   1   7 2.42424 4.81295   1
  -1   1   7 20.4691  6.6905   2
   0  -1  -7 1533.11   71.58   1
   0  -1  -7 1471.56   47.25   4
   0   1   7 1525.20   62.80   2
   0   1   7 1506.23   70.28   1
  -1  -1  -7 1515.15   71.86   1
  -1  -1  -7 1564.54   47.19   4
   1   1   7 1520.54   63.23   2
   1   1   7 1491.54   70.14   1
  -2  -1  -7 46.5336  9.3411   1
   2   1   7 51.1135  5.3926   4
   2   1   7 70.4145  8.9575   2
   2   1   7 51.9923  7.3437   1
  -3  -1  -7 398.545  22.237   1
  -3  -1  -7 386.189  21.885   3
  -3  -1  -7 366.967  23.870   1
   3   1   7 378.934  14.600   4
   3   1   7 362.861  20.199   2
   3   1   7 412.822  21.324   1
  -4  -1  -7 1618.43   71.39   1
  -4  -1  -7 1568.82   63.56   3
  -4  -1  -7 1273.17   68.43   1
   4   1   7 1584.21   61.75   2
  -5  -1  -7 550.914  29.785   1
  -5  -1  -7 576.526  32.150   1
  -5  -1  -7 576.676  27.015   2
   5   1   7 584.914  27.225   2
  -6  -1  -7 6.06310 4.71576   1
  -6  -1  -7 9.89376 7.81024   1
  -6  -1  -7 1.62154 5.51364   2
   6   1   7 8.05601 5.48798   2
  -7  -1  -7 344.324  23.231   1
  -7  -1  -7 381.401  21.486   1
   7   1   7 324.301  19.238   2
  -8  -1  -7 680.540  34.691   1
  -8  -1  -7 584.662  34.517   1
  -9  -1  -7 141.126  14.803   1
 -10  -1  -7 13.1136  7.5143   1
 -11  -1  -7 124.128  15.090   1
  -7   2   7 98.9483 15.2770   1
  -7   2   7 100.213  13.604   2
  -6   2   7 167.073  24.610   5
  -6   2   7 168.583  16.434   2
  -6   2   7 154.955  16.907   1
  -5   2   7 -1.5377  7.2763   2
  -5   2   7 -1.9111  9.5349   5
  -5   2   7 -2.3337  6.3186   1
  -4   2   7 275.896  24.889   5
  -4   2   7 219.974  18.887   1
  -4   2   7 254.740  18.386   2
  -3   2   7 637.350  35.033   1
  -3   2   7 614.118  39.683   5
  -3   2   7 567.573  30.707   2
  -2   2   7 124.238  13.124   1
  -2   2   7 139.784  16.645   1
  -2   2   7 97.1014 16.3968   5
  -2   2   7 100.313  12.385   2
   1  -2  -7 186.691  16.980   1
  -1   2   7 238.112  22.186   5
  -1   2   7 209.018  15.456   2
  -1   2   7 212.314  18.975   1
  -1   2   7 182.019  15.779   1
   0  -2  -7 1549.53   72.69   1
   0  -2  -7 1608.72   48.78   4
   0   2   7 1479.61   64.36   2
   0   2   7 1550.40   72.14   1
  -1  -2  -7 1609.26   51.06   4
  -1  -2  -7 1626.17   76.99   1
   1   2   7 1672.99   67.99   2
   1   2   7 1710.95   76.33   1
  -2  -2  -7 77.9643 11.1469   1
   2   2   7 75.1511  9.2485   2
   2   2   7 72.6906  8.5975   1
   2   2   7 67.4333  6.1283   4
  -3  -2  -7 537.358  27.543   1
  -3  -2  -7 488.758  28.821   1
   3   2   7 485.577  18.062   4
   3   2   7 484.268  24.423   2
   3   2   7 492.359  26.231   1
  -4  -2  -7 1751.91   80.34   1
  -4  -2  -7 1807.67   81.77   1
   4   2   7 1747.77   53.94   4
   4   2   7 1722.25   71.00   2
   4   2   7 1793.24   79.16   1
  -5  -2  -7 800.481  41.517   1
   5   2   7 801.385  35.684   2
  -6  -2  -7 5.37945 5.82668   2
  -6  -2  -7 3.60188 4.59198   1
  -6  -2  -7 14.5724  8.2344   1
   6   2   7 13.3849  5.7421   2
  -7  -2  -7 599.933  33.141   1
  -7  -2  -7 701.329  35.263   1
  -7  -2  -7 596.694  34.569   1
   7   2   7 602.552  29.744   2
  -8  -2  -7 714.598  38.370   1
  -9  -2  -7 79.2258 12.3105   1
 -10  -2  -7 1.38801 7.12388   1
 -11  -2  -7 180.994  18.003   1
  -7   3   7 93.4192 15.4144   1
  -6   3   7 207.789  19.721   1
  -6   3   7 204.798  17.824   2
  -5   3   7 -3.3991  6.1514   1
  -5   3   7 -3.8326  7.5897   2
  -5   3   7 -0.9346 10.5941   5
  -4   3   7 123.872  19.285   5
  -4   3   7 89.5369 13.5307   1
  -4   3   7 127.459  13.722   2
  -3   3   7 538.622  27.890   2
  -3   3   7 507.476  30.816   1
  -3   3   7 487.139  35.147   5
  -2   3   7 177.527  20.680   5
  -2   3   7 239.327  18.295   1
  -2   3   7 199.842  16.064   2
   1  -3  -7 23.8147  7.3326   1
  -1   3   7 25.5112  7.5227   1
  -1   3   7 25.7658  9.0389   1
  -1   3   7 36.7443  8.2184   2
  -1   3   7 42.5136 12.6458   5
   0  -3  -7 746.740  40.578   1
   0  -3  -7 824.729  41.329   1
   0  -3  -7 800.035  27.349   4
   0   3   7 765.867  40.861   1
   0   3   7 824.934  36.931   2
  -1  -3  -7 1620.25   76.33   1
  -1  -3  -7 1577.58   50.83   4
  -1  -3  -7 1664.63   75.98   1
   1   3   7 1567.25   67.10   2
   1   3   7 1746.65   76.15   1
  -2  -3  -7 450.191  26.998   1
  -2  -3  -7 494.134  27.821   1
   2   3   7 460.771  25.752   1
   2   3   7 441.775  23.539   2
  -3  -3  -7 291.251  20.206   1
  -3  -3  -7 244.331  19.315   1
  -3  -3  -7 263.021  15.873   3
   3   3   7 276.777  12.279   4
   3   3   7 290.207  17.787   1
   3   3   7 291.691  16.870   2
  -4  -3  -7 897.095  46.550   1
  -4  -3  -7 939.946  47.320   1
  -4  -3  -7 956.634  46.190   1
   4   3   7 923.703  40.784   2
   4   3   7 931.491  30.836   4
   4   3   7 927.275  44.821   1
  -5  -3  -7 463.932  27.944   1
  -5  -3  -7 440.496  26.183   1
  -5  -3  -7 433.539  27.512   1
   5   3   7 435.039  24.582   1
   5   3   7 514.077  24.181   2
  -6  -3  -7 200.572  18.341   1
   6   3   7 226.935  15.437   2
  -7  -3  -7 128.515  15.178   1
   7   3   7 102.492  11.707   2
  -8  -3  -7 490.351  29.747   1
  -9  -3  -7 188.132  18.005   1
 -10  -3  -7 8.37977 7.82813   1
 -11  -3  -7 141.528  17.346   1
  -7   4   7 84.6718 14.9852   1
  -6   4   7 91.0530 14.7446   1
  -6   4   7 99.4574 13.7859   2
  -5   4   7  4.6695 12.3214   5
  -5   4   7 10.2452  7.7298   1
  -5   4   7 5.93461 8.12792   2
  -4   4   7 42.6483 10.1757   1
  -4   4   7 66.5356 15.2659   5
  -4   4   7 51.1376 10.3773   2
  -3   4   7 552.332  29.849   2
  -3   4   7 569.938  34.034   1
  -3   4   7 603.026  39.717   5
  -2   4   7 381.262  24.437   1
  -2   4   7 326.055  21.165   2
  -2   4   7 318.436  27.848   5
  -1   4   7 0.75495 5.51014   1
  -1   4   7 -2.7335  9.5073   5
  -1   4   7 11.2128  6.8349   2
   0  -4  -7 337.785  14.976   4
   0  -4  -7 300.943  22.140   1
   0   4   7 368.716  25.099   1
   0   4   7 340.459  22.618   1
   0   4   7 377.828  28.230   5
   0   4   7 366.849  20.992   2
  -1  -4  -7 1366.68   43.15   4
  -1  -4  -7 1330.02   63.78   1
   1   4   7 1335.51   56.85   2
   1   4   7 1338.12   64.19   1
  -2  -4  -7 117.021  13.774   1
   2   4   7 120.976  11.522   2
   2   4   7 122.313  11.811   1
  -3  -4  -7 8.40772 6.09250   1
  -3  -4  -7 3.79481 4.11203   3
   3   4   7 1.33582 3.87299   1
   3   4   7 -0.5040  4.8426   2
   3   4   7 4.19092 3.97595   4
  -4  -4  -7 540.981  25.018   3
  -4  -4  -7 542.343  30.899   1
   4   4   7 532.063  26.987   2
   4   4   7 533.447  20.174   4
   4   4   7 534.093  29.121   1
  -5  -4  -7 679.258  37.333   1
  -5  -4  -7 673.387  36.762   1
   5   4   7 732.562  33.163   2
   5   4   7 686.692  35.671   1
  -6  -4  -7 184.720  18.144   1
   6   4   7 256.536  16.612   2
  -7  -4  -7 222.287  19.158   1
   7   4   7 176.752  15.190   2
  -8  -4  -7 529.842  32.218   1
   8   4   7 543.282  28.617   2
  -9  -4  -7 14.2507  8.4460   1
 -10  -4  -7 24.5862  9.7496   1
 -11  -4  -7 102.195  16.114   1
  -6   5   7 88.8969 15.2076   1
  -5   5   7 66.5064 12.6322   1
  -5   5   7 34.6525 15.0934   5
  -5   5   7 41.5368 10.4244   2
  -4   5   7 117.593  19.634   5
  -4   5   7 105.084  13.329   2
  -4   5   7 75.5140 13.2213   1
  -3   5   7 921.261  42.847   2
  -3   5   7 920.828  55.121   5
  -3   5   7 909.918  49.095   1
  -2   5   7 389.560  30.719   5
  -2   5   7 376.204  23.539   2
  -2   5   7 432.606  27.338   1
   1  -5  -7 8.95627 5.42493   4
  -1   5   7  6.2750 10.0288   5
  -1   5   7 2.92933 6.37151   1
  -1   5   7 -2.0178  6.5308   2
   0  -5  -7 245.685  12.532   4
   0   5   7 266.903  23.754   5
   0   5   7 217.105  16.326   2
   0   5   7 210.001  17.803   1
  -1  -5  -7 786.346  27.734   4
  -1  -5  -7 772.785  41.138   1
   1   5   7 823.151  37.067   2
   1   5   7 759.485  41.075   1
  -2  -5  -7 300.000  21.580   1
   2   5   7 291.663  20.080   1
   2   5   7 293.140  18.481   2
  -3  -5  -7 90.0664 11.9453   1
   3   5   7 83.6059 10.5953   2
   3   5   7 80.1699 10.6217   1
  -4  -5  -7 693.805  36.988   1
  -4  -5  -7 642.205  30.914   3
   4   5   7 652.725  32.009   2
   4   5   7 661.302  35.352   1
   4   5   7 662.626  24.257   4
  -5  -5  -7 735.357  39.502   1
   5   5   7 669.292  33.979   2
   5   5   7 727.407  25.994   4
   5   5   7 731.299  37.809   1
  -6  -5  -7 234.529  21.224   1
   6   5   7 286.658  18.395   2
  -7  -5  -7 312.411  23.146   1
   7   5   7 309.064  20.170   2
  -8  -5  -7 434.090  28.539   1
   8   5   7 419.659  24.714   2
  -9  -5  -7 77.6055 13.5460   1
 -10  -5  -7 -3.9969  7.5262   1
 -11  -5  -7 97.5289 16.7295   1
  -6   6   7 117.819  17.617   1
  -5   6   7 61.4832 13.1224   1
  -5   6   7 68.6224 12.0759   2
  -4   6   7 52.2489 10.8186   2
  -4   6   7 55.1256 12.2008   1
  -4   6   7 67.0198 16.7706   5
  -3   6   7 335.975  21.300   2
  -3   6   7 332.258  29.152   5
  -3   6   7 295.561  24.079   1
  -2   6   7 314.509  20.529   2
  -2   6   7 270.851  25.989   5
  -2   6   7 305.201  23.144   1
  -1   6   7 33.8839  8.8889   2
  -1   6   7 39.1204 10.0292   1
  -1   6   7 41.7757 13.7594   5
   0  -6  -7 -1.2441  5.2420   4
   0   6   7 -0.2996 10.6758   5
   0   6   7 15.3459  7.5606   2
   0   6   7 7.73952 6.88396   1
  -1  -6  -7 495.235  19.561   4
   1   6   7 452.909  28.688   1
   1   6   7 464.300  34.113   5
   1   6   7 480.338  25.855   2
  -2  -6  -7 939.659  48.059   1
   2   6   7 912.335  48.016   1
   2   6   7 954.126  42.831   2
  -3  -6  -7 87.6333 12.5862   1
   3   6   7 84.6364 11.5788   1
   3   6   7 76.9838  7.5340   4
   3   6   7 75.8679 10.7154   2
  -4  -6  -7 622.936  34.653   1
   4   6   7 579.678  30.260   2
   4   6   7 560.387  33.028   1
   4   6   7 606.864  22.767   4
  -5  -6  -7 776.133  42.062   1
   5   6   7 746.107  36.858   2
   5   6   7 789.156  28.236   4
  -6  -6  -7 105.545  14.628   1
   6   6   7 130.507  13.462   2
  -7  -6  -7 46.6369 10.8156   1
   7   6   7 39.8266  9.3628   2
  -8  -6  -7 355.782  26.088   1
   8   6   7 342.634  22.497   2
  -9  -6  -7 221.009  21.245   1
 -10  -6  -7 20.1834 10.1503   1
 -11  -6  -7 54.7709 13.2607   1
  -5   7   7 5.54506 8.95830   1
  -4   7   7 39.3569 11.0386   1
  -4   7   7 57.3511 16.8862   5
  -4   7   7 60.4050 11.0570   2
  -3   7   7 340.560  22.728   2
  -3   7   7 344.603  26.110   1
  -3   7   7 344.364  30.762   5
  -2   7   7 275.804  19.766   2
  -2   7   7 216.467  24.367   5
  -2   7   7 259.952  21.675   1
  -1   7   7 25.9764  8.9544   1
  -1   7   7 27.6491  8.8993   2
  -1   7   7  3.3437 10.7156   5
   0   7   7 477.319  30.964   1
   0   7   7 505.868  27.706   2
   0   7   7 524.445  35.804   5
  -1  -7  -7 986.992  33.847   4
   1   7   7 934.043  44.257   2
   1   7   7 968.167  55.497   5
   1   7   7 961.148  50.644   1
   2   7   7 176.182  22.841   5
   2   7   7 182.296  15.847   2
   2   7   7 190.222  17.249   1
  -3  -7  -7 117.070  14.590   1
   3   7   7 138.625  14.003   2
   3   7   7 123.942   9.747   4
   3   7   7 134.271  14.866   1
  -4  -7  -7 679.903  37.862   1
   4   7   7 615.924  33.087   2
   4   7   7 675.515  37.355   1
  -5  -7  -7 895.551  47.997   1
   5   7   7 887.943  42.508   2
   5   7   7 927.106  32.576   4
  -6  -7  -7 162.455  18.083   1
   6   7   7 196.068  16.319   2
  -7  -7  -7 120.257  15.919   1
   7   7   7 87.3640 12.7864   2
  -8  -7  -7 437.404  29.982   1
   8   7   7 385.757  25.362   2
  -9  -7  -7 312.503  25.743   1
   9   7   7 310.065  22.652   2
 -10  -7  -7 28.5866 11.4358   1
 -11  -7  -7 69.5279 15.3785   1
  -4   8   7 13.0238  8.9080   1
  -4   8   7 31.1559  9.3357   2
  -4   8   7 42.0950 14.7543   5
  -3   8   7 273.757  27.807   5
  -3   8   7 252.668  19.993   2
  -3   8   7 222.149  21.593   1
  -2   8   7 183.429  17.398   2
  -2   8   7 196.009  19.320   1
  -2   8   7 161.450  23.573   5
  -1   8   7 22.1954  8.8355   2
  -1   8   7 28.0965 12.4346   5
  -1   8   7 26.4142  9.3138   1
   0   8   7 221.141  17.885   2
   0   8   7 236.753  23.801   5
   0   8   7 210.284  19.749   1
   1   8   7 653.994  37.578   1
   1   8   7 588.801  39.885   5
   1   8   7 594.642  32.087   2
   2   8   7 924.872  48.613   1
   2   8   7 858.758  42.443   2
   2   8   7 906.556  52.822   5
   3   8   7  3.3801 11.7817   5
   3   8   7 -9.3145  6.3441   2
   3   8   7 1.38878 6.62030   1
   3   8   7 -5.6005  6.6321   3
   4   8   7 544.992  28.757   3
   4   8   7 490.755  31.845   1
   4   8   7 498.196  28.591   2
  -5  -8  -7 668.394  39.907   1
   5   8   7 665.492  35.017   2
   5   8   7 713.624  34.559   3
  -6  -8  -7 302.538  24.239   1
   6   8   7 295.411  21.076   2
  -7  -8  -7 27.1726 10.0417   1
   7   8   7 -0.4115  7.7696   2
  -8  -8  -7 254.289  23.706   1
   8   8   7 241.868  20.107   2
  -9  -8  -7 513.730  34.012   1
   9   8   7 466.132  29.877   2
 -10  -8  -7 6.84336 9.76748   1
 -11  -8  -7 37.4451 13.6017   1
  -3   9   7 172.723  19.419   1
  -3   9   7 143.210  24.439   5
  -3   9   7 178.084  17.671   2
  -2   9   7 266.770  20.975   2
  -2   9   7 285.904  24.058   1
  -2   9   7 235.548  26.689   5
  -1   9   7 31.0967 10.4868   1
  -1   9   7 25.0776  9.1317   2
  -1   9   7 21.9537 12.5670   5
   0   9   7 193.902  17.992   2
   0   9   7 243.064  24.360   5
   0   9   7 213.785  20.403   1
   1   9   7 670.971  35.403   2
   1   9   7 677.959  40.346   1
   1   9   7 658.014  43.327   5
   2   9   7 363.136  29.330   5
   2   9   7 309.068  24.268   3
   2   9   7 349.199  23.387   2
   2   9   7 387.929  27.102   1
   3   9   7 29.9075  9.0120   1
   3   9   7 21.7662  9.0323   3
   3   9   7 22.6633 12.3653   5
   3   9   7 17.2117  8.4875   2
   4   9   7 147.376  15.999   2
   4   9   7 206.238  18.750   1
   4   9   7 185.490  23.722   5
   4   9   7 174.731  16.651   3
   5   9   7 562.978  31.694   2
   5   9   7 582.611  31.168   3
   6   9   7 194.342  17.808   2
   7   9   7 25.5017  9.9149   2
  -8  -9  -7 251.431  23.042   1
   8   9   7 199.088  19.181   2
  -9  -9  -7 300.660  26.753   1
 -10  -9  -7 2.92730 9.32216   1
  -2  10   7 168.354  19.874   1
  -2  10   7 182.977  18.477   2
  -2  10   7 162.693  25.591   5
  -1  10   7 55.0882 16.4009   5
  -1  10   7 52.0814 13.0310   1
  -1  10   7 54.4110 12.6284   2
   0  10   7 47.4366 14.6582   5
   0  10   7 65.8951 12.6755   2
   0  10   7 68.9234 13.8609   1
   1  10   7 374.755  31.035   5
   1  10   7 371.140  25.384   2
   1  10   7 395.578  29.298   1
   2  10   7 334.307  25.882   3
   2  10   7 396.502  28.357   1
   2  10   7 338.314  23.741   2
   2  10   7 343.129  29.334   5
   3  10   7 21.9352  9.1500   2
   3  10   7 22.9880  9.9403   1
   3  10   7 17.7977  9.6458   3
   3  10   7 21.6627 11.9126   5
   4  10   7 154.470  21.321   5
   4  10   7 175.070  16.901   3
   4  10   7 130.757  16.251   2
   5  10   7 342.340  22.911   3
   5  10   7 335.079  29.431   5
   5  10   7 295.122  22.772   2
   6  10   7 195.987  18.621   2
   7  10   7 9.29153 9.58515   2
   8  10   7 246.615  21.577   2
   9  10   7 246.437  22.799   2
  -1  11   7 88.5333 16.3494   1
  -1  11   7 102.605  15.810   2
  -1  11   7 74.4048 19.1085   5
   0  11   7 30.2646 11.3745   2
   0  11   7 25.4139 13.5137   5
   0  11   7 7.72087 9.73116   1
   1  11   7 196.008  21.522   1
   1  11   7 194.469  19.289   2
   1  11   7 228.705  24.219   5
   2  11   7 331.987  24.265   2
   2  11   7 315.330  26.942   1
   2  11   7 322.453  28.597   5
   2  11   7 303.691  25.935   3
   3  11   7 21.4023 11.7497   5
   3  11   7 17.3085  9.0228   1
   3  11   7 0.22987 9.51733   3
   3  11   7 10.4458  9.2248   2
   4  11   7 136.052  17.677   2
   4  11   7 186.019  21.093   5
   4  11   7 125.758  16.784   3
   5  11   7 301.293  23.165   2
   6  11   7 137.273  17.584   2
   7  11   7 -0.5412  9.3720   2
   8  11   7 180.743  20.821   2
   9  11   7 102.782  17.326   2
   0  12   7 21.8481 12.2009   2
   0  12   7 27.5497 12.0038   1
   0  12   7 29.7631 14.6383   5
   1  12   7 118.235  20.624   5
   1  12   7 93.7370 15.9471   2
   1  12   7 109.052  18.967   1
   2  12   7 239.287  22.243   2
   2  12   7 250.115  25.206   1
   2  12   7 202.366  23.659   3
   2  12   7 252.802  25.665   5
   3  12   7 28.0361 12.8452   5
   3  12   7  9.7813 10.2426   2
   3  12   7 15.1036 11.9781   3
   4  12   7 124.355  17.487   3
   4  12   7 114.892  17.015   2
   5  12   7 228.223  21.407   2
   6  12   7 114.904  17.107   2
   7  12   7  5.8218 10.5656   2
   8  12   7 73.6138 15.7852   2
   2  13   7 288.185  25.559   2
   3  13   7 10.4565 11.4411   2
   3  13   7  4.7464 12.3919   3
   4  13   7 75.8218 15.1938   2
   5  13   7 244.299  23.168   2
   6  13   7 85.5067 16.1128   2
   3  12  -8 20.8084 13.7452   3
   2  12  -8 82.4051 19.1164   3
   1  12  -8 91.7550 19.8248   3
   1  12  -8 98.2263 19.2713   1
   0  12  -8  1.2340 10.8676   1
   0  12  -8 20.4992 14.2110   3
  -1  12  -8 92.1686 18.4881   3
  -1  12  -8 100.785  18.435   1
   5  11  -8 134.948  22.796   3
  -5 -11   8 150.692  21.801   2
   4  11  -8 25.6612 15.3192   3
  -4 -11   8 12.8950 11.6128   2
   3  11  -8 55.7352 17.0061   3
  -3 -11   8 49.8556 13.8365   2
   2  11  -8 88.2902 20.0337   3
  -2 -11   8 78.0290 15.1801   2
   1  11  -8 148.160  21.833   1
   1  11  -8 126.927  21.597   3
  -1 -11   8 156.934  19.034   2
   0  11  -8  7.8749 10.0772   1
   0  11  -8 -0.1572 11.0115   3
  -1  11  -8 128.444  19.780   1
  -1  11  -8 139.309  21.775   3
  -2  11  -8 231.614  23.015   1
  -2  11  -8 274.575  26.795   3
  -3  11  -8 83.8825 18.6732   3
  -3  11  -8 74.2394 14.3833   1
   6  10  -8 63.7553 18.7630   3
  -6 -10   8 86.8752 17.7021   2
   5  10  -8 211.207  28.581   3
  -5 -10   8 219.444  23.938   2
   4  10  -8 65.0559 17.9158   3
  -4 -10   8 53.9728 14.4038   2
   3  10  -8 -1.2602 11.3874   3
  -3 -10   8 6.38937 9.83206   2
   2  10  -8 373.619  31.987   3
  -2 -10   8 363.744  27.021   2
   1  10  -8 344.408  30.927   3
   1  10  -8 391.274  30.534   1
  -1 -10   8 414.632  27.531   2
   0  10  -8 36.7498 13.7240   3
   0  10  -8 43.5844 12.8425   1
   0 -10   8 21.1781  9.9058   2
  -1  10  -8 99.5854 18.1313   3
  -1  10  -8 94.1068 16.5412   1
  -2  10  -8 262.391  23.458   1
  -2  10  -8 278.324  25.991   3
  -3  10  -8 74.0609 13.7156   1
  -3  10  -8 95.7269 17.6303   3
  -4  10  -8 10.3668  9.9551   3
  -4  10  -8 5.19082 8.00418   1
  -5  10  -8 108.899  19.351   3
  -5  10  -8 97.7104 14.9971   1
   6   9  -8 109.688  20.722   3
  -6  -9   8 62.9359 16.2170   2
   5   9  -8 246.061  28.937   3
  -5  -9   8 246.154  24.103   2
   4   9  -8 127.500  21.748   3
  -4  -9   8 135.257  18.669   2
   3   9  -8 79.8023 16.8893   3
  -3  -9   8 73.9938 14.4337   2
   2   9  -8 248.822  25.696   3
   2   9  -8 231.365  24.077   1
  -2  -9   8 286.961  22.615   2
   1   9  -8 246.492  23.813   1
   1   9  -8 231.767  24.439   3
  -1  -9   8 253.934  21.050   2
   0   9  -8 213.751  23.545   3
   0   9  -8 234.403  22.436   1
   0  -9   8 223.469  19.421   2
  -1   9  -8 66.4472 13.4132   1
  -1   9  -8 82.0653 15.9513   3
   1  -9   8 82.6545 12.9058   2
  -2   9  -8 385.354  28.549   1
  -2   9  -8 433.165  30.821   3
  -3   9  -8 116.674  18.025   3
  -3   9  -8 90.8415 14.6797   1
  -4   9  -8 -4.0690  9.2075   3
  -4   9  -8 5.22319 7.52686   1
  -5   9  -8 68.7104 12.5682   1
  -5   9  -8 61.6452 15.8143   3
  -6   9  -8 184.238  18.044   1
  -6   9  -8 192.965  24.474   3
   7   8  -8 31.4550 19.0003   3
  -7  -8   8  5.5467 11.8056   2
   6   8  -8 77.8367 20.4318   3
  -6  -8   8 44.0352 14.2505   2
   5   8  -8 154.268  24.752   3
  -5  -8   8 170.537  20.663   2
   4   8  -8 77.6918 16.9714   3
  -4  -8   8 75.2055 14.7175   2
   3   8  -8 29.9889 14.1478   3
  -3  -8   8 24.1026 10.9857   2
   2   8  -8 371.687  30.429   3
   2   8  -8 352.369  29.163   1
  -2  -8   8 403.433  26.816   2
   1   8  -8 565.571  36.286   1
   1   8  -8 542.452  36.742   3
  -1  -8   8 515.030  31.353   2
   0   8  -8 37.5110 12.5310   3
   0   8  -8 23.0036 10.3927   1
   0  -8   8 26.0266  8.4776   2
  -1   8  -8 120.737  16.887   1
  -1   8  -8 122.934  17.857   3
   1  -8   8 113.861  14.349   2
  -2   8  -8 293.760  23.754   1
  -2   8  -8 347.426  26.262   3
  -3   8  -8 236.987  20.598   1
  -3   8  -8 257.687  22.625   3
  -4   8  -8 16.7710  8.3738   1
  -4   8  -8 5.36346 9.13214   3
  -5   8  -8 147.740  20.071   3
  -5   8  -8 147.625  15.696   1
  -6   8  -8 213.278  18.724   1
  -6   8  -8 234.786  23.638   3
  -7   8  -8 58.3259 14.1454   3
  -7   8  -8 53.9399 10.8535   1
   7   7  -8 27.4774 19.1265   3
  -7  -7   8 17.4974 12.5958   2
   6   7  -8 65.6677 19.8995   3
  -6  -7   8 78.0657 15.2171   2
   5   7  -8 242.227  29.180   3
  -5  -7   8 271.130  23.801   2
   4   7  -8 106.490  21.256   3
  -4  -7   8 112.742  16.604   2
   3   7  -8 22.3561 13.9912   3
  -3  -7   8 18.9554  9.9094   2
   2   7  -8 548.949  37.598   3
   2   7  -8 530.352  35.801   1
  -2  -7   8 549.544  31.907   2
   1   7  -8 570.951  37.514   3
   1   7  -8 609.206  37.407   1
  -1  -7   8 569.278  32.349   2
   0   7  -8 113.813  17.226   3
   0   7  -8 114.341  16.184   1
   0  -7   8 111.907  13.973   2
  -1   7  -8 100.105  15.448   3
  -1   7  -8 84.9188 14.0880   1
   1  -7   8 87.4425 12.1424   2
  -2   7  -8 565.811  35.338   3
  -2   7  -8 572.717  34.787   1
   2  -7   8 605.760  30.940   2
  -3   7  -8 545.728  32.488   1
  -3   7  -8 505.000  32.613   3
  -4   7  -8 7.24198 9.13082   3
  -4   7  -8 13.2083  7.5976   1
  -5   7  -8 76.2080 13.6236   3
  -5   7  -8 83.4675 12.1502   1
  -6   7  -8 149.729  15.361   1
  -6   7  -8 191.193  19.731   3
  -7   7  -8 193.926  20.113   3
  -7   7  -8 163.786  16.214   1
  -8   7  -8 -2.2373  7.6648   1
   7   6  -8 38.0435 20.9067   3
  -7  -6   8 17.1231 11.6556   2
   6   6  -8 81.5917 22.7336   3
  -6  -6   8 76.4067 15.0014   1
  -6  -6   8 52.4084 13.7736   2
   5   6  -8 129.168  23.970   3
  -5  -6   8 156.840  18.194   1
  -5  -6   8 128.581  17.800   2
   4   6  -8 141.019  23.270   3
  -4  -6   8 107.932  16.001   2
   3   6  -8 30.8973 14.8023   3
  -3  -6   8 -7.3104  9.0007   5
  -3  -6   8 2.83625 7.95270   2
   2   6  -8 741.829  43.942   1
   2   6  -8 694.845  45.086   3
  -2  -6   8 785.840  38.978   2
   1   6  -8 434.115  32.171   3
   1   6  -8 451.662  31.008   1
  -1  -6   8 449.018  26.931   2
   0   6  -8 68.9031 14.2288   3
   0   6  -8 96.5818 15.0143   1
   0  -6   8 86.0693 12.3375   2
  -1   6  -8 56.9172 12.4049   3
  -1   6  -8 49.4211 11.3180   1
   1  -6   8 51.3933  9.4914   2
  -2   6  -8 499.827  31.277   3
  -2   6  -8 496.046  30.843   1
   2  -6   8 480.311  26.743   2
  -3   6  -8 573.456  33.960   1
  -3   6  -8 584.883  34.324   3
   3  -6   8 595.408  29.766   2
  -4   6  -8 28.4300  8.7096   1
  -4   6  -8 34.9310  9.8653   3
  -5   6  -8 193.862  16.833   1
  -5   6  -8 186.953  18.593   3
  -6   6  -8 322.096  22.118   1
  -6   6  -8 313.770  23.747   3
  -7   6  -8 173.099  18.014   3
  -7   6  -8 120.947  14.212   1
  -8   6  -8 -2.2676  6.9887   1
  -8  -5   8 88.6049 16.9044   1
  -8  -5   8 55.3857 15.4997   2
   7   5  -8 -27.141  20.515   3
  -7  -5   8 -1.9577 10.5031   2
  -7  -5   8 -0.4274  8.3600   1
   6   5  -8 51.6911 21.6569   3
  -6  -5   8 71.9543 14.5246   2
  -6  -5   8 75.5953 14.4229   1
   5   5  -8 278.437  33.357   3
  -5  -5   8 258.996  22.400   2
  -5  -5   8 290.576  23.570   1
   4   5  -8 292.292  31.110   3
  -4  -5   8 302.629  22.227   2
  -4  -5   8 272.932  21.313   5
  -4  -5   8 259.857  21.700   1
   3   5  -8 18.6923 14.0643   3
  -3  -5   8 0.34814 6.08432   1
  -3  -5   8 2.79950 7.42848   2
  -3  -5   8 -4.3955  9.5501   5
   2   5  -8 797.713  46.443   1
   2   5  -8 843.253  48.876   3
  -2  -5   8 760.055  43.685   1
  -2  -5   8 834.416  40.621   2
   1   5  -8 320.305  28.200   3
   1   5  -8 322.908  25.245   1
  -1  -5   8 342.632  23.307   1
  -1  -5   8 309.926  21.858   2
   0   5  -8 229.056  19.997   1
   0   5  -8 171.006  20.817   3
   0   5  -8 207.979   9.795   4
   0  -5   8 217.496  17.450   2
  -1   5  -8 19.8523  8.8475   1
  -1   5  -8 14.6115  9.0644   3
   1  -5   8 16.2487  7.1303   2
  -2   5  -8 524.190  32.082   1
  -2   5  -8 566.587  32.610   3
   2  -5   8 516.633  27.737   2
  -3   5  -8 591.250  33.180   3
  -3   5  -8 556.848  33.164   1
   3  -5   8 571.376  28.932   2
  -4   5  -8 5.44860 7.04159   1
  -4   5  -8 17.5581  7.9944   3
   4  -5   8 4.55028 5.69555   2
   4  -5   8 9.47217 3.75400   4
  -5   5  -8 177.018  15.937   1
  -5   5  -8 170.284  16.420   3
  -6   5  -8 250.846  18.904   1
  -6   5  -8 227.573  19.603   3
  -7   5  -8 246.454  18.849   1
  -7   5  -8 249.060  20.904   3
  -8   5  -8 -2.3126  6.9403   1
  -9   5  -8 37.5622 10.1687   1
   8   4  -8 61.0793 29.3035   3
  -8  -4   8 112.849  18.203   2
  -8  -4   8 116.098  17.880   1
   7   4  -8 -2.7255 21.9456   3
  -7  -4   8 57.8346 13.2446   1
  -7  -4   8 61.0709 13.1396   2
   6   4  -8 -2.4698 20.6431   3
  -6  -4   8 33.4303 11.4504   2
  -6  -4   8 18.5598  9.3911   1
   5   4  -8 441.276  39.896   3
  -5  -4   8 395.770  27.644   2
  -5  -4   8 411.824  29.022   1
  -5  -4   8 472.412  29.439   5
   4   4  -8 308.634  32.509   3
  -4  -4   8 321.406  24.307   5
  -4  -4   8 344.152  24.262   1
  -4  -4   8 302.136  22.752   2
   3   4  -8 28.4778 16.6698   3
  -3  -4   8 25.7642  8.8366   1
  -3  -4   8 19.3272 11.3935   5
  -3  -4   8 18.0509  9.1748   2
   2   4  -8 149.629  21.955   3
   2   4  -8 80.3543 14.6569   1
  -2  -4   8 115.772  13.891   2
  -2  -4   8 70.4776 11.9750   1
   1   4  -8 723.991  41.635   1
   1   4  -8 712.172  43.279   3
  -1  -4   8 718.953  39.242   1
  -1  -4   8 709.570  35.944   2
   0   4  -8 646.708  22.247   4
   0   4  -8 639.203  37.437   1
   0   4  -8 613.881  38.186   3
   0  -4   8 606.411  34.422   1
   0  -4   8 659.542  32.740   2
  -1   4  -8 0.66767 8.07628   3
  -1   4  -8 2.20102 5.50934   1
  -1   4  -8 2.72060 7.03623   1
   1  -4   8 4.53473 4.86462   1
   1  -4   8 0.43719 5.96803   2
  -2   4  -8 747.808  41.397   1
  -2   4  -8 769.936  40.334   3
  -2   4  -8 794.328  40.877   1
   2  -4   8 752.923  36.103   2
  -3   4  -8 784.488  40.912   1
  -3   4  -8 789.737  41.921   1
  -3   4  -8 785.802  40.323   3
   3  -4   8 768.402  36.221   2
  -4   4  -8 63.0162 10.7503   3
  -4   4  -8 55.9488  9.5550   1
  -4   4  -8 53.3195 10.3052   1
   4  -4   8 53.1628  5.1174   4
   4  -4   8 44.8751  8.2497   2
  -5   4  -8 163.880  15.340   1
  -5   4  -8 145.324  13.916   1
  -5   4  -8 147.318  14.874   3
  -6   4  -8 375.206  22.877   1
  -6   4  -8 371.208  23.982   1
  -6   4  -8 364.447  23.687   3
  -7   4  -8 223.356  18.644   3
  -7   4  -8 246.728  16.898   1
  -7   4  -8 226.405  18.582   1
  -8   4  -8 16.8342  8.4680   1
  -9   4  -8 45.2743 10.1866   1
  -8  -3   8 123.964  18.617   2
  -8  -3   8 130.841  19.179   1
  -7  -3   8 39.9085 12.5475   2
  -7  -3   8 33.8960 10.8889   1
  -6  -3   8 15.9634 10.7832   5
  -6  -3   8 12.7943 10.0411   2
  -6  -3   8 9.74715 8.43557   1
  -5  -3   8 255.805  22.458   5
  -5  -3   8 239.336  20.320   2
  -5  -3   8 232.193  20.704   1
  -4  -3   8 346.046  23.675   2
  -4  -3   8 391.891  25.971   1
  -4  -3   8 337.701  26.452   5
  -3  -3   8 63.6999 11.7334   1
  -3  -3   8 44.3854 13.2978   5
  -3  -3   8 34.0710 10.1748   2
   2   3  -8 370.711  32.632   3
   2   3  -8 290.460  24.839   1
  -2  -3   8 338.929  22.032   2
  -2  -3   8 248.261  21.136   1
   1   3  -8 608.330  36.966   1
   1   3  -8 622.665  40.711   3
  -1  -3   8 618.049  31.950   2
  -1  -3   8 615.829  34.379   1
   0   3  -8 330.051  28.261   3
   0   3  -8 391.514  26.585   1
   0   3  -8 383.472  15.790   4
   0  -3   8 386.042  23.981   1
   0  -3   8 385.159  22.846   2
  -1   3  -8 22.0721  7.1937   1
  -1   3  -8 28.2065  3.9728   4
  -1   3  -8 33.4478 10.5987   3
  -1   3  -8 25.1613  9.4119   1
   1  -3   8 16.7676  5.6681   1
   1  -3   8 23.3004  7.3867   2
  -2   3  -8 1238.96   57.49   1
  -2   3  -8 1199.40   56.00   3
  -2   3  -8 1129.97   58.38   1
   2  -3   8 1151.08   50.85   2
   2  -3   8 1140.80   54.79   1
  -3   3  -8 309.387  22.241   1
  -3   3  -8 313.422  21.227   3
   3  -3   8 323.124  19.231   2
   3  -3   8 290.073  12.759   4
  -4   3  -8 133.780  12.910   2
  -4   3  -8 130.107  13.279   3
  -4   3  -8 132.755  15.034   1
  -4   3  -8 141.687  13.473   1
   4  -3   8 128.773   7.405   4
   4  -3   8 126.011  12.424   2
  -5   3  -8 -0.6068  5.6905   3
  -5   3  -8 -1.2707  6.8479   1
  -5   3  -8 0.70967 4.65764   1
   5  -3   8 -2.0774  5.0576   2
  -6   3  -8 227.832  16.843   3
  -6   3  -8 210.658  17.993   1
  -6   3  -8 232.126  16.156   1
  -7   3  -8 496.047  27.521   3
  -7   3  -8 472.897  26.437   1
  -7   3  -8 475.866  29.281   1
  -8   3  -8 3.84820 7.44155   1
  -9   3  -8 78.6048 12.0269   1
 -10   3  -8 64.8269 11.0109   1
  -8  -2   8 130.839  19.549   1
  -8  -2   8 128.503  18.576   2
  -7  -2   8 58.4626 13.2914   1
  -7  -2   8 57.4327 12.9902   2
  -6  -2   8 -1.0779  7.2173   1
  -6  -2   8 15.3794 11.6432   5
  -6  -2   8 0.88192 8.85200   2
  -5  -2   8 152.635  17.798   5
  -5  -2   8 102.781  15.133   1
  -5  -2   8 96.3125 14.1915   2
  -4  -2   8 720.247  43.763   5
  -4  -2   8 792.736  42.028   1
  -4  -2   8 672.598  36.697   2
  -3  -2   8 92.4779 13.7634   1
  -3  -2   8 69.5092 12.2808   2
  -3  -2   8 43.9615 14.2217   5
   2   2  -8 296.687  24.254   1
  -2  -2   8 241.832  20.303   1
  -2  -2   8 316.715  20.631   2
   1   2  -8 704.074  40.291   1
  -1  -2   8 653.635  36.501   1
  -1  -2   8 678.607  34.035   2
   0   2  -8 582.611  38.631   3
   0   2  -8 663.740  37.713   1
   0   2  -8 667.448  23.079   4
   0  -2   8 634.011  34.238   1
   0  -2   8 597.556  31.434   2
  -1   2  -8 33.5762  9.9094   1
  -1   2  -8 30.0885 11.1741   3
  -1   2  -8 22.9203  4.4761   4
   1  -2   8 39.2567  8.1052   2
   1  -2   8 36.9940  7.1661   1
  -2   2  -8 667.088  36.385   3
  -2   2  -8 730.546  37.150   1
  -2   2  -8 682.274  38.203   1
   2  -2   8 675.415  34.795   1
   2  -2   8 676.540  32.980   2
  -3   2  -8 1539.81   70.72   1
  -3   2  -8 1475.30   65.65   3
   3  -2   8 1366.42   60.82   2
   3  -2   8 1464.99   45.31   4
  -4   2  -8 362.570  22.201   3
  -4   2  -8 418.108  26.073   1
  -4   2  -8 391.474  21.355   2
  -4   2  -8 409.620  23.603   1
   4  -2   8 367.565  14.305   4
   4  -2   8 388.397  21.487   2
  -5   2  -8 83.5797  9.8132   3
  -5   2  -8 69.4687 11.8096   1
  -5   2  -8 58.4746  8.3200   2
  -5   2  -8 64.7122  9.1631   1
   5  -2   8 66.2019  8.9121   2
  -6   2  -8 294.586  19.138   3
  -6   2  -8 341.228  20.307   1
  -6   2  -8 357.361  23.724   1
  -7   2  -8 324.557  20.837   1
  -7   2  -8 369.771  24.303   1
  -7   2  -8 353.722  20.715   3
  -8   2  -8 4.43771 7.72884   1
  -9   2  -8 29.8876  9.1568   1
 -10   2  -8 82.6012 12.0758   1
  -7  -1   8 61.2741 12.8022   1
  -7  -1   8 50.1727 12.4755   2
  -6  -1   8 9.40518 7.01995   1
  -6  -1   8 15.4077 11.6719   5
  -6  -1   8 8.61226 8.94913   2
  -5  -1   8 383.365  25.000   2
  -5  -1   8 353.662  26.842   1
  -5  -1   8 428.656  30.770   5
  -4  -1   8 703.486  38.170   1
  -4  -1   8 618.275  33.387   2
  -4  -1   8 586.144  39.714   5
  -3  -1   8 7.46586 8.03391   2
  -3  -1   8  9.1714 11.2209   5
  -3  -1   8 13.0862  7.7987   1
   2   1  -8 365.363  27.055   1
  -2  -1   8 404.819  29.575   5
  -2  -1   8 379.387  22.999   2
  -2  -1   8 321.812  23.470   1
   1   1  -8 787.596  43.781   1
  -1  -1   8 786.212  41.359   1
  -1  -1   8 781.222  37.705   2
   0   1  -8 578.409  21.637   4
   0   1  -8 566.725  34.935   1
   0  -1   8 609.641  32.301   1
   0  -1   8 570.873  29.781   2
  -1   1  -8 10.5196  4.1263   4
  -1   1  -8 14.5235 10.8345   3
  -1   1  -8 12.6489  7.9811   1
   1  -1   8 6.79959 5.92738   2
   1  -1   8 13.0285  5.1890   1
  -2   1  -8 1162.87   54.54   1
  -2   1  -8 1054.20   53.04   3
  -2   1  -8 1093.63   56.37   1
   2  -1   8 1134.34   48.93   2
   2  -1   8 1140.94   53.13   1
  -3   1  -8 1598.81   69.31   1
  -3   1  -8 1398.21   70.74   1
  -3   1  -8 1412.21   65.58   3
   3  -1   8 1461.15   45.62   4
   3  -1   8 1497.08   66.64   1
   3  -1   8 1455.01   61.40   2
  -4   1  -8 453.405  23.199   2
  -4   1  -8 431.170  23.123   3
  -4   1  -8 451.515  28.090   1
   4  -1   8 420.892  22.947   2
   4  -1   8 420.538  15.890   4
  -5   1  -8 16.8470  6.2003   2
  -5   1  -8 18.1181  5.9019   1
  -5   1  -8 25.5581  9.1165   1
  -5   1  -8 25.3734  5.7248   3
   5  -1   8 22.8848  6.4449   2
  -6   1  -8 605.944  30.419   1
  -6   1  -8 502.712  26.966   3
  -6   1  -8 594.270  33.050   1
   6  -1   8 554.253  27.467   2
  -7   1  -8 307.963  19.561   1
  -7   1  -8 311.864  22.361   1
  -8   1  -8 23.5741  8.6600   1
  -9   1  -8 58.8388 11.2204   1
 -10   1  -8 154.371  16.340   1
 -10   1  -8 173.753  15.957   1
 -11   1  -8 82.0689 12.2527   1
  -7   0   8 51.3802 13.2504   2
  -7   0   8 60.5714 13.3918   1
  -6   0   8 9.98553 8.32920   1
  -6   0   8 26.7521 13.4551   5
  -6   0   8 21.8088 10.0122   2
  -5   0   8 173.038  18.059   1
  -5   0   8 191.592  21.323   5
  -5   0   8 167.516  17.194   2
  -4   0   8 346.214  23.258   2
  -4   0   8 349.466  28.429   5
  -4   0   8 385.982  25.891   1
  -3   0   8 241.967  18.808   1
  -3   0   8 166.550  21.036   5
  -3   0   8 192.819  17.414   2
  -2   0   8 44.7217  9.5442   1
  -2   0   8 75.2322 15.7403   5
  -2   0   8 68.9417 10.8523   2
   1   0  -8 733.906  41.108   1
  -1   0   8 738.783  39.003   1
  -1   0   8 706.067  35.500   2
   0   0  -8 971.508  31.975   4
   0   0  -8 926.125  49.238   1
   0   0   8 994.780  47.728   1
   0   0   8 871.849  42.623   2
  -1   0  -8 33.4470  5.1622   4
  -1   0  -8 43.2255 10.0445   1
   1   0   8 48.2924  8.5161   2
   1   0   8 44.4518  7.8137   1
  -2   0  -8 246.119  19.684   1
  -2   0  -8 240.486  21.090   3
   2   0   8 246.514  16.387   2
   2   0   8 226.666  15.983   1
  -3   0  -8 1717.66   75.39   1
  -3   0  -8 1567.97   71.38   3
  -3   0  -8 1606.33   76.82   1
   3   0   8 1608.29   50.02   4
   3   0   8 1600.57   66.86   2
   3   0   8 1618.23   73.26   1
  -4   0  -8 542.902  31.129   1
  -4   0  -8 492.910  25.156   3
   4   0   8 486.733  25.894   2
   4   0   8 523.346  18.432   4
  -5   0  -8 0.27356 4.34044   1
  -5   0  -8 0.69502 5.33876   2
  -5   0  -8 3.98618 7.62900   1
  -5   0  -8 4.19808 3.69373   3
   5   0   8 7.37413 5.79630   2
  -6   0  -8 283.175  22.440   1
  -6   0  -8 311.635  19.662   1
   6   0   8 306.796  18.378   2
  -7   0  -8 584.458  34.280   1
  -7   0  -8 618.296  32.298   1
  -8   0  -8 153.730  16.027   1
  -9   0  -8 24.4821  9.1497   1
 -10   0  -8 166.706  16.538   1
 -11   0  -8 111.415  14.529   1
  -7   1   8 127.471  16.424   2
  -7   1   8 93.9902 15.9251   1
  -6   1   8 25.9044 13.5733   5
  -6   1   8 17.9517  9.8125   2
  -6   1   8 9.21187 8.33149   1
  -5   1   8 238.671  19.887   2
  -5   1   8 239.059  20.805   1
  -5   1   8 273.773  25.869   5
  -4   1   8 450.013  28.521   1
  -4   1   8 436.681  26.110   2
  -4   1   8 391.659  31.732   5
  -3   1   8 136.396  20.483   5
  -3   1   8 145.971  15.392   2
  -3   1   8 141.493  15.053   1
  -2   1   8 20.7839  7.7882   1
  -2   1   8 32.1188  8.8289   2
  -2   1   8 55.6025 14.5127   5
   1  -1  -8 1689.78   81.40   1
  -1   1   8 1727.02   80.44   1
  -1   1   8 1713.82   71.98   2
   0  -1  -8 485.405  31.161   1
   0  -1  -8 519.196  20.036   4
   0   1   8 498.709  27.091   2
   0   1   8 560.068  30.125   1
  -1  -1  -8 12.9860  4.3495   4
  -1  -1  -8 22.4025  8.4717   1
   1   1   8 20.4862  6.8200   2
   1   1   8 12.3593  5.3238   1
  -2  -1  -8 143.051  15.867   1
   2   1   8 155.521  12.818   1
   2   1   8 150.105  13.033   2
  -3  -1  -8 1770.57   85.37   1
  -3  -1  -8 1862.57   83.99   1
  -3  -1  -8 1760.33   80.51   3
   3   1   8 1879.18   56.31   4
   3   1   8 1880.53   74.71   2
   3   1   8 1806.03   82.32   1
  -4  -1  -8 500.018  24.522   3
  -4  -1  -8 509.233  28.040   1
  -4  -1  -8 502.291  30.240   1
   4   1   8 514.412  25.483   2
   4   1   8 454.774  25.517   1
   4   1   8 493.198  18.325   4
  -5  -1  -8 196.628  18.657   1
   5   1   8 227.160  15.109   2
  -6  -1  -8 687.746  38.044   1
  -6  -1  -8 691.779  32.027   2
  -6  -1  -8 683.849  35.820   1
   6   1   8 666.397  32.101   2
  -7  -1  -8 485.896  30.091   1
   7   1   8 499.287  25.495   2
  -8  -1  -8 202.973  18.530   1
  -9  -1  -8 16.0062  8.2245   1
 -10  -1  -8 230.519  19.451   1
 -11  -1  -8 116.358  15.128   1
  -7   2   8 96.3978 13.8385   2
  -7   2   8 72.9488 14.0832   1
  -6   2   8 5.89416 7.29640   1
  -6   2   8 0.60519 9.27013   2
  -6   2   8 -0.4259 12.0068   5
  -5   2   8 65.2446 12.6874   1
  -5   2   8 115.062  19.851   5
  -5   2   8 101.548  13.933   2
  -4   2   8 410.753  32.581   5
  -4   2   8 382.826  24.536   2
  -4   2   8 442.989  28.497   1
  -3   2   8 203.558  17.152   2
  -3   2   8 180.160  22.212   5
  -3   2   8 233.306  18.992   1
  -2   2   8 17.1246  8.1420   2
  -2   2   8 24.9530 12.8704   5
  -2   2   8 21.3949  7.8979   1
   1  -2  -8 1035.57   52.67   1
  -1   2   8 1013.07   57.63   5
  -1   2   8 966.514  51.892   1
  -1   2   8 1108.30   47.22   2
   0  -2  -8 916.175  32.311   4
   0  -2  -8 934.901  49.247   1
   0   2   8 1029.27   48.75   1
   0   2   8 930.617  43.348   2
  -1  -2  -8 191.329  17.867   1
  -1  -2  -8 179.613  10.443   4
   1   2   8 178.017  14.793   2
   1   2   8 201.769  15.536   1
  -2  -2  -8 299.108  21.820   1
  -2  -2  -8 315.863  12.876   4
   2   2   8 268.175  18.735   1
   2   2   8 279.744  18.088   2
  -3  -2  -8 1252.63   61.38   1
   3   2   8 1245.36   53.26   2
   3   2   8 1202.09   58.57   1
   3   2   8 1296.66   40.21   4
  -4  -2  -8 584.402  28.121   3
  -4  -2  -8 534.863  30.889   1
  -4  -2  -8 576.042  33.399   1
   4   2   8 580.558  20.834   4
   4   2   8 570.450  28.018   2
   4   2   8 545.113  29.314   1
  -5  -2  -8 2.54554 4.58303   1
  -5  -2  -8 1.22619 7.36172   1
   5   2   8 4.52454 5.37337   2
  -6  -2  -8 469.643  29.811   1
   6   2   8 483.994  24.933   2
  -7  -2  -8 991.190  50.529   1
  -7  -2  -8 1002.71   50.06   1
   7   2   8 939.947  43.192   2
  -8  -2  -8 442.620  28.390   1
  -9  -2  -8 6.59969 7.48566   1
 -10  -2  -8 290.538  22.941   1
 -11  -2  -8 116.465  15.967   1
  -6   3   8 7.67075 9.85482   2
  -6   3   8 10.9229 14.3941   5
  -6   3   8 9.53218 9.11679   1
  -5   3   8 62.1942 16.6558   5
  -5   3   8 59.2541 11.7196   2
  -5   3   8 39.7151 10.6532   1
  -4   3   8 376.190  32.048   5
  -4   3   8 427.449  28.321   1
  -4   3   8 409.166  25.260   2
  -3   3   8 200.544  18.498   1
  -3   3   8 233.143  17.903   2
  -3   3   8 198.981  22.792   5
  -2   3   8 36.0721  9.2879   2
  -2   3   8 24.8971  8.2660   1
  -2   3   8 39.0707 13.6205   5
  -1   3   8 765.575  41.875   1
  -1   3   8 793.720  37.768   2
  -1   3   8 776.280  47.476   5
   0  -3  -8 845.878  29.101   4
   0  -3  -8 830.531  43.964   1
   0  -3  -8 822.217  44.103   1
   0   3   8 827.353  39.297   2
   0   3   8 816.275  43.571   1
  -1  -3  -8 289.877  21.815   1
  -1  -3  -8 291.084  13.671   4
  -1  -3  -8 314.403  22.502   1
   1   3   8 268.646  18.474   2
   1   3   8 297.804  20.153   1
  -2  -3  -8 70.8231 11.4403   1
  -2  -3  -8 82.3175 12.3675   1
  -2  -3  -8 72.4406  6.8995   4
   2   3   8 75.9644 10.0984   1
   2   3   8 82.4417 10.5628   2
  -3  -3  -8 745.293  40.098   1
  -3  -3  -8 715.647  39.711   1
   3   3   8 760.532  25.907   4
   3   3   8 754.915  34.808   2
   3   3   8 696.178  37.512   1
  -4  -3  -8 367.661  25.558   1
  -4  -3  -8 376.150  19.152   3
  -4  -3  -8 368.825  25.775   1
   4   3   8 381.249  21.312   2
   4   3   8 365.993  15.783   4
   4   3   8 379.634  22.143   1
  -5  -3  -8 32.6490  9.5408   1
  -5  -3  -8 39.4761 10.5353   1
  -5  -3  -8 26.5014  7.1792   1
   5   3   8 30.7572  5.5696   4
   5   3   8 41.8366  8.0818   2
   5   3   8 32.6861  6.7788   1
  -6  -3  -8 337.418  23.640   1
  -6  -3  -8 298.075  23.048   1
   6   3   8 295.442  19.122   2
  -7  -3  -8 397.953  26.324   1
   7   3   8 361.701  21.878   2
  -8  -3  -8 205.858  19.393   1
  -9  -3  -8 4.77118 8.00469   1
 -10  -3  -8 111.749  15.506   1
 -11  -3  -8 109.647  15.767   1
  -6   4   8 2.73020 9.56269   2
  -6   4   8 7.81060 7.98671   1
  -5   4   8 55.5367 12.6971   1
  -5   4   8 57.6326 11.8596   2
  -5   4   8 83.0368 18.7745   5
  -4   4   8 445.774  35.409   5
  -4   4   8 432.800  30.226   1
  -4   4   8 447.449  26.584   2
  -3   4   8 223.912  24.933   5
  -3   4   8 274.835  19.824   2
  -3   4   8 288.409  22.430   1
  -2   4   8 84.5226 11.7525   2
  -2   4   8 79.0108 12.9364   1
  -2   4   8 96.5466 17.2855   5
   1  -4  -8 658.824  24.547   4
  -1   4   8 603.233  36.473   1
  -1   4   8 657.252  33.035   2
  -1   4   8 632.493  41.597   5
   0  -4  -8 709.608  25.803   4
   0   4   8 726.616  34.954   2
   0   4   8 703.119  38.710   1
   0   4   8 651.641  43.818   5
  -1  -4  -8 383.809  16.874   4
  -1  -4  -8 410.921  26.547   1
   1   4   8 419.984  25.649   1
   1   4   8 382.108  22.886   2
  -2  -4  -8 12.7230  7.2481   1
  -2  -4  -8 12.3226  5.0913   4
   2   4   8 9.55272 5.71978   1
   2   4   8 13.8381  6.6529   2
  -3  -4  -8 1357.91   65.21   1
   3   4   8 1276.49   56.74   2
   3   4   8 1300.03   43.11   4
   3   4   8 1402.20   64.08   1
  -4  -4  -8 808.149  43.654   1
  -4  -4  -8 848.815  37.433   3
   4   4   8 835.195  28.860   4
   4   4   8 811.942  41.714   1
   4   4   8 797.096  37.845   2
  -5  -4  -8 20.3149  8.3542   1
   5   4   8 16.3549  5.2037   4
   5   4   8 13.4446  6.8711   2
  -6  -4  -8 152.378  17.566   1
   6   4   8 137.392  13.742   2
  -7  -4  -8 881.916  45.870   1
   7   4   8 801.012  39.270   2
  -8  -4  -8 282.809  23.219   1
   8   4   8 297.172  19.978   2
  -9  -4  -8 68.6258 12.9038   1
 -10  -4  -8 145.433  18.045   1
 -11  -4  -8 161.369  19.658   1
  -6   5   8 14.6769  9.9264   1
  -5   5   8 48.1967 11.8373   2
  -5   5   8 67.2957 13.5985   1
  -5   5   8 65.1445 17.9104   5
  -4   5   8 302.020  24.805   1
  -4   5   8 309.001  21.752   2
  -4   5   8 314.020  29.925   5
  -3   5   8 303.053  21.637   2
  -3   5   8 341.546  25.126   1
  -3   5   8 293.059  28.350   5
  -2   5   8 -0.4360  6.5741   1
  -2   5   8 8.45472 7.99341   2
  -2   5   8 -1.0035  9.7313   5
  -1   5   8 418.982  24.807   2
  -1   5   8 370.925  30.926   5
  -1   5   8 421.648  27.888   1
   0  -5  -8 749.301  27.140   4
   0   5   8 725.725  40.629   1
   0   5   8 741.730  36.364   2
   0   5   8 686.953  45.683   5
  -1  -5  -8 366.947  16.866   4
   1   5   8 360.841  22.639   2
   1   5   8 398.780  25.239   1
  -2  -5  -8 13.6871  7.6422   1
   2   5   8 16.2077  6.7894   1
   2   5   8 27.9409  7.9139   2
  -3  -5  -8 1354.06   64.85   1
   3   5   8 1230.04   56.19   2
   3   5   8 1347.35   63.91   1
  -4  -5  -8 484.340  31.336   1
   4   5   8 498.802  27.263   2
   4   5   8 541.812  30.040   1
   4   5   8 522.913  20.542   4
  -5  -5  -8 19.4263  9.1219   1
   5   5   8 32.0357  6.2755   4
   5   5   8 40.5808  8.7101   2
  -6  -5  -8 112.917  15.156   1
   6   5   8 95.2556 12.3435   2
  -7  -5  -8 536.807  33.296   1
   7   5   8 527.404  28.805   2
  -8  -5  -8 133.908  16.937   1
   8   5   8 126.917  14.504   2
  -9  -5  -8 -8.2280  6.9248   1
 -10  -5  -8 101.982  16.356   1
 -11  -5  -8 134.955  18.709   1
  -5   6   8 58.0291 12.2394   2
  -5   6   8 42.5331 12.2077   1
  -5   6   8 64.5481 18.8353   5
  -4   6   8 251.315  19.894   2
  -4   6   8 216.781  26.285   5
  -4   6   8 230.724  22.379   1
  -3   6   8 238.929  21.989   1
  -3   6   8 221.746  18.959   2
  -3   6   8 239.561  25.998   5
  -2   6   8 17.2513  8.7534   1
  -2   6   8 17.8560 11.5798   5
  -2   6   8 20.5880  8.9945   2
  -1   6   8 265.407  19.443   2
  -1   6   8 232.342  24.225   5
  -1   6   8 248.254  21.145   1
   0   6   8 291.789  22.156   1
   0   6   8 245.256  25.518   5
   0   6   8 277.305  19.376   2
  -1  -6  -8 608.758  23.561   4
   1   6   8 607.265  31.424   2
   1   6   8 532.014  39.849   5
   1   6   8 625.907  35.495   1
   2   6   8 152.987  14.607   2
   2   6   8 162.488  16.015   1
  -3  -6  -8 1059.07   53.79   1
   3   6   8 1022.80   52.88   1
   3   6   8 1038.68   47.40   2
  -4  -6  -8 740.942  39.816   1
   4   6   8 710.072  38.372   1
   4   6   8 652.881  25.796   4
   4   6   8 657.174  34.258   2
  -5  -6  -8 21.8540  9.1852   1
   5   6   8 27.2029  8.4349   2
   5   6   8 34.0861  6.6318   4
  -6  -6  -8 83.2105 13.0576   1
   6   6   8 46.5241 10.0643   2
   6   6   8 53.8483  7.8559   4
  -7  -6  -8 507.614  31.483   1
   7   6   8 412.418  25.961   2
  -8  -6  -8 469.673  31.371   1
   8   6   8 460.230  27.433   2
  -9  -6  -8 -1.3742  7.7617   1
 -10  -6  -8 132.540  18.714   1
 -11  -6  -8 159.853  21.071   1
  -4   7   8 177.522  18.092   2
  -4   7   8 146.112  25.067   5
  -4   7   8 170.261  19.778   1
  -3   7   8 164.011  25.151   5
  -3   7   8 193.119  20.236   1
  -3   7   8 207.654  18.027   2
  -2   7   8 7.84807 8.36675   1
  -2   7   8  7.9679 12.1802   5
  -2   7   8 12.2501  8.7481   2
  -1   7   8 334.856  22.927   2
  -1   7   8 322.056  29.203   5
  -1   7   8 337.480  25.777   1
   0   7   8 1199.24   60.08   1
   0   7   8 1091.91   51.85   2
   0   7   8 1123.87   64.44   5
   1   7   8 138.902  14.525   2
   1   7   8 134.641  21.555   5
   1   7   8 157.310  16.357   1
   2   7   8 407.194  24.659   2
   2   7   8 454.715  34.182   5
   2   7   8 391.201  27.432   1
   3   7   8 513.860  30.611   1
   3   7   8 432.793  26.606   2
  -4  -7  -8 838.950  45.417   1
   4   7   8 850.997  45.301   1
   4   7   8 790.566  40.048   2
  -5  -7  -8 81.0600 13.2015   1
   5   7   8 90.9218 12.4974   2
  -6  -7  -8 126.863  16.644   1
   6   7   8 94.1436 13.1410   2
  -7  -7  -8 636.557  37.429   1
   7   7   8 557.527  32.125   2
  -8  -7  -8 283.553  25.128   1
   8   7   8 316.788  22.486   2
  -9  -7  -8 1.52947 8.42773   1
 -10  -7  -8 143.689  20.150   1
 -11  -7  -8 184.038  22.301   1
  -4   8   8 170.577  20.462   1
  -4   8   8 200.093  19.131   2
  -3   8   8 174.449  19.930   1
  -3   8   8 158.889  25.352   5
  -3   8   8 182.566  18.116   2
  -2   8   8 24.2017  9.9219   1
  -2   8   8 19.2248 13.5986   5
  -2   8   8 24.3869 10.3796   2
  -1   8   8 243.536  19.894   2
  -1   8   8 218.012  24.754   5
  -1   8   8 221.923  21.323   1
   0   8   8 384.753  24.921   2
   0   8   8 394.969  28.331   1
   0   8   8 344.875  30.918   5
   1   8   8 225.600  18.567   2
   1   8   8 271.975  22.053   1
   1   8   8 215.464  24.321   5
   2   8   8 -3.8025 10.3663   5
   2   8   8 6.07073 7.62177   2
   2   8   8 -0.4806  6.6198   1
   3   8   8 248.176  21.039   1
   3   8   8 232.366  19.244   2
   3   8   8 250.789  27.062   5
   4   8   8 654.588  34.562   2
   5   8   8 236.090  18.847   2
  -6  -8  -8 73.9081 13.5107   1
   6   8   8 56.3171 11.6575   2
  -7  -8  -8 285.242  24.508   1
   7   8   8 263.263  21.024   2
  -8  -8  -8 240.576  23.950   1
   8   8   8 262.268  20.757   2
  -9  -8  -8 -0.0832  9.3208   1
   9   8   8 24.1065 10.4133   2
 -10  -8  -8 55.3118 13.9056   1
  -3   9   8 175.339  18.860   2
  -3   9   8 196.550  21.509   1
  -2   9   8 6.09818 8.84078   1
  -2   9   8 20.6848 13.9825   5
  -2   9   8 7.01209 9.79349   2
  -1   9   8 180.119  20.109   1
  -1   9   8 194.997  18.778   2
  -1   9   8 192.352  23.997   5
   0   9   8 358.200  27.584   1
   0   9   8 337.740  24.028   2
   0   9   8 309.708  29.316   5
   1   9   8 180.392  17.810   2
   1   9   8 222.156  24.226   5
   1   9   8 199.975  20.321   1
   2   9   8 -1.0327 10.8708   5
   2   9   8 -0.1292  7.7206   2
   2   9   8 -3.6092  6.5018   1
   3   9   8 264.320  27.170   5
   3   9   8 287.499  23.488   1
   3   9   8 248.356  20.274   2
   4   9   8 569.978  41.449   5
   4   9   8 544.683  31.559   2
   5   9   8 84.5166 12.9554   2
   6   9   8 70.8923 12.7158   2
   7   9   8 175.978  17.698   2
   8   9   8 201.405  19.522   2
  -9  -9  -8  7.6476 10.0555   1
   9   9   8  9.2902 10.0016   2
 -10  -9  -8 65.5816 16.5336   1
  -2  10   8 21.3811 11.6138   2
  -2  10   8 47.8411 13.4381   1
  -1  10   8 34.1552 15.3887   5
  -1  10   8 29.6137 11.3501   2
  -1  10   8 18.8040 10.6552   1
   0  10   8 284.169  25.618   1
   0  10   8 295.385  29.101   5
   0  10   8 263.340  22.667   2
   1  10   8 182.690  22.548   5
   1  10   8 152.377  18.989   1
   1  10   8 162.440  17.656   2
   2  10   8 4.72799 9.16121   2
   2  10   8 21.3676 12.3571   5
   2  10   8 -0.0556  7.8898   1
   3  10   8 129.164  21.222   5
   3  10   8 148.075  17.543   2
   3  10   8 152.124  18.267   1
   4  10   8 342.655  30.783   5
   4  10   8 324.903  23.863   2
   5  10   8 81.5218 13.6906   2
   5  10   8 73.0585 19.2772   5
   6  10   8 10.6969  9.4442   2
   7  10   8 109.861  15.727   2
   8  10   8 187.099  19.820   2
   9  10   8 20.0290 11.3973   2
  -1  11   8 27.9992 16.0247   5
  -1  11   8 15.8614 11.2737   1
   0  11   8 128.229  22.912   5
   0  11   8 135.151  20.409   1
   0  11   8 129.345  18.452   2
   1  11   8 109.879  21.265   5
   1  11   8 98.6779 15.9840   2
   1  11   8 132.552  20.106   1
   2  11   8 18.1206 11.0158   2
   2  11   8 29.5047 11.5257   1
   2  11   8 24.2425 12.5636   5
   3  11   8 70.2571 17.5105   5
   3  11   8 80.2046 14.4934   2
   4  11   8 387.124  32.155   5
   4  11   8 367.396  26.760   2
   5  11   8 99.8518 15.5665   2
   5  11   8 132.242  21.203   5
   6  11   8 -0.0647  9.4847   2
   7  11   8 137.396  18.409   2
   8  11   8 115.130  17.693   2
   9  11   8 21.8501 12.4533   2
   1  12   8 169.545  25.558   5
   1  12   8 177.501  21.114   2
   1  12   8 184.750  22.394   1
   2  12   8 25.3799 14.1551   5
   2  12   8 18.2642 12.2803   2
   3  12   8 154.111  19.806   2
   3  12   8 202.264  23.430   5
   4  12   8 275.785  24.136   2
   5  12   8 66.2637 13.8568   2
   6  12   8  5.1313 10.9447   2
   7  12   8 71.5506 15.1370   2
   3  11  -9 142.920  25.040   3
  -3 -11   9 123.833  20.059   2
   2  11  -9 87.2778 19.9767   3
  -2 -11   9 63.5159 15.2627   2
   1  11  -9 23.7308 12.5747   3
  -1 -11   9  8.4632 10.4466   2
   0  11  -9 61.8835 16.9482   3
   0  11  -9 47.1149 14.8039   1
  -1  11  -9 248.367  27.071   3
  -1  11  -9 223.654  24.279   1
  -2  11  -9 84.5172 17.1209   1
  -2  11  -9 134.224  21.331   3
  -3  11  -9  9.0018 10.5459   1
  -3  11  -9 15.6926 12.7359   3
   5  10  -9 46.1304 16.9269   3
  -5 -10   9 31.3737 15.0174   2
   4  10  -9  4.7603 14.0872   3
  -4 -10   9 -4.3098 10.5069   2
   3  10  -9 144.372  23.040   3
  -3 -10   9 157.981  21.140   2
   2  10  -9 372.976  33.529   3
  -2 -10   9 393.929  29.055   2
   1  10  -9 95.9030 18.9257   3
   1  10  -9 79.8005 17.2542   1
  -1 -10   9 63.8774 14.1893   2
   0  10  -9 100.129  17.858   3
   0  10  -9 73.2367 16.0349   1
   0 -10   9 84.6310 14.9876   2
  -1  10  -9 300.513  25.935   1
  -1  10  -9 273.910  26.917   3
  -2  10  -9 141.611  21.071   3
  -2  10  -9 112.860  17.789   1
  -3  10  -9 3.97699 9.39728   1
  -3  10  -9 -5.1132 10.2176   3
  -4  10  -9 68.0126 14.4405   1
  -4  10  -9 85.7821 18.1198   3
   5   9  -9 125.387  23.910   3
  -5  -9   9 111.092  19.403   2
   4   9  -9 16.8908 14.4204   3
  -4  -9   9  7.0990 10.7259   2
   3   9  -9 281.897  28.873   3
  -3  -9   9 276.385  24.508   2
   2   9  -9 101.777  19.567   3
  -2  -9   9 87.6969 15.1737   2
   1   9  -9 43.9469 13.7601   1
   1   9  -9 38.8168 14.1520   3
  -1  -9   9 48.9337 11.9021   2
   0   9  -9 57.1516 14.4253   1
   0   9  -9 66.9890 16.2178   3
   0  -9   9 52.7869 11.8576   2
  -1   9  -9 284.772  25.442   1
  -1   9  -9 311.097  27.322   3
  -2   9  -9 147.629  18.091   1
  -2   9  -9 146.681  21.027   3
  -3   9  -9 2.42301 7.79518   1
  -3   9  -9 2.95272 9.39192   3
  -4   9  -9 128.937  19.721   3
  -4   9  -9 115.944  16.229   1
  -5   9  -9 159.409  21.780   3
  -5   9  -9 104.457  15.392   1
  -6   9  -9 43.4282 11.7400   1
   6   8  -9 104.345  23.283   3
  -6  -8   9 86.3461 18.2013   2
   5   8  -9 167.244  26.314   3
  -5  -8   9 168.333  21.458   2
   4   8  -9  7.3086 14.4533   3
  -4  -8   9 -0.5504 10.7189   2
   3   8  -9 221.790  27.679   3
  -3  -8   9 225.699  21.365   2
   2   8  -9 317.303  29.066   3
  -2  -8   9 332.153  25.168   2
   1   8  -9 65.6777 16.3890   3
   1   8  -9 63.1398 14.7539   1
  -1  -8   9 43.1863 11.7552   2
   0   8  -9 83.8264 15.7601   1
   0   8  -9 83.7278 17.0429   3
   0  -8   9 83.8899 13.7545   2
  -1   8  -9 538.472  34.948   3
  -1   8  -9 459.941  32.919   1
   1  -8   9 457.986  28.837   2
  -2   8  -9 528.071  34.605   1
  -2   8  -9 526.332  34.982   3
  -3   8  -9 18.6051 10.3059   3
  -3   8  -9 10.1164  8.8404   1
  -4   8  -9 92.5224 14.4930   1
  -4   8  -9 110.380  17.813   3
  -5   8  -9 215.833  19.929   1
  -5   8  -9 214.467  21.746   3
  -6   8  -9 138.291  16.927   1
  -6   8  -9 171.355  20.256   3
  -7   8  -9 2.00008 8.65533   1
   6   7  -9 177.633  28.280   3
  -6  -7   9 144.269  20.895   2
   5   7  -9 76.2300 21.0399   3
  -5  -7   9 79.7572 15.1688   2
   4   7  -9 -0.8299 13.5432   3
  -4  -7   9 4.22989 9.65102   2
   3   7  -9 145.462  22.665   3
  -3  -7   9 169.772  19.852   2
   2   7  -9 350.711  30.461   3
  -2  -7   9 406.101  26.972   2
   1   7  -9 67.9728 14.6027   1
   1   7  -9 73.4034 16.8133   3
  -1  -7   9 62.6855 12.4723   2
   0   7  -9 91.3299 15.7457   1
   0   7  -9 108.767  17.246   3
   0  -7   9 99.1790 14.0321   2
  -1   7  -9 478.319  32.098   3
  -1   7  -9 443.169  31.214   1
   1  -7   9 421.589  26.959   2
  -2   7  -9 729.336  42.366   1
  -2   7  -9 690.749  41.886   3
   2  -7   9 732.506  36.888   2
  -3   7  -9 53.5230 12.9290   3
  -3   7  -9 44.2686 11.1199   1
  -4   7  -9 165.020  18.126   3
  -4   7  -9 151.869  17.028   1
  -5   7  -9 265.001  21.372   1
  -5   7  -9 243.667  22.441   3
  -6   7  -9 118.481  15.558   1
  -6   7  -9 158.864  18.298   3
  -7   7  -9 -6.8501  7.4850   1
   7   6  -9 35.7845 22.5931   3
  -7  -6   9 35.8053 13.6496   2
   6   6  -9 146.135  27.533   3
  -6  -6   9 169.417  20.853   2
   5   6  -9 86.0902 22.7219   3
  -5  -6   9 77.1442 15.8321   2
   4   6  -9 -9.1929 13.5360   3
  -4  -6   9 -0.5905  9.1634   2
   3   6  -9 193.536  25.652   3
  -3  -6   9 202.001  19.742   2
   2   6  -9 415.392  33.854   3
  -2  -6   9 412.698  27.217   2
   1   6  -9 195.088  24.255   3
   1   6  -9 172.861  19.989   1
  -1  -6   9 170.436  18.645   2
   0   6  -9 108.557  16.102   1
   0   6  -9 109.853  17.147   3
   0  -6   9 84.9894 12.8533   2
  -1   6  -9 419.428  29.524   3
  -1   6  -9 402.827  28.886   1
   1  -6   9 402.874  25.111   2
  -2   6  -9 762.555  42.837   1
  -2   6  -9 751.240  41.832   3
   2  -6   9 702.032  36.614   2
  -3   6  -9 113.356  15.684   1
  -3   6  -9 110.783  15.785   3
   3  -6   9 116.952  13.349   2
  -4   6  -9 216.363  19.599   3
  -4   6  -9 192.357  18.827   1
  -5   6  -9 469.394  30.721   1
  -5   6  -9 518.359  31.349   3
  -6   6  -9 164.096  18.214   3
  -6   6  -9 163.763  16.868   1
  -7   6  -9 6.80612 7.83143   1
  -8   6  -9 70.3290 12.8255   1
   7   5  -9  3.1130 23.7782   3
  -7  -5   9 32.6140 14.5666   2
   6   5  -9 208.498  32.726   3
  -6  -5   9 233.479  22.835   1
  -6  -5   9 210.704  22.405   2
   5   5  -9 119.079  25.270   3
  -5  -5   9 123.318  17.888   2
  -5  -5   9 138.493  18.698   1
   4   5  -9 29.9966 17.7229   3
  -4  -5   9 31.0165 11.4793   2
  -4  -5   9 43.4719 11.5947   1
   3   5  -9 156.252  23.730   3
  -3  -5   9 179.006  17.937   2
  -3  -5   9 156.646  19.752   5
   2   5  -9 642.715  42.617   3
  -2  -5   9 648.010  35.347   2
   1   5  -9 657.784  39.969   1
   1   5  -9 596.056  40.813   3
  -1  -5   9 654.570  34.665   2
   0   5  -9 24.8587 12.3916   3
   0   5  -9 18.2018  9.8725   1
   0   5  -9 19.8294  4.7054   4
   0  -5   9 16.8255  8.6616   2
  -1   5  -9 476.499  32.279   3
  -1   5  -9 501.189  32.592   1
   1  -5   9 521.839  28.623   2
  -2   5  -9 697.291  40.043   1
  -2   5  -9 674.127  38.845   3
   2  -5   9 683.306  34.639   2
  -3   5  -9 82.9594 13.4459   3
  -3   5  -9 73.7249 12.6550   1
   3  -5   9 80.5545 11.1740   2
  -4   5  -9 284.893  21.401   3
  -4   5  -9 277.307  21.998   1
  -5   5  -9 383.816  25.021   3
  -5   5  -9 336.269  24.768   1
  -6   5  -9 239.062  20.428   1
  -6   5  -9 269.752  20.740   3
  -7   5  -9 17.6922  8.5284   1
  -8   5  -9 55.5646 12.0560   1
  -9   5  -9 150.723  18.144   1
   7   4  -9 -57.339  23.089   3
  -7  -4   9 7.43765 9.94732   1
  -7  -4   9 27.4000 11.7989   2
   6   4  -9 101.401  29.160   3
  -6  -4   9 139.844  19.625   1
  -6  -4   9 164.994  20.209   2
   5   4  -9 186.217  30.839   3
  -5  -4   9 251.134  22.444   1
  -5  -4   9 228.225  20.927   2
   4   4  -9 29.3089 17.9687   3
  -4  -4   9 51.6838 12.0016   1
  -4  -4   9 30.5322 11.1673   2
  -4  -4   9 39.1579 12.1921   5
   3   4  -9 210.234  27.036   3
  -3  -4   9 201.879  21.095   5
  -3  -4   9 174.319  18.486   1
  -3  -4   9 193.096  18.755   2
   2   4  -9 1015.45   59.48   3
  -2  -4   9 1031.74   50.21   2
  -2  -4   9 1125.89   55.99   1
   1   4  -9 487.186  37.136   3
   1   4  -9 532.327  35.366   1
  -1  -4   9 573.799  32.950   1
  -1  -4   9 546.286  30.771   2
   0   4  -9 7.91075 9.10077   1
   0   4  -9  8.6891 11.9705   3
   0   4  -9 8.68177 4.75819   4
   0  -4   9 -9.3593  6.1607   2
  -1   4  -9 330.432  25.690   1
  -1   4  -9 371.537  27.817   3
   1  -4   9 358.503  22.604   2
  -2   4  -9 892.951  48.108   1
  -2   4  -9 891.145  45.860   3
   2  -4   9 847.266  41.058   2
  -3   4  -9 83.3404 13.5259   1
  -3   4  -9 81.2076 12.5478   3
   3  -4   9 63.1434 10.2094   2
  -4   4  -9 165.715  15.752   3
  -4   4  -9 151.444  16.851   1
   4  -4   9 162.324  14.276   2
   4  -4   9 157.733   9.423   4
  -5   4  -9 672.616  38.177   1
  -5   4  -9 663.010  35.704   3
  -6   4  -9 556.249  33.686   1
  -6   4  -9 569.771  31.737   3
  -7   4  -9 1.62690 7.89709   1
  -8   4  -9 102.499  14.648   1
  -9   4  -9 182.248  18.700   1
  -7  -3   9 -6.2282 11.0046   2
  -7  -3   9 3.00573 8.93088   1
  -6  -3   9 130.707  17.810   2
  -6  -3   9 114.050  17.675   1
  -5  -3   9 181.177  19.271   2
  -5  -3   9 183.942  21.401   5
  -5  -3   9 227.203  20.675   1
  -4  -3   9 65.9089 12.9204   2
  -4  -3   9 84.3059 14.1585   1
  -4  -3   9 65.2473 14.8387   5
  -3  -3   9 174.934  17.535   2
  -3  -3   9 184.167  21.054   5
  -3  -3   9 153.990  17.283   1
   2   3  -9 1222.63   68.86   3
  -2  -3   9 1263.68   57.80   2
  -2  -3   9 1311.52   64.16   1
   1   3  -9 410.036  34.041   3
   1   3  -9 380.030  29.627   1
  -1  -3   9 411.046  25.489   2
  -1  -3   9 410.535  26.604   1
   0   3  -9 24.1606 13.9927   3
   0   3  -9 21.3025  5.7286   4
   0   3  -9 46.6014 11.9466   1
   0  -3   9 29.4939  9.2855   2
   0  -3   9 55.0534  9.9117   1
  -1   3  -9 648.634  37.616   1
  -1   3  -9 661.307  38.094   3
  -1   3  -9 624.528  21.131   4
   1  -3   9 588.584  33.674   1
   1  -3   9 572.673  31.601   2
  -2   3  -9 445.854  29.107   3
  -2   3  -9 462.908  30.142   1
   2  -3   9 465.487  25.959   2
  -3   3  -9 164.205  16.132   3
  -3   3  -9 181.443  18.104   1
   3  -3   9 144.954  14.400   2
  -4   3  -9 19.0606  8.9876   1
  -4   3  -9 14.5706  7.2423   3
   4  -3   9 7.38398 4.25015   4
   4  -3   9 6.61069 6.44349   2
  -5   3  -9 654.776  34.026   3
  -5   3  -9 685.705  37.787   1
   5  -3   9 655.180  31.900   2
   5  -3   9 621.128  22.050   4
  -6   3  -9 513.801  31.320   1
  -6   3  -9 470.670  27.139   3
  -7   3  -9 18.1455  9.4030   1
  -8   3  -9 101.336  14.251   1
  -9   3  -9 92.1777 13.7189   1
 -10   3  -9 40.1619 10.1577   1
  -7  -2   9 16.1994 10.5062   1
  -7  -2   9  3.7896 11.2597   2
  -6  -2   9 150.141  21.211   5
  -6  -2   9 121.864  18.320   1
  -6  -2   9 119.214  16.569   2
  -5  -2   9 365.485  30.419   5
  -5  -2   9 366.902  25.831   2
  -5  -2   9 410.624  29.278   1
  -4  -2   9 99.0458 15.1225   1
  -4  -2   9 73.9937 16.3861   5
  -4  -2   9 70.1525 13.1962   2
  -3  -2   9 322.835  25.052   1
  -3  -2   9 364.408  24.243   2
  -3  -2   9 381.986  29.189   5
  -2  -2   9 1022.17   53.99   1
  -2  -2   9 1079.38   49.96   2
   1   2  -9 379.710  28.572   1
  -1  -2   9 358.626  23.918   2
  -1  -2   9 386.663  25.396   1
   0   2  -9 10.9227  9.3604   1
   0   2  -9 21.9297 13.8355   3
   0   2  -9 9.25883 5.24220   4
   0  -2   9 15.6334  7.0368   1
   0  -2   9 12.3330  7.4711   2
  -1   2  -9 363.589  28.041   1
  -1   2  -9 405.121  30.011   3
  -1   2  -9 417.135  16.006   4
   1  -2   9 388.298  23.685   2
   1  -2   9 425.573  25.376   1
  -2   2  -9 1877.21   86.59   1
  -2   2  -9 1859.45   88.62   1
  -2   2  -9 1749.74   83.67   3
   2  -2   9 1821.53   76.48   2
   2  -2   9 1891.36   84.56   1
  -3   2  -9 636.162  33.113   1
  -3   2  -9 536.411  30.761   3
  -3   2  -9 567.585  34.831   1
   3  -2   9 514.210  28.840   2
  -4   2  -9 163.474  17.993   1
  -4   2  -9 145.667  14.268   3
   4  -2   9 164.174  14.392   2
   4  -2   9 134.960   8.785   4
  -5   2  -9 822.466  43.538   1
  -5   2  -9 743.720  37.500   3
  -5   2  -9 860.498  41.045   1
   5  -2   9 708.456  35.928   2
   5  -2   9 735.521  25.511   4
  -6   2  -9 474.738  25.611   3
  -6   2  -9 483.719  30.864   1
  -7   2  -9 26.1220  9.7430   1
  -8   2  -9 172.693  17.915   1
  -9   2  -9 199.980  18.899   1
 -10   2  -9 78.6542 12.5840   1
  -7  -1   9 48.9365 14.0525   2
  -7  -1   9 3.23058 9.05705   1
  -6  -1   9 129.372  17.322   2
  -6  -1   9 155.366  22.334   5
  -6  -1   9 153.754  18.811   1
  -5  -1   9 290.139  22.975   2
  -5  -1   9 340.583  26.015   1
  -5  -1   9 319.355  28.398   5
  -4  -1   9 -4.5776  8.2423   2
  -4  -1   9 12.8678 12.1174   5
  -4  -1   9 16.0022  8.4030   1
  -3  -1   9 73.8791 15.9221   5
  -3  -1   9 43.6288 10.9838   2
  -3  -1   9 39.1610 10.2540   1
  -2  -1   9 690.001  38.421   1
  -2  -1   9 703.676  35.726   2
  -2  -1   9 622.550  42.355   5
   1   1  -9 454.745  31.075   1
  -1  -1   9 472.687  28.646   1
  -1  -1   9 431.518  26.402   2
   0   1  -9 0.99638 4.89920   4
   0   1  -9 2.54627 8.30862   1
   0  -1   9 2.05678 6.49627   2
   0  -1   9 3.41750 5.26474   1
  -1   1  -9 513.346  33.317   1
  -1   1  -9 480.439  34.449   3
  -1   1  -9 525.941  19.593   4
   1  -1   9 529.358  30.009   1
   1  -1   9 532.540  28.556   2
  -2   1  -9 1808.08   82.52   3
  -2   1  -9 1797.50   86.63   1
   2  -1   9 1802.82   82.91   1
   2  -1   9 1799.60   75.16   2
  -3   1  -9 480.999  32.304   1
  -3   1  -9 519.316  29.761   1
  -3   1  -9 517.058  29.312   3
   3  -1   9 513.575  27.677   1
   3  -1   9 501.250  27.171   2
   3  -1   9 529.793  19.719   4
  -4   1  -9 22.9699  9.8319   1
  -4   1  -9 4.40412 4.50278   1
  -4   1  -9 19.1462  6.5832   3
   4  -1   9 19.5244  4.7312   4
   4  -1   9 26.5752  7.5416   2
  -5   1  -9 911.565  42.861   3
  -5   1  -9 919.980  49.784   1
  -5   1  -9 1017.61   47.77   1
   5  -1   9 877.387  30.297   4
   5  -1   9 947.797  42.339   2
  -6   1  -9 364.918  19.953   3
  -6   1  -9 363.300  25.919   1
   6  -1   9 369.774  21.661   2
  -7   1  -9 84.1498 13.3029   1
  -8   1  -9 44.5228 10.9664   1
  -9   1  -9 248.936  20.800   1
 -10   1  -9 135.336  16.379   1
  -7   0   9  0.9308 11.0551   2
  -7   0   9 -1.8207  8.7390   1
  -6   0   9 154.565  18.646   1
  -6   0   9 143.106  17.909   2
  -6   0   9 178.036  22.656   5
  -5   0   9 204.972  19.705   2
  -5   0   9 250.075  22.001   1
  -5   0   9 258.231  25.812   5
  -4   0   9 89.6568 14.3389   2
  -4   0   9 90.9803 18.0838   5
  -4   0   9 119.228  16.289   1
  -3   0   9 47.5748 14.4261   5
  -3   0   9 29.2068  9.1837   1
  -2   0   9 384.121  24.505   2
  -2   0   9 360.612  25.463   1
  -2   0   9 381.182  30.831   5
   1   0  -9 393.017  29.344   1
  -1   0   9 412.264  25.459   2
  -1   0   9 438.296  27.146   1
   0   0  -9 26.7373  6.0382   4
   0   0  -9 40.5465 11.2038   1
   0   0   9 23.8952  8.2100   2
   0   0   9 35.9448  8.3713   1
  -1   0  -9 862.058  48.249   1
  -1   0  -9 905.395  30.535   4
   1   0   9 924.642  42.378   2
   1   0   9 900.250  45.837   1
  -2   0  -9 1876.54   85.24   3
  -2   0  -9 1838.94   87.99   1
   2   0   9 1830.76   84.90   1
   2   0   9 1849.08   76.69   2
  -3   0  -9 419.090  24.672   1
  -3   0  -9 357.851  26.018   1
  -3   0  -9 346.533  23.796   3
   3   0   9 366.108  15.745   4
   3   0   9 331.713  21.291   2
   3   0   9 379.724  22.086   1
  -4   0  -9 30.4703 10.2535   1
  -4   0  -9 46.0327  7.6113   3
  -4   0  -9 38.1532  8.2818   1
   4   0   9 38.7515  5.6451   4
   4   0   9 40.8853  8.6245   2
  -5   0  -9 459.019  28.568   1
  -5   0  -9 392.172  21.192   3
   5   0   9 396.643  23.164   2
   5   0   9 396.959  15.955   4
  -6   0  -9 403.739  28.458   1
   6   0   9 447.760  24.135   2
  -7   0  -9 154.615  17.486   1
  -8   0  -9 47.3246 11.1632   1
  -9   0  -9 270.933  21.912   1
 -10   0  -9 104.770  14.502   1
 -10   0  -9 115.609  15.368   1
 -11   0  -9 -0.8832  7.5948   1
  -6   1   9 113.863  21.578   5
  -6   1   9 112.138  17.420   1
  -6   1   9 92.5615 15.2232   2
  -5   1   9 229.711  21.070   1
  -5   1   9 219.726  24.662   5
  -5   1   9 218.753  19.555   2
  -4   1   9 92.6189 14.9499   1
  -4   1   9 96.2708 18.9016   5
  -4   1   9 91.4995 14.6068   2
  -3   1   9 11.0588 11.6248   5
  -3   1   9 9.17402 7.32536   1
  -3   1   9 12.9000  8.8743   2
  -2   1   9 698.163  40.030   1
  -2   1   9 740.352  36.904   2
  -2   1   9 696.045  45.277   5
  -1   1   9 740.332  39.665   1
  -1   1   9 658.481  35.236   2
   0  -1  -9 24.7070  9.7606   1
   0  -1  -9 28.0942  6.1032   4
   0   1   9 30.4098  8.5627   2
   0   1   9 16.7733  7.0799   1
  -1  -1  -9 543.175  33.853   1
  -1  -1  -9 607.281  21.393   4
   1   1   9 561.958  29.206   2
   1   1   9 490.489  30.717   1
  -2  -1  -9 1096.21   58.06   1
  -2  -1  -9 1156.72   36.80   4
   2   1   9 1188.80   55.70   1
   2   1   9 1108.98   50.53   2
  -3  -1  -9 1097.35   53.89   3
  -3  -1  -9 1088.06   57.03   1
   3   1   9 1149.34   53.78   1
   3   1   9 1114.94   49.63   2
   3   1   9 1120.34   36.95   4
  -4  -1  -9 5.56158 8.43624   1
  -4  -1  -9 -0.4017  4.6565   1
  -4  -1  -9 -4.3421  5.7160   3
   4   1   9 2.52631 5.55557   2
   4   1   9 3.33269 3.92175   1
   4   1   9 2.61288 4.39224   4
  -5  -1  -9 1025.54   52.21   1
  -5  -1  -9 966.480  43.111   3
   5   1   9 987.522  32.803   4
   5   1   9 978.751  44.382   2
  -6  -1  -9 737.868  40.854   1
   6   1   9 687.666  34.294   2
  -7  -1  -9 96.3340 14.3286   1
   7   1   9 97.2254 11.4874   2
  -8  -1  -9 37.3920 11.0197   1
  -9  -1  -9 407.719  26.393   1
  -9  -1  -9 306.631  25.160   1
 -10  -1  -9 194.912  19.508   1
 -11  -1  -9 -4.7033  8.0101   1
  -6   2   9 80.6849 14.6505   2
  -6   2   9 74.6121 14.9245   1
  -6   2   9 85.9797 20.8882   5
  -5   2   9 247.489  20.884   2
  -5   2   9 251.126  22.613   1
  -5   2   9 241.863  26.573   5
  -4   2   9 77.8117 13.6885   2
  -4   2   9 85.8639 18.3604   5
  -4   2   9 86.4209 14.3913   1
  -3   2   9 -2.6912 10.0790   5
  -3   2   9 2.08978 6.94124   1
  -3   2   9 1.90091 7.60759   2
  -2   2   9 491.078  35.631   5
  -2   2   9 500.798  28.231   2
  -2   2   9 446.608  29.914   1
  -1   2   9 680.801  46.838   5
  -1   2   9 730.343  37.629   2
  -1   2   9 852.846  42.806   1
   0  -2  -9 159.077  18.546   1
   0  -2  -9 150.156  10.828   4
   0   2   9 183.582  16.145   1
   0   2   9 141.989  14.695   2
  -1  -2  -9 162.997  18.397   1
  -1  -2  -9 157.834  10.582   4
   1   2   9 176.705  15.145   2
   1   2   9 159.272  15.173   1
  -2  -2  -9 672.337  24.022   4
  -2  -2  -9 625.093  38.166   1
   2   2   9 665.795  36.083   1
   2   2   9 704.249  33.637   2
  -3  -2  -9 1038.49   54.06   1
   3   2   9 1102.33   51.43   1
   3   2   9 1062.52   35.24   4
   3   2   9 966.405  46.468   2
  -4  -2  -9 -1.4167  8.0340   1
  -4  -2  -9 3.57971 7.23112   3
   4   2   9 4.23265 4.32224   1
   4   2   9 3.15810 4.69737   4
   4   2   9 4.76432 6.20087   2
  -5  -2  -9 231.221  21.368   1
   5   2   9 236.116  16.852   2
   5   2   9 249.592  12.406   4
  -6  -2  -9 267.021  22.317   1
   6   2   9 284.316  18.763   2
  -7  -2  -9 307.814  23.798   1
   7   2   9 324.724  20.177   2
  -8  -2  -9 5.06996 8.31617   1
  -8  -2  -9 7.65135 8.76047   1
  -9  -2  -9 420.076  28.802   1
 -10  -2  -9 199.944  19.801   1
 -11  -2  -9 8.58910 9.23470   1
  -6   3   9 95.1403 21.8627   5
  -6   3   9 87.2735 15.0490   2
  -6   3   9 84.9829 16.0479   1
  -5   3   9 180.570  19.704   1
  -5   3   9 186.843  18.926   2
  -5   3   9 183.282  26.517   5
  -4   3   9 70.6219 13.1652   2
  -4   3   9 75.0081 18.4853   5
  -4   3   9 97.5406 14.9310   1
  -3   3   9 -5.7156 10.7160   5
  -3   3   9 9.39631 8.40001   2
  -3   3   9 4.35836 7.17990   1
  -2   3   9 392.551  27.835   1
  -2   3   9 433.188  25.895   2
  -2   3   9 434.292  33.008   5
  -1   3   9 1022.74   51.62   1
  -1   3   9 973.810  45.750   2
  -1   3   9 897.187  56.609   5
   0  -3  -9 182.741  11.633   4
   0   3   9 151.445  15.333   2
   0   3   9 179.302  16.963   1
  -1  -3  -9 80.5186  8.2100   4
  -1  -3  -9 73.7257 12.6426   1
  -1  -3  -9 72.8639 13.4384   1
   1   3   9 77.2824 11.6161   1
   1   3   9 89.7551 12.0346   2
  -2  -3  -9 485.991  19.989   4
  -2  -3  -9 553.611  32.931   1
   2   3   9 526.119  28.104   2
   2   3   9 517.458  30.159   1
  -3  -3  -9 721.937  41.300   1
   3   3   9 757.150  26.726   4
   3   3   9 731.120  38.682   1
   3   3   9 721.998  35.508   2
  -4  -3  -9 80.3051  9.0046   3
  -4  -3  -9 94.7468 14.1882   1
   4   3   9 85.8135 10.4914   1
   4   3   9 94.6070 11.6058   2
   4   3   9 92.1239  8.3799   4
  -5  -3  -9 303.160  24.599   1
  -5  -3  -9 358.559  25.764   1
   5   3   9 288.811  19.331   2
   5   3   9 295.825  14.626   4
  -6  -3  -9 573.319  34.437   1
  -6  -3  -9 512.234  34.022   1
   6   3   9 563.677  21.774   4
   6   3   9 605.193  29.791   2
  -7  -3  -9 171.597  19.131   1
  -7  -3  -9 185.132  18.837   1
   7   3   9 193.485  15.487   2
  -8  -3  -9 63.7802 12.7813   1
  -9  -3  -9 267.836  23.114   1
 -10  -3  -9 178.436  20.520   1
 -11  -3  -9 13.1379 10.2075   1
  -5   4   9 204.435  21.361   1
  -5   4   9 220.029  27.011   5
  -5   4   9 207.937  19.988   2
  -4   4   9 256.735  27.929   5
  -4   4   9 263.897  21.596   2
  -4   4   9 330.794  25.451   1
  -3   4   9 1.95022 7.50596   1
  -3   4   9 -1.5320 10.4396   5
  -3   4   9 -3.5190  8.1419   2
  -2   4   9 488.699  31.755   1
  -2   4   9 494.329  28.498   2
  -2   4   9 473.386  36.045   5
  -1   4   9 747.893  42.528   1
  -1   4   9 777.359  38.072   2
  -1   4   9 711.116  46.900   5
   0  -4  -9 198.387  12.497   4
   0   4   9 226.207  18.884   1
   0   4   9 161.107  23.903   5
   0   4   9 170.446  16.536   2
  -1  -4  -9 45.9805  7.1606   4
   1   4   9 38.5285  9.1382   2
   1   4   9 30.1476  8.3642   1
  -2  -4  -9 683.838  38.709   1
  -2  -4  -9 682.633  24.821   4
   2   4   9 619.307  33.184   2
   2   4   9 681.089  37.188   1
  -3  -4  -9 892.013  48.525   1
   3   4   9 926.082  46.996   1
   3   4   9 914.691  42.547   2
  -4  -4  -9 23.2117  9.4576   1
   4   4   9 16.7313  6.4559   1
   4   4   9 30.1488  6.1884   4
   4   4   9 27.1335  8.0938   2
  -5  -4  -9 248.755  22.575   1
   5   4   9 230.379  17.427   2
   5   4   9 227.442  12.841   4
  -6  -4  -9 767.334  42.279   1
   6   4   9 718.067  27.071   4
   6   4   9 734.294  36.156   2
  -7  -4  -9 409.755  28.238   1
   7   4   9 395.932  23.814   2
  -8  -4  -9 22.1336  9.5608   1
   8   4   9 10.3468  7.5871   2
  -9  -4  -9 202.316  21.178   1
 -10  -4  -9 269.632  23.990   1
 -11  -4  -9 36.7975 11.8427   1
  -5   5   9 104.117  17.457   1
  -5   5   9 131.873  16.688   2
  -5   5   9 123.997  23.721   5
  -4   5   9 155.186  20.105   1
  -4   5   9 125.834  21.984   5
  -4   5   9 141.926  17.098   2
  -3   5   9  9.7352 12.2972   5
  -3   5   9 18.9373  9.5314   1
  -3   5   9 9.93199 8.89517   2
  -2   5   9 66.0227 11.9440   2
  -2   5   9 58.6125 12.8978   1
  -2   5   9 68.4481 17.0678   5
  -1   5   9 458.241  35.286   5
  -1   5   9 472.402  27.997   2
  -1   5   9 484.835  31.605   1
   0   5   9 198.593  17.410   2
   0   5   9 186.779  23.758   5
   0   5   9 203.135  18.600   1
  -1  -5  -9 6.97506 5.74695   4
   1   5   9 3.50410 6.13655   1
   1   5   9 -0.3601  6.9605   2
  -2  -5  -9 529.221  33.504   1
  -2  -5  -9 507.650  21.592   4
   2   5   9 573.540  33.009   1
   2   5   9 561.419  29.877   2
  -3  -5  -9 925.839  49.409   1
   3   5   9 844.506  42.339   2
   3   5   9 947.348  47.867   1
  -4  -5  -9 53.0929 11.4419   1
   4   5   9 50.4202  7.2066   4
   4   5   9 46.8991  9.2496   1
   4   5   9 48.8980  9.6287   2
  -5  -5  -9 160.715  18.966   1
   5   5   9 149.484  11.198   4
   5   5   9 140.753  14.622   2
  -6  -5  -9 913.388  49.331   1
   6   5   9 896.806  42.821   2
  -7  -5  -9 232.588  22.611   1
   7   5   9 268.709  19.216   2
  -8  -5  -9 20.9503 10.1775   1
   8   5   9 19.6678  8.8770   2
  -9  -5  -9 111.430  17.090   1
 -10  -5  -9 246.409  23.274   1
 -11  -5  -9 45.4422 13.4305   1
  -4   6   9 179.010  18.318   2
  -4   6   9 182.597  20.503   1
  -4   6   9 148.871  25.376   5
  -3   6   9 14.6974  8.8727   2
  -3   6   9  7.2219 11.7845   5
  -3   6   9 0.82196 8.44687   1
  -2   6   9 369.790  32.472   5
  -2   6   9 361.908  28.124   1
  -2   6   9 413.489  25.735   2
  -1   6   9 440.547  35.357   5
  -1   6   9 471.606  31.788   1
  -1   6   9 475.455  28.342   2
   0   6   9 153.506  16.892   1
   0   6   9 142.235  15.513   2
   0   6   9 164.695  23.018   5
   1   6   9 91.6070 14.0123   1
   1   6   9 131.934  14.022   2
   1   6   9 132.770  21.011   5
   2   6   9 908.343  44.292   2
   2   6   9 950.392  50.052   1
   3   6   9 1067.26   54.04   1
   3   6   9 995.907  47.631   2
  -4  -6  -9 32.5902 10.2035   1
   4   6   9 34.6633  9.0955   2
  -5  -6  -9 322.728  25.641   1
   5   6   9 283.691  20.232   2
  -6  -6  -9 908.918  47.853   1
   6   6   9 767.347  40.323   2
  -7  -6  -9 594.223  36.315   1
   7   6   9 535.937  30.920   2
  -8  -6  -9 8.19943 9.33425   1
   8   6   9 16.2474  8.5690   2
  -9  -6  -9 167.952  20.147   1
 -10  -6  -9 203.116  22.774   1
 -11  -6  -9 53.4731 14.8372   1
  -4   7   9 123.632  18.914   1
  -4   7   9 141.888  17.493   2
  -3   7   9 1.81493 9.38164   2
  -3   7   9 12.1903 11.8270   5
  -3   7   9 -1.8239  7.8268   1
  -2   7   9 114.559  21.547   5
  -2   7   9 114.981  17.141   1
  -2   7   9 99.1057 15.2736   2
  -1   7   9 452.680  35.814   5
  -1   7   9 444.305  31.365   1
  -1   7   9 412.638  27.055   2
   0   7   9 263.428  20.755   2
   0   7   9 292.364  23.700   1
   0   7   9 256.672  27.023   5
   1   7   9 11.3844 12.8967   5
   1   7   9 16.3690  8.7672   1
   1   7   9 24.2674  9.4551   2
   2   7   9 237.052  27.513   5
   2   7   9 247.990  19.502   2
   2   7   9 247.139  21.048   1
   3   7   9 1154.87   58.84   1
   3   7   9 1103.24   51.96   2
   4   7   9 92.7735 13.0530   2
  -5  -7  -9 90.6969 14.6709   1
   5   7   9 95.2147 13.3755   2
  -6  -7  -9 499.561  32.158   1
   6   7   9 429.820  27.240   2
  -7  -7  -9 480.587  32.377   1
   7   7   9 472.165  28.454   2
  -8  -7  -9 30.7391 11.2465   1
   8   7   9 32.9151 10.7344   2
  -9  -7  -9 73.5817 14.9025   1
 -10  -7  -9 268.454  25.864   1
 -11  -7  -9 38.6227 13.6422   1
  -3   8   9 9.32172 9.58228   1
  -3   8   9 -4.3094 10.0133   2
  -2   8   9 81.6654 16.1761   1
  -2   8   9 76.5332 13.8310   2
  -2   8   9 95.0203 19.8880   5
  -1   8   9 509.590  30.970   2
  -1   8   9 561.908  36.061   1
  -1   8   9 455.408  38.207   5
   0   8   9 282.569  28.916   5
   0   8   9 349.924  26.725   1
   0   8   9 285.603  22.577   2
   1   8   9 -5.7319  6.5730   1
   1   8   9 1.69696 7.80165   2
   1   8   9 -0.1368 11.3712   5
   2   8   9 291.101  21.592   2
   2   8   9 272.968  28.608   5
   2   8   9 269.114  23.354   1
   3   8   9 473.072  28.476   2
   3   8   9 422.026  37.297   5
   3   8   9 524.051  32.633   1
   4   8   9 211.149  18.353   2
   5   8   9 62.0251 12.1631   2
   6   8   9 512.528  30.393   2
  -7  -8  -9 192.154  21.440   1
   7   8   9 174.675  17.849   2
  -8  -8  -9 14.0562 10.2429   1
   8   8   9 12.5371  9.3742   2
  -9  -8  -9 75.8785 16.1973   1
   9   8   9 65.4999 12.8837   2
 -10  -8  -9 299.361  28.185   1
  -2   9   9 55.3948 14.1560   1
  -2   9   9 65.2380 19.4405   5
  -2   9   9 61.3955 13.2152   2
  -1   9   9 250.310  22.573   2
  -1   9   9 279.922  25.543   1
  -1   9   9 254.453  28.762   5
   0   9   9 260.969  21.876   2
   0   9   9 276.998  28.241   5
   0   9   9 268.405  24.792   1
   1   9   9 3.54426 7.87786   1
   1   9   9  9.8578 11.3274   5
   1   9   9 -5.0403  8.4772   2
   2   9   9 169.300  17.772   2
   2   9   9 174.350  24.930   5
   2   9   9 166.226  19.006   1
   3   9   9 331.385  23.885   2
   3   9   9 332.121  31.430   5
   4   9   9 201.375  28.052   5
   4   9   9 199.998  19.054   2
   5   9   9 39.2981 10.6984   2
   6   9   9 239.417  20.880   2
   7   9   9 224.635  20.125   2
   8   9   9 39.5189 11.3978   2
   9   9   9 85.0795 14.4128   2
  -1  10   9 233.592  24.776   1
  -1  10   9 259.393  23.063   2
  -1  10   9 220.497  27.587   5
   0  10   9 244.826  21.869   2
   0  10   9 248.959  29.214   5
   0  10   9 248.398  24.674   1
   1  10   9 1.47723 9.59246   2
   1  10   9 -1.4147  8.3583   1
   1  10   9  7.3914 12.1064   5
   2  10   9 112.165  16.284   2
   2  10   9 151.228  20.668   1
   2  10   9 134.684  22.209   5
   3  10   9 360.224  26.009   2
   3  10   9 352.495  32.614   5
   4  10   9 219.515  20.563   2
   4  10   9 210.553  26.775   5
   5  10   9 -5.6414 16.1449   5
   5  10   9 21.8815 10.3688   2
   6  10   9 244.489  21.796   2
   7  10   9 184.612  18.919   2
   8  10   9 22.7107 10.5635   2
   9  10   9 80.1811 15.5589   2
   0  11   9 120.409  22.542   5
   0  11   9 94.2820 17.8646   1
   0  11   9 77.5937 15.8700   2
   1  11   9  4.0906 10.0320   2
   1  11   9  4.1348 14.0970   5
   1  11   9 2.95972 9.13706   1
   2  11   9 94.2152 19.8919   5
   2  11   9 75.6184 15.5154   2
   3  11   9 342.550  26.869   2
   3  11   9 380.295  33.390   5
   4  11   9 245.825  27.528   5
   4  11   9 180.909  21.199   2
   5  11   9 16.9415 14.4960   5
   5  11   9 3.57023 9.00521   2
   6  11   9 160.100  20.211   2
   7  11   9 215.545  21.038   2
   8  11   9 54.4205 13.5483   2
   2  12   9 171.891  26.036   5
   2  12   9 146.909  20.303   2
   3  12   9 341.491  27.522   2
   3  12   9 385.988  33.885   5
   4  12   9 80.9542 16.5427   2
   5  12   9 10.6816 10.4257   2
   6  12   9 154.144  20.613   2
   2  11 -10 47.4200 16.0270   3
  -2 -11  10 46.9334 15.3354   2
   1  11 -10 49.5995 16.9677   3
   0  11 -10 173.939  26.287   3
   0  11 -10 176.516  25.320   1
  -1  11 -10 96.2229 19.3593   1
  -1  11 -10 98.5392 20.4643   3
  -2  11 -10  1.6550 11.3617   1
   4  10 -10 103.473  21.987   3
   3  10 -10 162.469  25.917   3
  -3 -10  10 170.100  22.581   2
   2  10 -10 66.1366 17.9376   3
  -2 -10  10 36.5061 14.0321   2
   1  10 -10 46.4554 16.7337   3
  -1 -10  10 38.7734 12.9678   2
   0  10 -10 187.977  25.916   3
   0  10 -10 201.291  24.493   1
  -1  10 -10 95.7486 17.7419   1
  -1  10 -10 92.5256 18.7082   3
  -2  10 -10 17.7712 12.6256   3
  -2  10 -10 -5.4690  9.7323   1
  -3  10 -10 76.6029 17.8003   3
  -3  10 -10 66.0747 15.6052   1
  -4  10 -10 177.266  24.205   3
  -4  10 -10 180.535  21.664   1
[truncated: 104,704 more chars]
