# Supplementary material for: Synthesis, crystal structure, Hirshfeld surface and void analysis of bis­(μ2-4-amino­benzoato-κ2 O:O′)bis­[bis­(4-amino­benzoato-κ2 O,O′)di­aquathulium(III)] dihydrate
Source: Acta Crystallogr E Crystallogr Commun. 2022 Feb 3;78(Pt 3):282–6. doi: 10.1107/S2056989022001116 (PMC8900513; doi:10.1107/S2056989022001116)
Supplement: Supplementary file 2 [file e-78-00282-Isup3.hkl]

data_I                                                                          
_shelx_title ' TMPABELMAN in P-1 LIGHT YELLOW PRISM'                            
_shelx_refln_list_code          4                                               
_shelx_F_calc_maximum      217.28                                               
_exptl_crystal_F_000       624.00                                               
_reflns_d_resolution_high  0.7828                                               
                                                                                
loop_                                                                           
 _space_group_symop_operation_xyz                                               
 'x, y, z'                                                                      
 '-x, -y, -z'                                                                   
                                                                                
_cell_length_a     8.9659                                                       
_cell_length_b    10.9722                                                       
_cell_length_c    12.8027                                                       
_cell_angle_alpha  88.195                                                       
_cell_angle_beta   71.599                                                       
_cell_angle_gamma  74.402                                                       
                                                                                
_shelx_F_squared_multiplier     1.000                                           
                                                                                
loop_                                                                           
 _refln_index_h                                                                 
 _refln_index_k                                                                 
 _refln_index_l                                                                 
 _refln_F_squared_calc                                                          
 _refln_F_squared_meas                                                          
 _refln_F_squared_sigma                                                         
 _refln_observed_status                                                         
   2   0   0       3744.17       3716.42       101.33 o                         
   3   0   0       2372.66       2227.82        40.88 o                         
   4   0   0      12305.67      12099.35       218.26 o                         
   5   0   0       3498.31       3272.40       108.29 o                         
   6   0   0       1522.20       1627.54        72.70 o                         
   7   0   0       4595.31       4355.82       167.13 o                         
   8   0   0       1148.61       1124.84        57.09 o                         
   9   0   0        139.40        111.28        31.63 o                         
  10   0   0        588.89       1004.87        81.70 o                         
 -10   1   0        355.03        485.26        57.28 o                         
  -9   1   0        114.86         56.60        26.67 o                         
  -8   1   0       1410.32       1435.31        64.23 o                         
  -7   1   0       1794.01       1728.50        68.53 o                         
  -6   1   0       1470.89       1494.48       162.16 o                         
  -4   1   0       8729.37       8159.35       310.04 o                         
  -3   1   0       8185.98       7647.94       241.36 o                         
  -2   1   0         37.98         28.60         9.05 o                         
  -1   1   0      13683.36      13942.99       419.98 o                         
   2   1   0       2055.70       1979.48        43.80 o                         
   3   1   0       1246.81       1238.94        30.66 o                         
   4   1   0       7173.05       7195.51       154.41 o                         
   5   1   0       2172.41       2140.03        81.62 o                         
   6   1   0        976.19       1019.51        49.44 o                         
   7   1   0       3272.13       3239.91       117.14 o                         
   8   1   0        900.23        933.36        52.32 o                         
   9   1   0         94.43         48.01        29.58 o                         
  10   1   0        328.17        516.49        64.23 o                         
  -9   2   0         63.72         41.07        24.31 o                         
  -8   2   0        634.36        605.05        39.24 o                         
  -7   2   0       3237.29       3065.30       136.36 o                         
  -3   2   0      18162.08      17424.04       726.64 o                         
  -2   2   0        832.07        668.47        26.62 o                         
  -1   2   0       6362.06       6510.97       122.04 o                         
   0   2   0      14056.34      14762.38       353.89 o                         
   1   2   0       9510.00       9637.34       177.23 o                         
   2   2   0       1167.50       1257.77        27.13 o                         
   3   2   0       9984.13       9827.90       243.66 o                         
   4   2   0      12654.19      13310.66       336.99 o                         
   5   2   0       1329.85       1272.06        54.90 o                         
   6   2   0        950.28       1087.48        53.48 o                         
   7   2   0       5193.21       5875.07       196.93 o                         
   8   2   0       1490.35       1410.33        93.48 o                         
   9   2   0         26.42         37.74        29.40 o                         
  10   2   0        272.80        332.84        55.67 o                         
  -9   3   0         45.72         67.47        25.70 o                         
  -8   3   0        888.40        786.50        42.47 o                         
  -4   3   0       6317.73       6598.04       299.81 o                         
  -3   3   0       9391.14       9575.06       414.42 o                         
  -2   3   0       1505.54       1253.64        38.80 o                         
  -1   3   0        481.00        519.43        17.99 o                         
   0   3   0       3669.87       3787.26        59.95 o                         
   1   3   0       3411.04       3555.72        56.31 o                         
   2   3   0        502.61        475.58        16.55 o                         
   3   3   0      11954.94      11611.73       250.84 o                         
   4   3   0      11884.50      11451.47       249.35 o                         
   6   3   0        586.93        657.49        46.36 o                         
   7   3   0       2691.45       3042.62       116.35 o                         
   8   3   0       1960.62       1803.73       113.13 o                         
   9   3   0        115.55         79.43        35.31 o                         
  10   3   0        148.18        212.25        48.70 o                         
  -4   4   0       3535.40       3757.08       191.11 o                         
  -3   4   0       5312.51       5582.03       164.72 o                         
  -2   4   0       3209.33       3202.15        71.81 o                         
  -1   4   0        560.73        581.03        31.42 o                         
   0   4   0       6490.62       6499.52       105.37 o                         
   1   4   0       2956.53       2993.27        49.50 o                         
   2   4   0         14.28          3.59         7.02 o                         
   3   4   0       8696.77       8350.65       164.94 o                         
   4   4   0      11710.09      11620.65       306.56 o                         
   5   4   0       2651.40       2622.24        81.10 o                         
   6   4   0        481.95        489.98        45.46 o                         
   7   4   0       1715.13       1732.60       122.53 o                         
   8   4   0       1812.78       1756.04        90.45 o                         
   9   4   0         68.74         47.63        30.75 o                         
  10   4   0        148.11        224.05        52.97 o                         
  -5   5   0        393.04        347.12        60.94 o                         
  -4   5   0       3579.99       3535.40       231.18 o                         
  -3   5   0       6223.46       6157.97       116.35 o                         
  -2   5   0       3657.36       3585.76        71.52 o                         
  -1   5   0       2186.97       2339.06        50.13 o                         
   0   5   0      15073.08      16076.92       270.67 o                         
   1   5   0       8336.81       8522.08       137.57 o                         
   2   5   0        886.41        982.42        43.65 o                         
   3   5   0       5729.92       5566.16       175.95 o                         
   4   5   0       6240.61       5959.18       159.13 o                         
   5   5   0       3074.91       2907.76        77.74 o                         
   6   5   0         27.19         29.59        15.07 o                         
   7   5   0        639.62        709.53        56.23 o                         
   8   5   0       1839.11       1794.00        95.86 o                         
   9   5   0        376.72        366.30        47.96 o                         
  10   5   0        176.98        293.47        59.94 o                         
  -7   6   0        859.04        849.30        43.06 o                         
  -6   6   0       1283.05       1320.29        76.40 o                         
  -5   6   0         59.63         72.57        14.89 o                         
  -4   6   0       2820.54       2770.88       113.03 o                         
  -3   6   0       6422.58       6429.31       140.86 o                         
  -2   6   0       1538.94       1508.59        42.93 o                         
  -1   6   0        352.66        383.29        18.98 o                         
   0   6   0       6645.10       7053.87       136.38 o                         
   1   6   0      17626.72      18624.54       360.74 o                         
   2   6   0        582.27        589.71        43.21 o                         
   3   6   0       2217.01       2222.03        95.67 o                         
   4   6   0       4583.48       4373.10       123.71 o                         
   5   6   0       5409.94       5093.79       142.77 o                         
   6   6   0         12.84         -9.46        22.31 o                         
   7   6   0       2070.25       2097.40       152.67 o                         
   8   6   0       1673.31       1717.23        87.50 o                         
   9   6   0        179.94        136.82        48.00 o                         
  10   6   0         50.40         93.52        47.16 o                         
  -7   7   0        772.44        823.00        63.41 o                         
  -6   7   0       1073.09       1116.33        52.43 o                         
  -5   7   0        228.32        245.70        35.71 o                         
  -4   7   0       2244.04       2277.22        74.01 o                         
  -3   7   0       3816.81       3802.62        90.86 o                         
  -2   7   0       1162.59       1142.71        34.98 o                         
  -1   7   0          2.66         -2.36         8.00 o                         
   0   7   0       4955.71       4853.26       209.32 o                         
   1   7   0      11504.84      12183.51       242.33 o                         
   2   7   0        499.03        535.55        26.17 o                         
   3   7   0       1873.09       1732.27       110.71 o                         
   4   7   0       2428.53       2306.28        83.18 o                         
   5   7   0       4368.32       4218.39       124.33 o                         
   6   7   0        681.22        668.70       143.25 o                         
   7   7   0       1133.08       1246.93       124.06 o                         
   8   7   0       1436.97       1535.22       120.79 o                         
   9   7   0        667.22        668.97        86.78 o                         
  10   7   0          0.72         57.33        41.18 o                         
  -6   8   0       1350.22       1274.41        84.69 o                         
  -5   8   0        161.86        154.48        29.99 o                         
  -4   8   0       1574.29       1564.90        95.72 o                         
  -3   8   0       2270.11       2343.48        64.11 o                         
  -2   8   0       2229.94       2371.34        65.40 o                         
  -1   8   0          6.54         16.08         9.87 o                         
   0   8   0       3914.11       3989.54       112.35 o                         
   1   8   0       7058.48       7343.38       148.87 o                         
   2   8   0        458.31        471.63        23.77 o                         
   3   8   0        494.98        515.44        42.77 o                         
   4   8   0       4683.23       4529.56       133.31 o                         
   5   8   0       6031.19       5784.09       164.24 o                         
   6   8   0          9.84         47.22        26.19 o                         
   7   8   0       1022.63       1079.91       120.89 o                         
   8   8   0       1679.37       1770.26        89.56 o                         
   9   8   0        361.27        370.79        71.13 o                         
  10   8   0          2.38         60.17        47.41 o                         
  -6   9   0        776.86        727.10        56.98 o                         
  -5   9   0        112.09        131.57        42.03 o                         
  -4   9   0        611.32        578.11        49.68 o                         
  -3   9   0       2160.48       2197.01        78.69 o                         
  -2   9   0       1203.43       1211.61        38.06 o                         
  -1   9   0         40.26         32.12        17.94 o                         
   0   9   0       2094.51       2002.34        70.13 o                         
   1   9   0       4631.91       4463.43       132.62 o                         
   2   9   0        651.43        640.53        39.52 o                         
   3   9   0        446.12        412.36        28.93 o                         
   4   9   0       2647.22       2478.99        86.97 o                         
   5   9   0       2446.84       2428.34       109.92 o                         
   6   9   0         94.62         48.55        53.27 o                         
   7   9   0        813.64        919.01        77.37 o                         
   8   9   0       1417.83       1537.84        86.01 o                         
   9   9   0        383.27        306.27        63.89 o                         
  -5  10   0         57.51         58.30        65.55 o                         
  -4  10   0        255.02        207.18        37.45 o                         
  -3  10   0       1630.36       1710.67        65.20 o                         
  -2  10   0       2153.51       2197.77        77.59 o                         
  -1  10   0         55.28         67.33        21.43 o                         
   0  10   0       1475.72       1509.85        62.97 o                         
   1  10   0       3363.65       3315.07       103.55 o                         
   2  10   0       2211.69       2200.58        78.52 o                         
   3  10   0        320.16        272.80        22.39 o                         
   4  10   0       1628.24       1526.53        80.88 o                         
   5  10   0       1608.00       1713.15       118.33 o                         
   6  10   0        172.05        172.78        51.78 o                         
   7  10   0        488.63        504.92        71.70 o                         
  -4  11   0        141.08        130.01        37.11 o                         
  -3  11   0       1393.08       1410.11        68.36 o                         
  -2  11   0       1304.41       1460.96        92.23 o                         
  -1  11   0          7.13          3.17        20.41 o                         
   0  11   0       1455.47       1531.90        64.59 o                         
   1  11   0       2736.85       2684.31        92.14 o                         
   2  11   0        563.88        543.67        43.35 o                         
   3  11   0          2.32         -6.04        20.87 o                         
   4  11   0       1495.81       1446.36        64.96 o                         
   5  11   0       1936.74       1869.20       130.07 o                         
   6  11   0         64.78         98.16        47.75 o                         
   7  11   0        784.45        660.65        85.42 o                         
   8  11   0       1014.49        967.36       104.48 o                         
  -2  12   0        993.21       1015.84        73.17 o                         
  -1  12   0         83.08         77.51        26.84 o                         
   0  12   0        787.70        811.58        51.62 o                         
   1  12   0       2293.43       2286.45        85.86 o                         
   2  12   0       1630.47       1523.35        68.66 o                         
   3  12   0         30.88         13.22        23.37 o                         
   4  12   0       2222.12       2040.28        97.80 o                         
   5  12   0       1513.42       1386.04        79.45 o                         
   6  12   0        391.99        365.45        86.43 o                         
   7  12   0         36.09         36.06        43.15 o                         
  -1  13   0         92.18        133.08        38.24 o                         
   0  13   0        407.06        406.31        43.41 o                         
   1  13   0       1765.56       1778.64        77.83 o                         
   2  13   0       1061.35       1119.53        61.74 o                         
   3  13   0          0.01        -31.51        22.84 o                         
   4  13   0       1060.80        955.81        69.53 o                         
   5  13   0       1033.27        890.44       128.19 o                         
   6  13   0        660.88        645.11       164.61 o                         
   3  14   0          0.33         29.94        36.19 o                         
  -6 -13   1        961.61        883.15        74.69 o                         
  -5 -13   1        603.96        497.85        58.47 o                         
  -4 -13   1          9.63          2.72        33.05 o                         
  -3 -13   1        547.06        483.01        54.78 o                         
  -2 -13   1       1324.87       1277.65        66.03 o                         
  -1 -13   1        445.51        384.81        42.28 o                         
   0 -13   1         26.93         28.36        25.41 o                         
   1 -13   1        829.76        817.12        55.96 o                         
  -7 -12   1        240.46        185.05        60.51 o                         
  -6 -12   1        960.72       1032.28       103.56 o                         
  -5 -12   1       1158.67       1171.06       108.38 o                         
  -4 -12   1         38.29         34.67        32.33 o                         
  -3 -12   1        562.99        581.78        54.78 o                         
  -2 -12   1       1681.15       1523.17        69.15 o                         
  -1 -12   1       1023.48        988.15        55.81 o                         
   0 -12   1          6.69         -6.10        21.62 o                         
   1 -12   1       1357.78       1466.09        66.30 o                         
   2 -12   1       1180.29       1264.72        61.94 o                         
  -6 -11   1        640.79        669.02        87.42 o                         
  -5 -11   1       1437.91       1306.82       110.02 o                         
  -4 -11   1        106.73        141.97        51.92 o                         
  -3 -11   1        416.13        452.95       109.03 o                         
  -2 -11   1       1771.89       1681.59        69.38 o                         
  -1 -11   1       1542.60       1459.70        63.79 o                         
   0 -11   1          2.68        -27.70        18.47 o                         
   1 -11   1       1440.85       1455.68        63.07 o                         
   2 -11   1       1822.81       1925.47        73.29 o                         
   3 -11   1        416.48        467.95        43.35 o                         
   4 -11   1          4.09         -3.95        25.68 o                         
  -8 -10   1        171.48        204.54        62.01 o                         
  -7 -10   1        108.65        168.37        56.43 o                         
  -6 -10   1       1515.96       1552.32       120.45 o                         
  -5 -10   1       1471.75       1417.95       111.15 o                         
  -4 -10   1        675.07        606.40        56.46 o                         
  -3 -10   1       1350.94       1333.93        47.89 o                         
  -2 -10   1       3177.27       3027.80       203.50 o                         
  -1 -10   1       1995.43       1940.58        72.30 o                         
   0 -10   1          8.14         -0.50        17.83 o                         
   1 -10   1       2980.62       2920.50        93.48 o                         
   2 -10   1       1638.92       1702.14        65.03 o                         
   3 -10   1        563.24        517.93        37.09 o                         
   4 -10   1         17.89         -5.82        23.16 o                         
   5 -10   1        713.00        645.23        56.33 o                         
  -9  -9   1        671.82        748.83       101.03 o                         
  -8  -9   1        395.96        487.10        78.93 o                         
  -7  -9   1         75.80        112.97        65.35 o                         
  -6  -9   1       1528.14       1454.04        80.36 o                         
  -5  -9   1       2609.69       2689.10       113.97 o                         
  -4  -9   1       1434.21       1282.22        94.46 o                         
  -3  -9   1       1108.06       1106.50        67.43 o                         
  -2  -9   1       3597.96       3688.72       140.99 o                         
  -1  -9   1       2338.98       2417.05       103.89 o                         
   0  -9   1          7.85          4.28        18.37 o                         
   1  -9   1        551.97        592.03        37.22 o                         
   2  -9   1       2973.12       3105.08        71.39 o                         
   3  -9   1       2235.95       2120.60        71.80 o                         
   4  -9   1        125.19        131.94        29.70 o                         
   5  -9   1       1313.15       1211.78        70.05 o                         
   6  -9   1       1119.83       1110.35        68.56 o                         
 -10  -8   1        395.06        345.83        75.36 o                         
  -9  -8   1        739.56        957.34        99.75 o                         
  -8  -8   1        245.13        333.41        47.99 o                         
  -7  -8   1         19.03         65.53        30.95 o                         
  -6  -8   1       3912.81       3747.61       143.71 o                         
  -5  -8   1       5418.76       5350.43       189.13 o                         
  -4  -8   1         59.35         55.35        21.20 o                         
  -3  -8   1        904.42        933.23        78.35 o                         
  -2  -8   1       4704.40       4655.36       100.34 o                         
  -1  -8   1       5170.77       5385.93       117.80 o                         
   0  -8   1        283.89        326.24        28.55 o                         
   1  -8   1       3043.04       3169.34        71.54 o                         
   2  -8   1       4035.40       4021.36        98.40 o                         
   3  -8   1       1593.66       1589.86        49.14 o                         
   4  -8   1        225.73        274.52        26.30 o                         
   5  -8   1       2410.06       2240.72        96.58 o                         
   6  -8   1       1409.07       1384.10        71.66 o                         
   7  -8   1        190.04        171.46        34.01 o                         
 -10  -7   1        550.92        485.41        79.97 o                         
  -9  -7   1       1138.00       1178.27       106.77 o                         
  -8  -7   1        514.55        651.43        75.78 o                         
  -7  -7   1         11.60         34.12        38.82 o                         
  -6  -7   1       2763.31       2767.44       114.57 o                         
  -5  -7   1       2453.43       2465.30        84.91 o                         
  -4  -7   1        135.82        175.02        26.87 o                         
  -3  -7   1       1194.73       1223.39        95.14 o                         
  -2  -7   1       2843.35       2684.03        84.69 o                         
  -1  -7   1       7181.46       7403.70       152.87 o                         
   0  -7   1       1500.48       1654.08        72.81 o                         
   1  -7   1       3666.47       3820.40        85.60 o                         
   2  -7   1       3801.94       3909.77        81.31 o                         
   3  -7   1       1558.18       1634.12        47.41 o                         
   4  -7   1        113.80        170.04        25.08 o                         
   5  -7   1       1728.50       1736.54        59.75 o                         
   6  -7   1       1783.95       1766.70        61.08 o                         
 -10  -6   1        488.07        389.27        69.94 o                         
  -9  -6   1        883.46        976.13        73.35 o                         
  -8  -6   1        965.43       1080.53        72.26 o                         
  -7  -6   1         35.60         98.88        32.03 o                         
  -6  -6   1       1370.48       1335.73       181.12 o                         
  -5  -6   1       3707.61       3717.51       113.02 o                         
  -4  -6   1        828.42        850.43        84.55 o                         
  -3  -6   1       1406.99       1372.51        94.64 o                         
  -2  -6   1      11252.94      11793.12       298.93 o                         
  -1  -6   1      17450.74      18665.69       361.45 o                         
   0  -6   1        252.60        217.07        23.39 o                         
   1  -6   1       3881.11       4017.87        81.79 o                         
   2  -6   1       5285.82       5590.05       108.37 o                         
   3  -6   1       3959.72       4257.09       177.10 o                         
   4  -6   1         66.17         56.44        30.86 o                         
   5  -6   1       2879.12       2828.08       168.20 o                         
   6  -6   1       2687.74       2825.08       174.05 o                         
 -10  -5   1        208.67        104.34        48.54 o                         
  -9  -5   1       1195.24       1109.10        79.47 o                         
  -8  -5   1        814.91        878.28        93.44 o                         
  -7  -5   1         51.02         91.99        41.05 o                         
  -6  -5   1       1085.09       1113.09       105.81 o                         
  -5  -5   1       3031.07       3014.76        82.05 o                         
  -4  -5   1       1994.79       1891.79        65.30 o                         
  -3  -5   1       1835.46       1865.20       107.51 o                         
  -2  -5   1       5358.94       5009.99       135.08 o                         
  -1  -5   1       5927.11       5867.83       107.25 o                         
   0  -5   1       3568.12       3846.02        79.52 o                         
   1  -5   1        829.79        764.39        26.08 o                         
   2  -5   1       8373.90       7954.09       248.44 o                         
   3  -5   1       3052.38       3110.61        87.89 o                         
   4  -5   1         57.54        111.58        39.05 o                         
   5  -5   1        317.79        261.80        55.12 o                         
 -10  -4   1         86.22         82.38        44.32 o                         
  -9  -4   1        980.99        937.80        87.05 o                         
  -8  -4   1       1471.48       1506.54       106.79 o                         
  -7  -4   1         87.59        134.75        35.51 o                         
  -6  -4   1       1383.05       1277.98       112.81 o                         
  -5  -4   1       4375.85       4254.72        84.32 o                         
  -4  -4   1       3212.33       3163.26        70.63 o                         
  -3  -4   1        134.13        115.65        28.98 o                         
  -2  -4   1       4662.44       4409.94        89.28 o                         
  -1  -4   1       4867.66       4599.86        72.19 o                         
   0  -4   1       1391.27       1335.38        37.84 o                         
   1  -4   1       1091.02       1130.70        28.58 o                         
   2  -4   1      10358.69      10563.84       218.13 o                         
   3  -4   1       2060.15       1924.83       109.42 o                         
   4  -4   1        258.11        381.92        50.96 o                         
   5  -4   1        793.79        655.24        73.58 o                         
 -10  -3   1         71.50         57.69        39.68 o                         
  -9  -3   1       1336.98       1244.72        97.73 o                         
  -8  -3   1       1596.37       1646.92       110.24 o                         
  -7  -3   1         13.82         36.72        30.11 o                         
  -6  -3   1       1530.57       1330.69       125.35 o                         
  -5  -3   1       7364.97       7271.88       184.69 o                         
  -4  -3   1       7872.56       8220.79       160.64 o                         
  -3  -3   1        494.11        579.31        45.90 o                         
  -2  -3   1       5030.50       4985.73        82.43 o                         
  -1  -3   1       5689.78       5446.16        88.33 o                         
   0  -3   1       3011.74       2925.86        53.04 o                         
   1  -3   1        627.43        667.78        21.22 o                         
   2  -3   1      10175.46      10469.32       210.51 o                         
   3  -3   1       7917.20       8386.74       364.11 o                         
   4  -3   1        695.38        772.61        64.72 o                         
   5  -3   1        926.95        791.35        74.57 o                         
 -10  -2   1         35.34         -6.57        30.70 o                         
  -9  -2   1        593.17        659.30        69.97 o                         
  -8  -2   1       1374.47       1324.20        92.45 o                         
  -7  -2   1         20.63          9.88        19.64 o                         
  -6  -2   1       1272.60       1101.26        56.33 o                         
  -5  -2   1       8246.33       8093.06       200.42 o                         
  -4  -2   1       2293.93       1548.49        89.93 o                         
  -3  -2   1        115.99        123.84        22.25 o                         
  -2  -2   1        159.58        215.30         9.58 o                         
  -1  -2   1       7693.36       7742.07       125.13 o                         
   0  -2   1       4317.61       4263.44        77.70 o                         
   1  -2   1       1749.56       1691.37        39.90 o                         
   2  -2   1      14651.57      14796.71       433.74 o                         
   3  -2   1       3852.56       4352.86       138.86 o                         
   4  -2   1       1674.65       1958.97       106.75 o                         
   9  -2   1        386.41        448.13        33.14 o                         
  10  -2   1        458.86        515.05        51.58 o                         
 -10  -1   1         19.60         16.64        31.44 o                         
  -9  -1   1       1004.84        874.86        76.39 o                         
  -8  -1   1       1030.00       1131.03        81.22 o                         
  -7  -1   1         40.27         18.92        18.94 o                         
  -6  -1   1        755.44        770.53        73.62 o                         
  -5  -1   1       7376.30       7028.75       174.46 o                         
  -4  -1   1       8701.94       8299.09       178.55 o                         
  -3  -1   1         96.36        120.79        10.96 o                         
  -2  -1   1      19383.31      20478.45       342.30 o                         
  -1  -1   1      14214.78      14773.00       711.22 o                         
   1  -1   1        117.48        128.22        17.79 o                         
   2  -1   1      19695.69      19212.23       556.63 o                         
   3  -1   1      11450.08      12348.76       363.79 o                         
   4  -1   1       3639.75       4317.25       195.95 o                         
   7  -1   1       2866.02       2603.64       130.21 o                         
   8  -1   1        186.73        122.55        19.82 o                         
   9  -1   1        540.12        597.76        40.34 o                         
  10  -1   1        786.60        877.96        69.83 o                         
 -10   0   1         79.57         56.04        34.47 o                         
  -9   0   1        797.73        751.22        68.02 o                         
  -8   0   1       1006.91       1064.68        77.39 o                         
  -7   0   1        193.24        378.07        36.57 o                         
  -6   0   1        444.67        461.96        34.86 o                         
  -5   0   1       6843.17       6812.42       178.24 o                         
  -4   0   1       5016.61       4811.31       170.88 o                         
  -3   0   1        118.10        154.70        26.39 o                         
  -2   0   1        232.80        295.21        15.78 o                         
   1   0   1         34.71         -3.41         3.33 o                         
   2   0   1      11648.22      10850.52       299.24 o                         
   3   0   1      12399.25      12400.41       343.97 o                         
   4   0   1       4688.65       5233.82       193.06 o                         
   5   0   1        128.30        148.68        14.49 o                         
   6   0   1       5679.35       5393.58       397.40 o                         
   7   0   1       2373.59       2264.10        83.34 o                         
   8   0   1        128.21         62.66        18.08 o                         
   9   0   1        375.72        485.32        52.58 o                         
  10   0   1       1228.69       1281.25        90.58 o                         
  -9   1   1        671.72        681.03        62.90 o                         
  -8   1   1        732.61        738.44        48.21 o                         
  -7   1   1        533.84        597.36        40.90 o                         
  -6   1   1        139.23        181.76        22.74 o                         
  -5   1   1       4859.04       4750.98       121.29 o                         
  -4   1   1       4457.55       4398.53       149.25 o                         
  -3   1   1         76.12        109.23         7.55 o                         
  -2   1   1        684.37        647.17        27.46 o                         
  -1   1   1       8161.58       8349.22       142.11 o                         
   1   1   1        120.23        125.49        10.97 o                         
   2   1   1       6246.18       5516.47       168.72 o                         
   3   1   1       3634.32       3404.41        84.72 o                         
   4   1   1       7378.54       7309.49       182.72 o                         
   5   1   1        171.30        184.00        18.23 o                         
   6   1   1       6032.92       5997.00       192.00 o                         
   7   1   1       1433.47       1372.98        81.11 o                         
   8   1   1        182.01        122.18        22.80 o                         
   9   1   1        290.40        473.36        55.41 o                         
  10   1   1        928.54        935.65        79.57 o                         
  -9   2   1        800.19        787.51        66.85 o                         
  -8   2   1       1436.28       1420.92        66.41 o                         
  -7   2   1       1378.72       1337.02       120.86 o                         
  -6   2   1         48.44         26.37        20.75 o                         
  -5   2   1       3468.77       3239.25       134.54 o                         
  -4   2   1       4949.16       4845.65       172.80 o                         
  -3   2   1        231.23        224.40        12.41 o                         
  -2   2   1       2753.72       2517.96        41.03 o                         
  -1   2   1       3724.06       3437.32        53.71 o                         
   0   2   1      22163.24      22228.04       552.07 o                         
   1   2   1          6.57         -5.31         3.54 o                         
   2   2   1       7429.26       6994.12       134.10 o                         
   3   2   1      14907.45      14168.62       290.24 o                         
   4   2   1       3346.86       2905.45        98.44 o                         
   5   2   1        678.40        747.07        60.17 o                         
   6   2   1       3284.06       3160.14       111.36 o                         
   7   2   1       4104.74       3858.99       135.60 o                         
   8   2   1        518.58        482.92        40.09 o                         
   9   2   1        501.74        613.06        63.06 o                         
  10   2   1       1151.63       1205.57        93.28 o                         
  -9   3   1         87.83        102.22        30.47 o                         
  -8   3   1       1470.65       1381.98       115.53 o                         
  -7   3   1       1015.93       1045.25        51.75 o                         
  -6   3   1         22.99         12.42        13.81 o                         
  -5   3   1       1462.49       1435.06        76.46 o                         
  -4   3   1       2947.17       2702.86       123.04 o                         
  -3   3   1       1469.45       1417.76        69.75 o                         
  -2   3   1        316.74        235.51        10.80 o                         
  -1   3   1       4589.05       4377.07        67.94 o                         
   0   3   1      13176.84      12982.12       170.30 o                         
   1   3   1       1385.36       1284.62        25.84 o                         
   2   3   1       3778.23       3744.06        75.88 o                         
   3   3   1       9700.87       9041.38       196.21 o                         
   4   3   1        769.38        535.05        59.83 o                         
   5   3   1        101.76         75.78        20.76 o                         
   6   3   1       2469.56       2417.71        93.09 o                         
   7   3   1       5928.05       5513.30       187.33 o                         
   8   3   1        194.86        179.00        39.23 o                         
   9   3   1        394.12        469.17        61.17 o                         
  10   3   1        556.63        672.75        73.27 o                         
  11   3   1        322.98        397.58        65.68 o                         
  -8   4   1        991.88        967.50        70.00 o                         
  -7   4   1        235.56        297.73        28.04 o                         
  -6   4   1        131.85         96.41        17.40 o                         
  -5   4   1       1584.45       1517.08        57.59 o                         
  -4   4   1       4689.65       4560.15       121.93 o                         
  -3   4   1       2785.62       2698.62       140.99 o                         
  -2   4   1       5863.26       5860.13       115.24 o                         
  -1   4   1       7425.44       7403.67       132.38 o                         
   0   4   1       7186.15       7102.50       108.54 o                         
   1   4   1       4994.41       4765.50        70.55 o                         
   2   4   1       2036.11       1982.26        50.39 o                         
   3   4   1       7390.01       7072.69       172.68 o                         
   4   4   1       1890.00       1757.09        57.41 o                         
   5   4   1         12.59         25.63        18.87 o                         
   6   4   1       2570.60       2540.57       119.97 o                         
   7   4   1       7159.66       7206.66       237.99 o                         
   8   4   1        182.23        169.57        64.10 o                         
   9   4   1         91.03        113.04        40.68 o                         
  10   4   1        576.84        702.07        77.62 o                         
  11   4   1        472.68        468.54        73.29 o                         
  -8   5   1        765.42        752.32        64.32 o                         
  -7   5   1       1009.83        939.08        49.73 o                         
  -6   5   1         44.06         42.49        17.29 o                         
  -5   5   1       2548.46       2417.38        86.52 o                         
  -4   5   1       4536.96       4430.00       121.81 o                         
  -3   5   1       2095.88       2037.38        59.27 o                         
  -2   5   1        799.95        852.17        75.08 o                         
  -1   5   1       9140.82       9147.12       176.29 o                         
   0   5   1      16657.49      17579.70       261.56 o                         
   1   5   1       7037.11       7435.48       113.45 o                         
   2   5   1       3536.85       3586.03        85.81 o                         
   3   5   1      10897.45      10522.84       265.98 o                         
   4   5   1       5167.19       5227.85       150.83 o                         
   5   5   1        261.80        317.30        22.45 o                         
   6   5   1       2552.44       2555.05       104.45 o                         
   7   5   1       3977.77       3961.52       144.58 o                         
   8   5   1        845.65        847.95       152.29 o                         
   9   5   1        116.63        210.63        51.71 o                         
  10   5   1        930.04       1051.06        96.66 o                         
  11   5   1        705.57        751.69        91.76 o                         
  -7   6   1        619.12        569.77        55.93 o                         
  -6   6   1         21.03         -2.92        15.42 o                         
  -5   6   1       1167.65       1106.27        51.81 o                         
  -4   6   1       3174.85       3235.59        96.02 o                         
  -3   6   1       1683.80       1680.82        47.64 o                         
  -2   6   1        563.73        603.58        26.93 o                         
  -1   6   1       6085.00       6239.27       137.86 o                         
   0   6   1       9751.44       9735.92       170.46 o                         
   1   6   1         66.43         52.95         9.08 o                         
   2   6   1       1292.03       1245.83        34.49 o                         
   3   6   1       5724.04       5619.97       130.45 o                         
   4   6   1       8029.00       8094.86       211.30 o                         
   5   6   1         45.95         58.93        22.99 o                         
   6   6   1       1383.14       1361.79        68.14 o                         
   7   6   1       4001.31       4003.73       145.40 o                         
   8   6   1       1105.68       1188.56       216.16 o                         
   9   6   1         53.68         95.92        43.55 o                         
  10   6   1        817.42        949.18        97.27 o                         
  -7   7   1        443.44        427.00        51.61 o                         
  -6   7   1         78.98        116.92        30.95 o                         
  -5   7   1        479.92        427.81        31.63 o                         
  -4   7   1       3699.63       3717.62        90.17 o                         
  -3   7   1       1546.50       1511.49        72.04 o                         
  -2   7   1        172.56        196.66        15.87 o                         
  -1   7   1       2805.23       2952.61        54.75 o                         
   0   7   1       8216.23       8303.01       208.40 o                         
   1   7   1       1095.68       1059.61        30.87 o                         
   2   7   1       3143.60       3083.95        58.25 o                         
   3   7   1       8283.24       8339.03       189.64 o                         
   4   7   1       4582.72       4579.93       130.25 o                         
   5   7   1       2148.26       2173.53       179.79 o                         
   6   7   1       1819.62       1787.16       142.50 o                         
   7   7   1       3502.54       3514.17       132.08 o                         
   8   7   1        385.39        370.41        60.16 o                         
   9   7   1          1.98         20.10        38.41 o                         
  10   7   1        529.37        703.61        92.83 o                         
  -6   8   1         73.45         99.48        32.46 o                         
  -5   8   1        641.87        580.50        48.78 o                         
  -4   8   1       2780.58       2713.87        83.11 o                         
  -3   8   1       1211.20       1169.70        59.90 o                         
  -2   8   1        755.36        782.42        34.61 o                         
  -1   8   1       1687.88       1789.83        43.25 o                         
   0   8   1       1928.33       2035.50        67.93 o                         
   1   8   1        901.26        907.81        33.57 o                         
   2   8   1       2158.84       2016.11        54.38 o                         
   3   8   1       5865.66       5852.17       102.54 o                         
   4   8   1       3771.31       3806.15       118.08 o                         
   5   8   1        250.90        226.50        52.35 o                         
   6   8   1       1403.72       1397.66        72.64 o                         
   7   8   1       1938.33       1830.15        86.19 o                         
   8   8   1        370.96        412.64        72.60 o                         
   9   8   1         60.72         64.21        34.10 o                         
  10   8   1        578.63        656.87        92.62 o                         
  -5   9   1        329.20        341.80        60.24 o                         
  -4   9   1       1969.77       1823.37        89.11 o                         
  -3   9   1        992.47       1011.38        47.38 o                         
  -2   9   1         43.44         30.11        13.69 o                         
  -1   9   1        531.70        579.40        28.32 o                         
   0   9   1       4352.12       4530.26       128.45 o                         
   1   9   1       1121.21       1155.15        51.19 o                         
   2   9   1        417.11        367.98        32.36 o                         
   3   9   1       2693.39       2732.68        66.78 o                         
   4   9   1       3416.50       3422.03        91.78 o                         
   5   9   1        439.54        465.41        36.41 o                         
   6   9   1        741.70        685.92        54.58 o                         
   7   9   1       2130.43       2186.56        80.02 o                         
   8   9   1        457.00        438.02        50.36 o                         
   9   9   1          6.47        -23.08        28.72 o                         
  10   9   1        479.00        702.42       100.09 o                         
  -4  10   1       1467.88       1535.01       106.50 o                         
  -3  10   1        837.90        838.88        51.74 o                         
  -2  10   1          4.19          3.38        18.70 o                         
  -1  10   1       1565.04       1685.70        65.94 o                         
   0  10   1       1461.64       1571.17        62.62 o                         
   1  10   1       1206.78       1239.67        55.14 o                         
   2  10   1         78.52         52.46        21.38 o                         
   3  10   1       3238.98       3186.44        75.20 o                         
   4  10   1       1263.75       1237.76        56.48 o                         
   5  10   1         28.62         27.79        26.80 o                         
   6  10   1        540.77        459.51        47.01 o                         
   7  10   1        854.16        859.96        60.89 o                         
   8  10   1       1102.05       1016.23       100.42 o                         
   9  10   1          0.69        -52.21        48.65 o                         
  -3  11   1        926.64        923.27        70.06 o                         
  -2  11   1         72.49         52.70        24.26 o                         
  -1  11   1       1090.01       1074.54        54.26 o                         
   0  11   1       2346.45       2352.35        84.08 o                         
   1  11   1       1160.19       1183.60        56.08 o                         
   2  11   1         19.41         15.85        20.19 o                         
   3  11   1       1804.01       1839.17        73.02 o                         
   4  11   1       1702.45       1712.49        70.95 o                         
   5  11   1        368.54        405.17        45.86 o                         
   6  11   1        260.64        238.51        41.66 o                         
   7  11   1       1642.85       1707.02        88.32 o                         
   8  11   1       1419.14       1408.38       120.47 o                         
   9  11   1          1.66         79.00        52.15 o                         
  -2  12   1         18.88         24.40        25.09 o                         
  -1  12   1        695.21        727.91        50.64 o                         
   0  12   1       1809.07       1795.61        74.23 o                         
   1  12   1       1101.44       1071.54        57.55 o                         
   2  12   1         11.02        -11.92        21.86 o                         
   3  12   1       1270.40       1182.05        95.57 o                         
   4  12   1       1335.98       1345.83        77.00 o                         
   5  12   1        744.58        728.58       100.19 o                         
   6  12   1         57.89         57.80        30.99 o                         
   7  12   1        545.08        531.68        77.60 o                         
   8  12   1        829.03        784.71        96.32 o                         
   0  13   1       1343.83       1285.29        66.67 o                         
   1  13   1        848.19        857.71        56.52 o                         
   2  13   1          0.83        -17.98        23.25 o                         
   3  13   1        772.21        733.83        55.25 o                         
   4  13   1       1147.78       1213.63        75.76 o                         
   5  13   1        742.96        707.93        66.15 o                         
   6  13   1         13.47         -9.62        51.80 o                         
   3  14   1        426.81        439.43        86.00 o                         
  -5 -13   2          0.60        -23.70        46.98 o                         
  -4 -13   2        863.31        924.11       105.55 o                         
  -3 -13   2       1547.36       1446.07        86.13 o                         
  -2 -13   2        403.62        410.27        45.40 o                         
  -1 -13   2        116.89        119.16        32.01 o                         
   0 -13   2        940.16       1021.16        69.80 o                         
   1 -13   2        587.45        597.33        50.58 o                         
  -7 -12   2        715.26        865.03       103.43 o                         
  -6 -12   2        595.39        575.50        90.06 o                         
  -5 -12   2         17.00         -1.63        47.14 o                         
  -4 -12   2        648.52        752.34        97.34 o                         
  -3 -12   2       1624.61       1694.63        95.80 o                         
  -2 -12   2        535.83        536.93        47.44 o                         
  -1 -12   2          3.13        -32.31        22.44 o                         
   0 -12   2        940.17        932.49        54.69 o                         
   1 -12   2       1359.07       1384.87        65.06 o                         
   2 -12   2        146.03        155.21        30.74 o                         
   3 -12   2        398.31        369.32        50.85 o                         
  -8 -11   2        289.62        342.57        74.62 o                         
  -7 -11   2        619.91        676.41        93.14 o                         
  -6 -11   2        712.74        788.65        93.08 o                         
  -5 -11   2        160.22        173.70        57.64 o                         
  -4 -11   2       1349.73       1383.56       117.08 o                         
  -3 -11   2       2752.22       2746.21       122.88 o                         
  -2 -11   2        629.95        635.82        61.81 o                         
  -1 -11   2        152.13        140.83        28.38 o                         
   0 -11   2       1125.86       1157.88        56.55 o                         
   1 -11   2       2503.22       2553.42        88.94 o                         
   2 -11   2        265.67        270.67        32.79 o                         
   3 -11   2        176.43        132.20        26.47 o                         
   4 -11   2        393.91        395.47        59.56 o                         
  -7 -10   2        903.40        940.17       101.81 o                         
  -6 -10   2       1467.83       1483.11       120.92 o                         
  -5 -10   2        245.76        267.60        66.00 o                         
  -4 -10   2       1773.51       1738.43       122.34 o                         
  -3 -10   2       1599.79       1660.81        66.96 o                         
  -2 -10   2        660.22        654.43        54.60 o                         
  -1 -10   2         24.64        -13.66        22.68 o                         
   0 -10   2       2181.58       2123.60        76.44 o                         
   1 -10   2       3053.50       3262.90       102.36 o                         
   2 -10   2        315.78        319.80        31.82 o                         
   3 -10   2         41.60         35.42        19.61 o                         
   4 -10   2        654.98        663.96        55.51 o                         
   5 -10   2        631.63        641.30        63.55 o                         
  -9  -9   2        242.75        305.29        72.39 o                         
  -8  -9   2        131.42        139.60        74.68 o                         
  -7  -9   2       1851.36       1825.37       185.73 o                         
  -6  -9   2       1930.26       1939.33        96.28 o                         
  -5  -9   2        866.31        757.42        86.24 o                         
  -4  -9   2       1735.28       1856.84       125.85 o                         
  -3  -9   2       2429.23       2498.58       108.72 o                         
  -2  -9   2       1577.19       1474.60       103.57 o                         
  -1  -9   2         36.84         63.06        40.87 o                         
   0  -9   2       2113.00       2200.21        97.33 o                         
   1  -9   2       4030.55       4105.20       118.33 o                         
   2  -9   2       1939.47       1903.35        67.37 o                         
   3  -9   2        345.41        326.34        29.81 o                         
   4  -9   2       1210.29       1145.53        65.91 o                         
   5  -9   2       1316.60       1289.38        71.33 o                         
   6  -9   2        201.86        167.18        32.72 o                         
  -9  -8   2        153.32        183.38        58.63 o                         
  -8  -8   2        162.24        182.85        72.12 o                         
  -7  -8   2       2023.64       1997.17       155.94 o                         
  -6  -8   2       2044.18       2206.75       190.86 o                         
  -5  -8   2          8.41         -0.28        25.21 o                         
  -4  -8   2        328.00        280.94        50.05 o                         
  -3  -8   2       2194.43       2290.10        80.73 o                         
  -2  -8   2       3351.10       3377.63       105.16 o                         
  -1  -8   2         33.90         53.40        28.91 o                         
   0  -8   2       3234.78       2915.14       255.80 o                         
   1  -8   2       3900.91       4159.72       122.47 o                         
   2  -8   2        924.10        953.31        37.68 o                         
   3  -8   2         77.68         82.56        20.79 o                         
   4  -8   2       1528.15       1418.32        55.79 o                         
   5  -8   2       1954.65       1913.30        67.50 o                         
   6  -8   2        214.86        185.31        29.12 o                         
   7  -8   2         53.43         47.93        59.96 o                         
  -9  -7   2        430.56        549.02        61.27 o                         
  -8  -7   2          9.71         13.53        30.18 o                         
  -7  -7   2       1422.07       1649.18       173.96 o                         
  -6  -7   2       2162.26       2359.08       239.29 o                         
  -5  -7   2        656.43        683.25        55.93 o                         
  -4  -7   2       1086.82       1052.38        83.76 o                         
  -3  -7   2       6498.90       6469.24       178.07 o                         
  -2  -7   2       3028.68       3092.82        95.82 o                         
  -1  -7   2        735.80        723.10        28.80 o                         
   0  -7   2       3260.86       3577.54       129.83 o                         
   1  -7   2       6124.04       6237.52       140.63 o                         
   2  -7   2       1719.15       1915.99        46.89 o                         
   3  -7   2        153.35        160.79        16.65 o                         
   4  -7   2       2405.44       2220.00        90.36 o                         
   5  -7   2       2256.32       2189.57        70.00 o                         
   6  -7   2        442.41        480.74        80.04 o                         
   7  -7   2         96.60          0.17        57.85 o                         
 -10  -6   2        660.37        740.81        97.64 o                         
  -9  -6   2        476.22        636.83       131.04 o                         
  -8  -6   2         69.00         53.72        52.05 o                         
  -7  -6   2        657.24        762.51       194.45 o                         
  -6  -6   2       2696.65       2818.12       119.63 o                         
  -5  -6   2        925.88        894.54        51.07 o                         
  -4  -6   2       1061.07       1001.90        49.48 o                         
  -3  -6   2       5180.55       5175.23       120.95 o                         
  -2  -6   2      11007.14      11007.13       236.79 o                         
  -1  -6   2       1206.65       1168.21        48.98 o                         
   0  -6   2       2432.53       2590.89        59.20 o                         
   1  -6   2       3858.08       4022.80        93.80 o                         
   2  -6   2       1890.70       1919.83        66.75 o                         
   3  -6   2        480.96        454.15        23.55 o                         
   4  -6   2       1611.61       1607.97        76.63 o                         
   5  -6   2       3614.12       3760.08       203.00 o                         
   6  -6   2        801.84        967.66        96.34 o                         
 -10  -5   2        742.69        888.64        95.89 o                         
  -9  -5   2        631.17        656.82        67.76 o                         
  -8  -5   2         28.62         23.82        59.44 o                         
  -7  -5   2        560.39        521.06        68.78 o                         
  -6  -5   2       3769.11       3638.11       123.18 o                         
  -5  -5   2       1919.52       1942.02        53.87 o                         
  -4  -5   2        378.78        366.71        36.93 o                         
  -3  -5   2       5816.23       5721.89       130.54 o                         
  -2  -5   2       6347.03       6259.51       139.07 o                         
  -1  -5   2       1117.51       1052.85        27.29 o                         
   0  -5   2         31.44         27.38         6.84 o                         
   1  -5   2       5244.97       5333.71       107.36 o                         
   2  -5   2       3184.39       3368.46        77.19 o                         
   3  -5   2         70.34         69.24         8.21 o                         
   4  -5   2       2877.51       2561.37       144.57 o                         
   5  -5   2       1466.09       1624.06       111.77 o                         
   6  -5   2        319.93        279.58        58.71 o                         
 -10  -4   2        817.63        976.70        96.37 o                         
  -9  -4   2       1435.25       1598.92       118.51 o                         
  -8  -4   2         66.16        217.34        49.80 o                         
  -7  -4   2       1693.79       1603.17       116.36 o                         
  -6  -4   2       3224.58       3058.14        96.20 o                         
  -5  -4   2       2868.91       2803.49        62.08 o                         
  -4  -4   2        106.96        203.02        17.42 o                         
  -3  -4   2      11381.04      11582.63       221.60 o                         
  -2  -4   2       5017.93       5170.68       116.51 o                         
  -1  -4   2        159.95        159.84        10.72 o                         
   0  -4   2        107.30        154.39        10.34 o                         
   1  -4   2      15239.69      15679.76       283.79 o                         
   2  -4   2       5541.88       5747.06       175.60 o                         
   3  -4   2         65.43         44.91        24.05 o                         
   4  -4   2       1363.67       1226.74        85.35 o                         
   5  -4   2       3994.71       3926.96       199.32 o                         
   6  -4   2       2994.76       3126.52       172.95 o                         
 -10  -3   2        722.30        839.94        88.52 o                         
  -9  -3   2       1606.12       1820.56       125.52 o                         
  -8  -3   2         43.06        153.20        42.54 o                         
  -7  -3   2       1058.47        963.92        54.45 o                         
  -6  -3   2       2211.55       2245.77        86.35 o                         
  -5  -3   2       4079.56       4186.48       114.50 o                         
  -4  -3   2       1653.91       1656.24        73.60 o                         
  -3  -3   2      19414.83      20522.25       383.40 o                         
  -2  -3   2       8088.24       8364.36       161.71 o                         
  -1  -3   2         27.70         41.15         6.64 o                         
   0  -3   2        241.97        240.18        10.51 o                         
   1  -3   2      15950.63      15681.74       259.03 o                         
   2  -3   2      16915.80      16741.01       665.53 o                         
   3  -3   2          6.26         31.06        21.28 o                         
   4  -3   2       4278.97       4061.40       193.08 o                         
   5  -3   2       3874.85       3710.70       185.79 o                         
 -10  -2   2        469.02        563.73        73.96 o                         
  -9  -2   2        808.73        970.93        85.11 o                         
  -8  -2   2         22.14         82.92        34.90 o                         
  -7  -2   2        558.12        567.99       113.26 o                         
  -6  -2   2       5073.78       5214.33       158.23 o                         
  -5  -2   2       1534.28       1467.22        70.36 o                         
  -4  -2   2       2905.05       3070.11        85.46 o                         
  -3  -2   2      11398.90      11880.72       208.84 o                         
  -2  -2   2       5052.74       4930.37        88.20 o                         
  -1  -2   2        459.62        451.58        14.67 o                         
   0  -2   2       1720.82       1695.05        31.31 o                         
   1  -2   2      12489.48      12291.21       277.36 o                         
   2  -2   2      16072.08      16010.15       353.46 o                         
   3  -2   2        373.86        273.91        23.11 o                         
   4  -2   2       3699.07       3380.70       160.68 o                         
   5  -2   2       4906.00       4665.03       218.28 o                         
  10  -2   2        188.79        164.04        31.35 o                         
 -10  -1   2        493.20        531.01        68.77 o                         
  -9  -1   2       1056.66       1216.98        93.93 o                         
  -8  -1   2         67.61        102.19        34.63 o                         
  -7  -1   2        750.46        793.37        52.81 o                         
  -6  -1   2       6759.43       6670.71       171.65 o                         
  -5  -1   2       2091.64       2037.18       126.85 o                         
  -4  -1   2         72.46         82.79        12.02 o                         
  -3  -1   2      11544.14      11599.51       293.25 o                         
  -2  -1   2      38669.05      37255.08       834.17 o                         
  -1  -1   2      22393.29      23128.32       383.46 o                         
   0  -1   2        136.32        161.21        21.35 o                         
   2  -1   2      13082.01      13445.06       263.12 o                         
   3  -1   2       2871.14       2752.13        88.75 o                         
   4  -1   2       2331.97       2145.28        75.25 o                         
   8  -1   2       1621.03       1757.69       172.51 o                         
   9  -1   2       1593.21       1642.62        73.25 o                         
  10  -1   2        392.32        354.61        44.42 o                         
  -9   0   2        749.81        856.09        74.30 o                         
  -8   0   2         86.89        150.00        36.17 o                         
  -7   0   2       1126.45       1091.44        44.82 o                         
  -6   0   2       2758.24       2608.27        83.21 o                         
  -5   0   2       3100.60       3124.73        86.80 o                         
  -4   0   2          2.06          4.33         9.91 o                         
  -3   0   2       7691.00       7617.97       149.76 o                         
  -2   0   2       8288.98       7313.07       127.42 o                         
  -1   0   2       3176.87       2829.12        56.92 o                         
   0   0   2        131.65        219.43        18.65 o                         
   1   0   2       5241.93       5648.31       295.89 o                         
   2   0   2       4521.27       4875.47        90.26 o                         
   3   0   2         82.31        122.30         9.12 o                         
   4   0   2       1059.08        901.40        26.43 o                         
   5   0   2       2694.45       2449.62        62.62 o                         
   6   0   2       1794.70       1732.00       122.77 o                         
   7   0   2          8.30         19.60        14.44 o                         
   8   0   2        838.98        860.24        63.19 o                         
   9   0   2       1864.19       1914.91        78.31 o                         
  10   0   2        531.61        569.69        57.76 o                         
  -9   1   2       1029.14       1134.55        86.94 o                         
  -8   1   2        175.71        174.59        37.40 o                         
  -7   1   2        201.22        183.67        20.36 o                         
  -6   1   2       2959.91       2976.60       191.92 o                         
  -5   1   2       7432.12       7298.93       181.15 o                         
  -4   1   2        303.95        298.40        32.52 o                         
  -3   1   2       2362.34       2305.97        62.03 o                         
  -2   1   2       8380.96       8141.43       141.44 o                         
  -1   1   2       6554.62       6164.73       100.01 o                         
   0   1   2        935.79       1137.42        28.01 o                         
   2   1   2       6806.37       7078.96       143.41 o                         
   3   1   2        237.96        251.78        31.99 o                         
   4   1   2         49.21        107.63        27.21 o                         
   5   1   2       8126.92       8377.74       175.76 o                         
   6   1   2       4083.26       4213.58       238.45 o                         
   7   1   2         29.57         52.87        13.95 o                         
   8   1   2       1497.29       1597.61        68.58 o                         
   9   1   2       1586.39       1624.16       101.43 o                         
  10   1   2        442.78        488.29        59.09 o                         
  -9   2   2       1150.00       1124.79        85.84 o                         
  -8   2   2        458.62        537.87        56.87 o                         
  -7   2   2        283.80        187.72        27.90 o                         
  -6   2   2       2435.19       2510.43       166.70 o                         
  -5   2   2       4381.54       4349.91       111.90 o                         
  -4   2   2       1859.04       1748.82       108.58 o                         
  -3   2   2       1968.63       1998.76        60.09 o                         
  -2   2   2       4178.50       3951.73       104.65 o                         
  -1   2   2        215.40        241.23         9.10 o                         
   0   2   2       5935.74       6207.11        93.02 o                         
   1   2   2       2480.48       2311.93        33.08 o                         
   2   2   2      15053.34      14542.61       241.36 o                         
   3   2   2       1352.25       1445.20        68.94 o                         
   4   2   2       1554.93       1535.68       109.66 o                         
   5   2   2       3086.16       2860.22        77.20 o                         
   6   2   2       2882.18       2836.68       139.45 o                         
   7   2   2        181.46        168.12        18.93 o                         
   8   2   2        604.35        674.82        89.23 o                         
   9   2   2       1268.97       1266.44        91.11 o                         
  10   2   2        381.95        350.79        54.84 o                         
  11   2   2         11.46         -3.75        32.14 o                         
  -9   3   2        358.47        419.90        55.88 o                         
  -8   3   2        585.79        618.99        59.30 o                         
  -7   3   2        122.76         55.09        21.32 o                         
  -6   3   2       1893.79       1717.61        71.84 o                         
  -5   3   2       2561.65       2457.67        78.65 o                         
  -4   3   2        702.29        663.60        61.39 o                         
  -3   3   2        549.83        489.45        39.23 o                         
  -2   3   2       5379.35       5389.09       203.46 o                         
  -1   3   2       2369.94       2367.77        43.28 o                         
   0   3   2       3533.73       3692.51        54.45 o                         
   1   3   2        219.06        184.78         8.88 o                         
   2   3   2      21289.11      20231.01       340.26 o                         
   3   3   2       7858.03       7479.15       130.07 o                         
   4   3   2       1462.44       1386.88        62.17 o                         
   5   3   2       4681.47       4217.56       120.06 o                         
   6   3   2       4076.52       4003.70        94.55 o                         
   7   3   2        381.19        314.44        32.29 o                         
   8   3   2        212.88        281.61        47.37 o                         
   9   3   2       1086.77       1094.02        86.70 o                         
  10   3   2        272.19        220.87        48.00 o                         
  11   3   2         28.71        -12.41        34.55 o                         
  -8   4   2        452.15        587.03        61.48 o                         
  -7   4   2        495.81        363.17        36.32 o                         
  -6   4   2       1904.29       1686.08        72.12 o                         
  -5   4   2       2079.08       1912.35        77.72 o                         
  -4   4   2       1637.70       1636.47        72.82 o                         
  -3   4   2       2722.53       2938.53        89.52 o                         
  -2   4   2      15587.72      16354.04       307.41 o                         
  -1   4   2       5908.85       5690.44       113.13 o                         
   0   4   2          6.20         12.06         5.33 o                         
   1   4   2       1320.07       1196.28        22.56 o                         
   2   4   2      16604.33      16441.00       303.28 o                         
   3   4   2       4701.34       4462.49        81.85 o                         
   4   4   2       1688.64       1664.50        66.35 o                         
   5   4   2       1931.28       1808.95        70.54 o                         
   6   4   2       3676.57       3797.04       111.18 o                         
   7   4   2       1102.49       1189.87       157.37 o                         
   8   4   2          5.74        -29.99        19.99 o                         
   9   4   2       1442.93       1602.89       111.33 o                         
  10   4   2        480.69        416.16        63.22 o                         
  11   4   2         37.81         17.52        38.35 o                         
  -8   5   2        415.55        481.42        58.80 o                         
  -7   5   2         36.73         25.26        26.89 o                         
  -6   5   2       1046.18        890.97        50.89 o                         
  -5   5   2       2425.24       2345.86        72.65 o                         
  -4   5   2        847.69        834.93        36.15 o                         
  -3   5   2       1986.64       2076.60        65.75 o                         
  -2   5   2       7958.94       7774.35       153.70 o                         
  -1   5   2       6691.94       6593.85       131.15 o                         
   0   5   2       3062.33       3249.66        58.13 o                         
   1   5   2       1349.41       1271.88        42.14 o                         
   2   5   2      17222.88      17692.03       279.31 o                         
   3   5   2       2665.32       2576.49        57.40 o                         
   4   5   2        935.30        953.14        31.81 o                         
   5   5   2       2988.77       2895.38        83.72 o                         
   6   5   2       5463.78       5317.37       122.77 o                         
   7   5   2       1728.01       1742.48       295.95 o                         
   8   5   2        131.29        167.20        32.14 o                         
   9   5   2       1644.27       1778.86       123.20 o                         
  10   5   2        756.01        796.02        83.13 o                         
  11   5   2         98.41          3.88        39.56 o                         
  -7   6   2          0.22        -25.25        24.56 o                         
  -6   6   2        702.08        545.39        57.76 o                         
  -5   6   2       1669.11       1724.50        73.12 o                         
  -4   6   2        849.68        827.92        52.07 o                         
  -3   6   2        521.83        572.84        46.52 o                         
  -2   6   2       7099.74       7147.03       144.20 o                         
  -1   6   2       7668.17       7709.99       128.23 o                         
   0   6   2        475.80        482.26        19.32 o                         
   1   6   2       1177.30       1192.87        31.42 o                         
   2   6   2       4924.96       4452.75        78.39 o                         
   3   6   2       4182.49       4012.13        85.84 o                         
   4   6   2         59.10         74.78        15.56 o                         
   5   6   2        914.32        913.77        35.80 o                         
   6   6   2       3431.85       3323.20        96.27 o                         
   7   6   2       3147.49       3245.71       195.03 o                         
   8   6   2         39.66         74.18        22.02 o                         
   9   6   2        924.73       1047.19        96.46 o                         
  10   6   2        801.66        792.25        88.23 o                         
  11   6   2         45.71        -14.93        38.72 o                         
  -7   7   2         28.22         29.94        31.09 o                         
  -6   7   2        408.34        418.88        55.23 o                         
  -5   7   2       1946.62       1846.96       113.28 o                         
  -4   7   2        742.29        729.48        33.21 o                         
  -3   7   2        232.31        254.59        20.72 o                         
  -2   7   2       3150.52       3174.60        80.84 o                         
  -1   7   2       5388.77       5305.75        93.12 o                         
   0   7   2        436.48        466.78        21.73 o                         
   1   7   2       1115.23       1063.44        31.54 o                         
   2   7   2       6373.87       6299.28       106.96 o                         
   3   7   2       2810.20       2743.66        70.15 o                         
   4   7   2        590.01        775.06        37.03 o                         
   5   7   2       2483.93       2421.14        67.46 o                         
   6   7   2       5520.01       5437.40       146.49 o                         
   7   7   2        538.35        686.83        82.00 o                         
   8   7   2        193.98        235.25        51.46 o                         
   9   7   2        813.71        945.09        94.40 o                         
  10   7   2        656.80        659.03        89.63 o                         
  -6   8   2        307.24        206.54        43.76 o                         
  -5   8   2       1444.78       1308.31        93.16 o                         
  -4   8   2       1207.71       1199.15        54.04 o                         
  -3   8   2        107.22        105.31        20.32 o                         
  -2   8   2       2574.01       2624.49        61.91 o                         
  -1   8   2       1218.27       1194.99        37.58 o                         
   0   8   2       1114.16       1041.50        40.73 o                         
   1   8   2        358.51        352.12        22.94 o                         
   2   8   2       5797.56       5861.48       102.09 o                         
   3   8   2       3375.43       3435.18        73.92 o                         
   4   8   2        174.97        215.14        34.22 o                         
   5   8   2       2245.74       2201.24        66.95 o                         
   6   8   2       1571.83       1652.98        62.72 o                         
   7   8   2        882.48        932.54       106.72 o                         
   8   8   2         23.43         -8.51        25.71 o                         
   9   8   2        707.05        645.42       134.75 o                         
  10   8   2        685.32        566.73        83.73 o                         
  -5   9   2       1164.18       1117.68        88.94 o                         
  -4   9   2        931.42        965.47        66.21 o                         
  -3   9   2         16.80         21.93        19.15 o                         
  -2   9   2        516.47        607.56        31.79 o                         
  -1   9   2       3532.45       3629.95        87.51 o                         
   0   9   2       1910.13       1830.53        66.91 o                         
   1   9   2        917.27        961.57        41.07 o                         
   2   9   2       2879.54       2993.92        81.33 o                         
   3   9   2       2388.20       2561.83        72.67 o                         
   4   9   2        198.89        270.65        22.47 o                         
   5   9   2        507.40        497.84        71.63 o                         
   6   9   2       2301.43       2263.96        78.76 o                         
   7   9   2       1156.47       1179.57        55.17 o                         
   8   9   2          3.89          4.85        26.37 o                         
   9   9   2        600.38        699.43        93.15 o                         
  10   9   2        846.29       1016.51       112.25 o                         
  -4  10   2        702.46        649.25        58.37 o                         
  -3  10   2         54.94         56.54        22.66 o                         
  -2  10   2       1516.07       1620.34        65.54 o                         
  -1  10   2       2705.67       2770.75       103.95 o                         
   0  10   2        427.09        443.00        37.30 o                         
   1  10   2        434.19        446.97        36.85 o                         
   2  10   2       2593.70       2569.43        86.26 o                         
   3  10   2       2386.62       2450.50        84.17 o                         
   4  10   2        184.69        203.28        27.97 o                         
   5  10   2       1225.29       1116.12        64.95 o                         
   6  10   2       2359.96       2440.47       102.07 o                         
   7  10   2        916.12        947.64        60.88 o                         
   8  10   2         10.93        -13.99        43.15 o                         
   9  10   2        499.68        420.20        75.37 o                         
  -3  11   2        172.93        190.32        40.48 o                         
  -2  11   2       1372.95       1492.18       140.77 o                         
  -1  11   2       2511.09       2591.71       155.31 o                         
   0  11   2        800.80        756.84        47.90 o                         
   1  11   2         23.27         16.49        21.09 o                         
   2  11   2       1583.12       1519.69        64.86 o                         
   3  11   2       3904.59       3706.56       116.61 o                         
   4  11   2        753.75        672.82        45.14 o                         
   5  11   2        450.47        323.73        43.25 o                         
   6  11   2       1023.24        938.37        63.24 o                         
   7  11   2       1956.06       1758.79       127.02 o                         
   8  11   2        164.63        105.64        56.55 o                         
   9  11   2        335.48        298.54        73.37 o                         
  -2  12   2        748.18        762.22        72.88 o                         
  -1  12   2       1707.61       1743.36        74.68 o                         
   0  12   2        583.49        625.16        48.82 o                         
   1  12   2          9.47        -11.23        21.41 o                         
   2  12   2       1255.73       1275.18        62.93 o                         
   3  12   2       2625.44       2583.57        93.91 o                         
   4  12   2        659.36        684.25        60.59 o                         
   5  12   2        391.97        303.22        43.30 o                         
   6  12   2        697.65        621.90        61.15 o                         
   7  12   2        801.69        707.70        92.62 o                         
   8  12   2         49.12         15.53        57.81 o                         
   0  13   2        654.50        650.14        53.40 o                         
   1  13   2          1.03        -13.40        24.24 o                         
   2  13   2       1056.48       1030.90        59.84 o                         
   3  13   2       1851.50       1852.25        79.65 o                         
   4  13   2        418.34        395.08        51.58 o                         
   5  13   2        132.57         53.77        51.39 o                         
   6  13   2        854.26        859.22        67.70 o                         
  -5 -13   3        402.34        406.37        83.03 o                         
  -4 -13   3       1340.81       1294.44       125.43 o                         
  -3 -13   3        640.38        520.50        92.08 o                         
  -2 -13   3         45.65          8.32        39.13 o                         
  -1 -13   3        886.39        853.78        59.38 o                         
   0 -13   3       1078.54       1083.94        62.67 o                         
   1 -13   3         52.64         24.05        27.47 o                         
  -6 -12   3         21.74         42.79        51.83 o                         
  -5 -12   3        666.84        672.31        96.53 o                         
  -4 -12   3       1605.61       1608.03       133.11 o                         
  -3 -12   3        589.99        547.05        62.24 o                         
  -2 -12   3         10.72         -3.07        29.28 o                         
  -1 -12   3        918.29        943.60        88.90 o                         
   0 -12   3       1971.95       1989.41        80.29 o                         
   1 -12   3        302.32        276.48        36.40 o                         
   2 -12   3        215.19        199.45        32.22 o                         
   3 -12   3       1067.79        913.02        73.32 o                         
  -7 -11   3        419.96        475.97        85.74 o                         
  -6 -11   3         13.52         90.58        55.97 o                         
  -5 -11   3        630.81        585.30        87.05 o                         
  -4 -11   3       2518.74       2540.40       169.10 o                         
  -3 -11   3       2306.03       2351.89       115.20 o                         
  -2 -11   3        165.10        170.75        37.66 o                         
  -1 -11   3       1739.43       1690.25        91.32 o                         
   0 -11   3       2479.94       2455.17       114.33 o                         
   1 -11   3        582.02        521.81        42.74 o                         
   2 -11   3        563.21        557.00        50.42 o                         
   3 -11   3        962.63        967.06        59.75 o                         
   4 -11   3        446.40        398.21        49.37 o                         
  -8 -10   3        693.21        678.63       100.79 o                         
  -7 -10   3        810.81        839.73       107.02 o                         
  -6 -10   3         74.63         95.83        55.32 o                         
  -5 -10   3        386.51        485.32        81.10 o                         
  -4 -10   3       2783.31       2896.37       180.18 o                         
  -3 -10   3       2698.45       2624.56       171.17 o                         
  -2 -10   3        147.59        116.26        33.61 o                         
  -1 -10   3       1478.29       1457.25        80.45 o                         
   0 -10   3       3143.44       3034.11       127.28 o                         
   1 -10   3        814.80        727.08        44.05 o                         
   2 -10   3         96.02         61.38        22.50 o                         
   3 -10   3       1556.88       1607.76        63.00 o                         
   4 -10   3       1478.02       1417.60        79.03 o                         
   5 -10   3        100.12         61.19        28.43 o                         
  -8  -9   3        959.65       1192.68       124.46 o                         
  -7  -9   3       1013.07       1092.93       113.19 o                         
  -6  -9   3        733.00        709.51        94.31 o                         
  -5  -9   3        801.76        958.11        99.26 o                         
  -4  -9   3       4744.95       4857.56       182.62 o                         
  -3  -9   3       1838.30       1760.57        89.56 o                         
  -2  -9   3        170.58        203.11        35.67 o                         
  -1  -9   3       2147.94       2128.59        97.47 o                         
   0  -9   3       4059.26       4104.82       154.70 o                         
   1  -9   3       2104.75       2105.08        95.74 o                         
   2  -9   3        576.67        591.32        39.04 o                         
   3  -9   3       3346.47       3275.46        98.23 o                         
   4  -9   3       2096.26       2006.97        92.60 o                         
   5  -9   3        178.50        150.09        56.74 o                         
   6  -9   3        315.96        242.67        47.84 o                         
  -9  -8   3         42.19         32.52        34.60 o                         
  -8  -8   3        814.11        982.22        85.51 o                         
  -7  -8   3       1531.59       1579.99        90.52 o                         
  -6  -8   3        148.25        225.31        42.16 o                         
  -5  -8   3        812.15        808.99       115.53 o                         
  -4  -8   3       1511.54       1492.11        54.69 o                         
  -3  -8   3       2051.81       1968.26        62.89 o                         
  -2  -8   3         17.40         47.23        19.16 o                         
  -1  -8   3       3463.20       3605.40       109.69 o                         
   0  -8   3       4530.97       4577.21       164.26 o                         
   1  -8   3        957.87        946.32        46.95 o                         
   2  -8   3        251.26        235.09        25.70 o                         
   3  -8   3       3029.27       3067.46        78.71 o                         
   4  -8   3       2993.94       3172.61        97.83 o                         
   5  -8   3        114.89         92.24        19.24 o                         
   6  -8   3        152.03        136.65        27.32 o                         
   7  -8   3        638.38        671.50        50.17 o                         
  -9  -7   3          3.14         30.80        48.77 o                         
  -8  -7   3        524.71        616.50        73.95 o                         
  -7  -7   3       2225.43       2240.85       132.46 o                         
  -6  -7   3        648.75        641.01        44.53 o                         
  -5  -7   3        300.43        279.29        41.13 o                         
  -4  -7   3       5627.97       5504.48       133.19 o                         
  -3  -7   3       3768.09       3617.31        93.67 o                         
  -2  -7   3        532.79        549.22        48.51 o                         
  -1  -7   3       4265.60       4472.98        88.62 o                         
   0  -7   3       8438.64       8881.56       195.39 o                         
   1  -7   3       3532.59       3729.88       101.03 o                         
   2  -7   3         38.54         28.93        12.36 o                         
   3  -7   3       5356.17       5480.68       124.78 o                         
   4  -7   3       4073.86       4314.24       121.67 o                         
   5  -7   3        222.32        214.85        20.98 o                         
   6  -7   3        277.91        258.83        46.72 o                         
   7  -7   3        986.95        881.69       109.88 o                         
  -9  -6   3          0.50          8.14        32.47 o                         
  -8  -6   3        738.66        761.64        68.48 o                         
  -7  -6   3       1789.15       1666.34        71.07 o                         
  -6  -6   3        583.15        564.35        42.27 o                         
  -5  -6   3         98.02        108.99        23.64 o                         
  -4  -6   3       3605.39       3416.94       107.63 o                         
  -3  -6   3       5243.63       5137.09       122.59 o                         
  -2  -6   3        744.05        785.91        33.84 o                         
  -1  -6   3       1739.27       1773.43        46.30 o                         
   0  -6   3       6179.55       6438.33       186.84 o                         
   1  -6   3       4813.48       5014.43       100.47 o                         
   2  -6   3          7.66          1.42         9.54 o                         
   3  -6   3       1848.07       1816.55        59.27 o                         
   4  -6   3        873.79        882.39        67.72 o                         
   5  -6   3        581.59        678.71        77.18 o                         
   6  -6   3         79.05         54.07        47.15 o                         
   7  -6   3       1329.58       1122.01       108.78 o                         
  -9  -5   3          6.53          5.64        43.52 o                         
  -8  -5   3        613.86        555.48        62.21 o                         
  -7  -5   3       2920.42       2801.96        96.42 o                         
  -6  -5   3       1016.11       1046.64       104.71 o                         
  -5  -5   3         35.42         28.61        19.57 o                         
  -4  -5   3       3617.90       3431.98        88.80 o                         
  -3  -5   3       7837.94       7680.43       172.16 o                         
  -2  -5   3       1123.39       1031.60        52.79 o                         
  -1  -5   3       2745.48       2827.80        63.91 o                         
   0  -5   3      10449.25      11184.40       271.03 o                         
   1  -5   3       4877.24       5013.53        98.39 o                         
   2  -5   3        358.09        342.11        16.62 o                         
   3  -5   3       2791.27       2858.09        94.87 o                         
   4  -5   3       2815.38       2590.68       211.77 o                         
   5  -5   3        677.45        838.84        79.00 o                         
   6  -5   3        833.84        675.92        78.25 o                         
   7  -5   3       1995.06       1957.55       136.34 o                         
 -10  -4   3        334.52        382.65        67.95 o                         
  -9  -4   3         81.91         95.75        44.63 o                         
  -8  -4   3        774.40        738.03        83.79 o                         
  -7  -4   3       2961.42       2913.48       111.55 o                         
  -6  -4   3       2257.10       2279.60       200.32 o                         
  -5  -4   3         47.11         81.38        16.92 o                         
  -4  -4   3       4981.32       4766.21       106.15 o                         
  -3  -4   3       8826.74       8897.69       195.08 o                         
  -2  -4   3       1589.38       1487.46        44.89 o                         
  -1  -4   3       2511.50       2778.07        63.76 o                         
   0  -4   3      10413.16      11214.35       190.95 o                         
   1  -4   3       7300.03       7681.87       143.83 o                         
   2  -4   3       1011.10       1088.73        27.19 o                         
   3  -4   3       2848.37       2902.89        57.49 o                         
   4  -4   3       6190.69       6345.64       289.72 o                         
   5  -4   3       2200.74       2183.11       127.31 o                         
   6  -4   3          6.19         -7.55        35.86 o                         
 -10  -3   3        300.88        467.11        73.19 o                         
  -9  -3   3        148.94        222.91        53.51 o                         
  -8  -3   3        755.88        770.24        52.42 o                         
  -7  -3   3       2514.87       2550.66       129.28 o                         
  -6  -3   3        335.75        421.23        55.77 o                         
  -5  -3   3         45.04        122.64        20.86 o                         
  -4  -3   3       3272.96       3407.69       107.96 o                         
  -3  -3   3       5929.38       5819.32       131.74 o                         
  -2  -3   3        957.85        925.58        34.71 o                         
  -1  -3   3       2355.50       2599.10        65.56 o                         
   0  -3   3       5742.03       5971.60        97.15 o                         
   1  -3   3      10941.19      11720.66       195.54 o                         
   2  -3   3        568.13        587.31        19.73 o                         
   3  -3   3      12546.87      12393.02       278.21 o                         
   4  -3   3       7506.15       7444.45       328.48 o                         
   5  -3   3       3075.81       3095.94       158.02 o                         
   6  -3   3         47.61         42.08        38.22 o                         
  -9  -2   3        157.78        276.00        54.73 o                         
  -8  -2   3        666.03        622.53        47.85 o                         
  -7  -2   3       2394.04       2382.27        93.11 o                         
  -6  -2   3        920.66        947.74        45.57 o                         
  -5  -2   3         93.53        136.37        23.77 o                         
  -4  -2   3       6386.16       6489.07       166.68 o                         
  -3  -2   3      18811.12      18907.77       465.36 o                         
  -2  -2   3       3239.36       3099.14        66.94 o                         
  -1  -2   3       4767.92       5012.11        83.72 o                         
   0  -2   3       1935.65       2081.41        38.84 o                         
   1  -2   3      29102.42      29901.53      1136.58 o                         
   2  -2   3       1696.55       1940.77        52.61 o                         
   3  -2   3      14499.66      14454.85       284.37 o                         
   4  -2   3      12599.71      12271.06       518.03 o                         
   5  -2   3       5700.07       5642.13       255.78 o                         
  -9  -1   3         91.12        142.48        43.68 o                         
  -8  -1   3        236.64        212.23        30.56 o                         
  -7  -1   3       2211.51       2228.18       166.11 o                         
  -6  -1   3       1211.96       1376.59        93.57 o                         
  -5  -1   3          0.49         -6.29        14.09 o                         
  -4  -1   3       2121.77       2092.74        62.66 o                         
  -3  -1   3      12615.18      12470.37       266.01 o                         
  -2  -1   3      12690.38      13383.57       254.81 o                         
  -1  -1   3        706.61        831.76        24.51 o                         
   0  -1   3      28511.12      30449.52       603.39 o                         
   1  -1   3      10034.84      10662.11       153.81 o                         
   2  -1   3        277.44        308.99        11.98 o                         
   3  -1   3       1696.30       1379.04        38.89 o                         
   4  -1   3      11552.44      11407.45       492.92 o                         
   5  -1   3       7329.42       7639.89       233.30 o                         
   8  -1   3       2645.46       2408.21       118.17 o                         
   9  -1   3        514.84        436.57        32.07 o                         
  10  -1   3         95.37        143.90        33.55 o                         
  -9   0   3        147.14        243.04        48.60 o                         
  -8   0   3        109.13         63.64        23.90 o                         
  -7   0   3        702.61        788.88       114.88 o                         
  -6   0   3       1922.47       2018.17        77.57 o                         
  -5   0   3        566.78        519.24        30.85 o                         
  -4   0   3       2281.37       2236.29        59.75 o                         
  -3   0   3      12352.43      12613.09       268.53 o                         
  -2   0   3       8919.62       8893.18       190.99 o                         
  -1   0   3       1693.62       1602.06        37.23 o                         
   0   0   3       5600.43       5385.90        94.66 o                         
   1   0   3        619.30        633.26        14.73 o                         
   2   0   3      11021.29      10629.51       175.48 o                         
   3   0   3        434.15        447.36        13.74 o                         
   4   0   3      13823.83      13381.39       273.39 o                         
   5   0   3       3550.29       3500.62        82.37 o                         
   6   0   3         50.93         55.31        13.91 o                         
   7   0   3        976.51       1023.94        79.51 o                         
   8   0   3       2361.10       2500.45        90.00 o                         
   9   0   3        779.92        692.18        41.94 o                         
  10   0   3         20.80          8.74        28.95 o                         
  -9   1   3        283.13        444.72        61.44 o                         
  -8   1   3          8.37         10.45        25.79 o                         
  -7   1   3       1086.22       1199.02       164.10 o                         
  -6   1   3       5960.16       5956.36       156.28 o                         
  -5   1   3        115.71        173.17        19.96 o                         
  -4   1   3       2107.00       2042.72        56.12 o                         
  -3   1   3       7808.58       7568.84       166.76 o                         
  -2   1   3       9621.93       8757.53       170.90 o                         
  -1   1   3        126.74        106.61         9.31 o                         
   0   1   3       7436.23       7509.14       140.14 o                         
   1   1   3      22186.54      23551.84       341.03 o                         
   2   1   3       5885.67       5181.94       108.05 o                         
   3   1   3        523.96        495.49        15.47 o                         
   4   1   3      12946.36      12694.24       300.92 o                         
   5   1   3       4777.88       4816.78       165.19 o                         
   6   1   3         12.63         13.20         8.90 o                         
   7   1   3       1348.58       1350.25        45.12 o                         
   8   1   3       3202.23       3084.63       110.41 o                         
   9   1   3        989.35        937.75        72.48 o                         
  10   1   3          8.55         39.94        31.97 o                         
  11   1   3        567.85        701.80        73.16 o                         
  -9   2   3        429.40        568.75        64.97 o                         
  -8   2   3          5.85          4.09        25.32 o                         
  -7   2   3       1231.90       1292.58       179.38 o                         
  -6   2   3       2233.45       2240.30        70.31 o                         
  -5   2   3        580.93        538.04        32.03 o                         
  -4   2   3        545.18        539.50        26.60 o                         
  -3   2   3       5299.59       4772.87       116.44 o                         
  -2   2   3       3418.97       3134.64        74.83 o                         
  -1   2   3        805.54        743.29        24.69 o                         
   0   2   3       2897.36       3000.85        61.31 o                         
   1   2   3      47211.53      48278.15      1384.67 o                         
   2   2   3       3869.67       3706.51        65.92 o                         
   3   2   3        747.05        683.60        28.80 o                         
   4   2   3       6439.83       6307.76       187.22 o                         
   5   2   3       3434.14       3221.92        85.80 o                         
   6   2   3        234.96        233.90        26.55 o                         
   7   2   3       1208.68       1141.00        46.33 o                         
   8   2   3       3118.29       3028.59       112.38 o                         
   9   2   3        925.07        906.41        74.27 o                         
  10   2   3          0.50        -18.02        29.98 o                         
  11   2   3        405.61        669.73        75.46 o                         
  -8   3   3        108.09         88.61        34.44 o                         
  -7   3   3       1549.38       1543.73       100.33 o                         
  -6   3   3       2657.86       2716.00        79.95 o                         
  -5   3   3        514.68        521.08        31.08 o                         
  -4   3   3        979.71       1017.29        36.26 o                         
  -3   3   3       7016.88       6700.06       169.93 o                         
  -2   3   3       9793.87       9700.17       209.65 o                         
  -1   3   3        253.94        354.47        54.69 o                         
   0   3   3       5048.58       5359.26        76.39 o                         
   1   3   3      24789.07      25649.05       349.50 o                         
   2   3   3       6502.83       7009.40       111.62 o                         
   3   3   3        110.48         81.15         7.59 o                         
   4   3   3       7946.56       7544.13       163.12 o                         
   5   3   3       6673.28       6454.22       195.50 o                         
   6   3   3       1000.81       1003.79        65.25 o                         
   7   3   3        620.08        552.82        27.36 o                         
   8   3   3       3992.09       4005.64       203.31 o                         
   9   3   3        847.01        871.56        78.86 o                         
  10   3   3         44.81         -2.76        32.78 o                         
  11   3   3        209.13        364.92        62.75 o                         
  -8   4   3         17.96         -0.96        28.93 o                         
  -7   4   3       1613.34       1518.14       102.05 o                         
  -6   4   3       2390.67       2410.79        98.46 o                         
  -5   4   3        330.46        329.59        35.51 o                         
  -4   4   3         54.95         51.10        17.73 o                         
  -3   4   3       5754.30       5775.50       118.08 o                         
  -2   4   3      14858.08      14210.65       305.49 o                         
  -1   4   3          4.36         18.28         9.01 o                         
   0   4   3       8383.22       8731.41       132.94 o                         
   1   4   3      10094.42      10615.84       150.58 o                         
   2   4   3      15446.40      15980.76       291.67 o                         
   3   4   3       1628.79       1609.20        73.78 o                         
   4   4   3      16089.43      15396.63       263.00 o                         
   5   4   3       5388.50       5254.66       105.48 o                         
   6   4   3       1093.63       1167.11        47.37 o                         
   7   4   3        179.31        194.42        19.59 o                         
   8   4   3       4866.33       4850.77       393.10 o                         
   9   4   3       1717.33       1707.15       117.25 o                         
  10   4   3          1.25        -41.63        29.47 o                         
  11   4   3        192.93        281.17        61.73 o                         
  -7   5   3       1033.32        873.78        77.96 o                         
  -6   5   3       1726.50       1757.89       111.48 o                         
  -5   5   3        404.63        428.60        27.95 o                         
  -4   5   3        104.62         96.17        17.52 o                         
  -3   5   3       5770.64       5715.66       132.22 o                         
  -2   5   3       7628.01       7466.78       149.90 o                         
  -1   5   3         12.73         44.62        14.85 o                         
   0   5   3       4377.49       4415.92        72.26 o                         
   1   5   3       8137.01       8381.11       150.30 o                         
   2   5   3       6435.30       6377.29       165.78 o                         
   3   5   3        123.27        101.00        10.85 o                         
   4   5   3       6954.81       6350.63       125.07 o                         
   5   5   3       8646.37       8931.48       173.85 o                         
   6   5   3       2265.17       2361.36        84.76 o                         
   7   5   3        295.61        304.20        25.82 o                         
   8   5   3       3234.88       3264.86       291.31 o                         
   9   5   3       1344.18       1305.13       105.44 o                         
  10   5   3        135.00         58.54        39.50 o                         
  11   5   3         58.70         89.04        46.79 o                         
  -7   6   3        458.60        385.83        58.31 o                         
  -6   6   3        971.19        888.65        78.10 o                         
  -5   6   3        771.16        706.31        42.45 o                         
  -4   6   3          9.18         24.45        14.36 o                         
  -3   6   3       4271.16       4169.19        92.93 o                         
  -2   6   3       4809.12       4775.23       102.92 o                         
  -1   6   3        783.33        697.68        22.80 o                         
   0   6   3       2588.18       2699.88        52.63 o                         
   1   6   3       8228.42       8519.91       154.60 o                         
   2   6   3       6842.41       6949.54       116.76 o                         
   3   6   3        186.62        186.24        16.67 o                         
   4   6   3       4604.38       4328.64       101.98 o                         
   5   6   3       5082.76       5009.35       116.28 o                         
   6   6   3       2176.21       2315.60       184.51 o                         
   7   6   3        561.66        513.16        45.31 o                         
   8   6   3       1327.07       1408.39       185.29 o                         
   9   6   3       1514.44       1382.41       110.25 o                         
  10   6   3         44.86         -0.32        37.94 o                         
  11   6   3        221.57        353.40        67.61 o                         
  -6   7   3       1193.96       1038.59        88.00 o                         
  -5   7   3        626.84        656.69        67.23 o                         
  -4   7   3        375.31        425.82        62.64 o                         
  -3   7   3       2232.10       2260.57        74.33 o                         
  -2   7   3       3214.42       3153.49        79.74 o                         
  -1   7   3        609.27        613.62        23.70 o                         
   0   7   3       2671.94       2716.62        54.62 o                         
   1   7   3       6385.25       6388.26       120.69 o                         
   2   7   3       2897.13       2907.88        56.33 o                         
   3   7   3        115.70        134.24        13.01 o                         
   4   7   3       2856.48       2785.33        73.81 o                         
   5   7   3       5800.81       5420.06       148.60 o                         
   6   7   3        476.75        535.66        60.03 o                         
   7   7   3        885.85        826.94        73.84 o                         
   8   7   3        777.71        863.91        59.79 o                         
   9   7   3       1375.51       1369.22        76.08 o                         
  10   7   3         30.75         -2.62        39.53 o                         
  11   7   3        267.47        444.26        79.37 o                         
  -6   8   3        807.94        805.13        78.44 o                         
  -5   8   3        694.17        670.10        69.47 o                         
  -4   8   3          9.72          7.96        18.36 o                         
  -3   8   3       1369.51       1436.08        57.12 o                         
  -2   8   3       2501.82       2593.75        62.88 o                         
  -1   8   3       1386.84       1459.46        40.57 o                         
   0   8   3         88.56        100.28        15.50 o                         
   1   8   3       3720.38       3802.20       119.80 o                         
   2   8   3       3551.59       3522.44        81.43 o                         
   3   8   3        778.03        815.23        26.80 o                         
   4   8   3       1804.58       1700.56        41.22 o                         
   5   8   3       3182.84       3187.45        84.70 o                         
   6   8   3       1481.73       1405.80        77.13 o                         
   7   8   3         27.18         16.49        18.92 o                         
   8   8   3        988.33       1093.27       160.64 o                         
   9   8   3        884.53        812.02        88.49 o                         
  10   8   3        232.39        215.27        60.91 o                         
  -5   9   3        547.07        551.14        71.18 o                         
  -4   9   3          1.15         17.33        29.34 o                         
  -3   9   3       1197.48       1300.23        58.02 o                         
  -2   9   3       2211.99       2338.62       120.29 o                         
  -1   9   3        990.31        996.28        48.72 o                         
   0   9   3        683.74        699.41        39.24 o                         
   1   9   3       2160.89       2180.35        66.65 o                         
   2   9   3       3346.16       3361.66        89.91 o                         
   3   9   3         11.15         26.00        13.30 o                         
   4   9   3       2765.48       2662.33        61.04 o                         
   5   9   3       2225.44       2185.69        64.71 o                         
   6   9   3       1100.81       1136.98        86.92 o                         
   7   9   3          1.87          3.28        19.68 o                         
   8   9   3        664.46        719.32       151.83 o                         
   9   9   3       1318.46       1385.64       120.08 o                         
  10   9   3        134.86         80.37        53.42 o                         
  -4  10   3          4.97         31.90        33.88 o                         
  -3  10   3        624.96        623.94        57.19 o                         
  -2  10   3       2048.14       2093.91       101.90 o                         
  -1  10   3       1256.58       1269.87       104.80 o                         
   0  10   3        142.97        160.28        27.03 o                         
   1  10   3       2471.01       2500.51        75.28 o                         
   2  10   3       2543.59       2634.76        77.06 o                         
   3  10   3        502.24        545.10        34.20 o                         
   4  10   3        511.47        546.94        33.61 o                         
   5  10   3       5072.99       4957.27       169.33 o                         
   6  10   3       2390.76       2567.07       145.67 o                         
   7  10   3         21.63         28.30        43.18 o                         
   8  10   3        503.93        383.46        68.14 o                         
   9  10   3       1192.36       1274.75       108.23 o                         
  -3  11   3        586.76        539.88        60.83 o                         
  -2  11   3       1675.12       1762.89        73.02 o                         
  -1  11   3       1079.55       1055.08        88.61 o                         
   0  11   3         63.53         63.67        24.92 o                         
   1  11   3       1601.19       1541.10        66.20 o                         
   2  11   3       2741.28       2760.01        94.74 o                         
   3  11   3        921.47        915.42        43.66 o                         
   4  11   3        661.21        630.06        45.28 o                         
   5  11   3       1648.70       1646.45       108.23 o                         
   6  11   3       1080.89       1167.38        93.58 o                         
   7  11   3        278.88        279.38        59.32 o                         
   8  11   3        115.05         91.39        47.48 o                         
  -1  12   3        979.70        919.49        56.85 o                         
   0  12   3         57.21         53.18        26.61 o                         
   1  12   3       1177.59       1196.12        61.03 o                         
   2  12   3       2043.34       2165.81        84.11 o                         
   3  12   3        810.81        769.05        52.28 o                         
   4  12   3        210.26        211.06        38.57 o                         
   5  12   3       1071.92       1068.79        68.15 o                         
   6  12   3       1234.86       1279.46        74.96 o                         
   7  12   3        128.78        121.13        57.20 o                         
   8  12   3        676.57        571.48        89.84 o                         
   0  13   3          6.25         -5.44        24.53 o                         
   1  13   3        572.00        563.25        50.05 o                         
   2  13   3       1394.12       1338.14        67.94 o                         
   3  13   3        765.30        873.35        93.02 o                         
   4  13   3         26.59          4.19        32.37 o                         
   5  13   3       1070.41        939.98        67.60 o                         
   6  13   3        890.74        741.73        94.39 o                         
  -4 -13   4        388.67        421.82        87.98 o                         
  -3 -13   4         20.99         71.46        54.68 o                         
  -2 -13   4        697.70        679.29        99.71 o                         
  -1 -13   4        912.96        874.62        78.83 o                         
   0 -13   4        158.65        119.23        33.38 o                         
  -6 -12   4        268.73        339.14        83.13 o                         
  -5 -12   4       1216.25       1294.70       126.24 o                         
  -4 -12   4        461.79        424.50        83.36 o                         
  -3 -12   4         33.43         19.91        49.66 o                         
  -2 -12   4       1051.77       1136.34        80.71 o                         
  -1 -12   4       1757.47       1789.66       159.30 o                         
   0 -12   4        199.97        177.30        41.27 o                         
   1 -12   4         97.93         95.17        28.46 o                         
   2 -12   4        856.76        909.18        55.45 o                         
  -7 -11   4         14.04         97.76        65.52 o                         
  -6 -11   4        310.48        304.24        77.87 o                         
  -5 -11   4       1246.66       1195.49       118.78 o                         
  -4 -11   4        824.94        735.92        99.26 o                         
  -3 -11   4         66.04         70.66        35.08 o                         
  -2 -11   4       1259.41       1270.43       114.48 o                         
  -1 -11   4       1554.27       1580.56       124.63 o                         
   0 -11   4        684.55        633.29        62.53 o                         
   1 -11   4        127.00        129.99        36.53 o                         
   2 -11   4       1148.84       1193.26        57.89 o                         
   3 -11   4        536.64        521.42        41.15 o                         
   4 -11   4         24.24          5.53        27.79 o                         
  -8 -10   4        714.15        781.31       111.78 o                         
  -7 -10   4         52.77        174.19        69.61 o                         
  -6 -10   4        316.40        474.77        84.24 o                         
  -5 -10   4       1250.30       1169.36       116.11 o                         
  -4 -10   4       1879.86       1786.73       137.92 o                         
  -3 -10   4        114.42        271.58        65.95 o                         
  -2 -10   4       1275.73       1290.30        78.75 o                         
  -1 -10   4       2335.52       2443.29       111.81 o                         
   0 -10   4       1018.54       1041.11        68.41 o                         
   1 -10   4         13.67          5.22        25.39 o                         
   2 -10   4       1994.75       1984.07       122.37 o                         
   3 -10   4       2276.80       2149.51        76.12 o                         
   4 -10   4        144.73        128.13        34.48 o                         
   5 -10   4        243.81        233.79        39.90 o                         
  -8  -9   4        523.77        687.67       108.69 o                         
  -7  -9   4         44.00         59.51        62.14 o                         
  -6  -9   4        246.07        269.70        70.56 o                         
  -5  -9   4       1693.51       1692.25       133.96 o                         
  -4  -9   4        587.47        653.07        58.83 o                         
  -3  -9   4          5.81         42.67        22.84 o                         
  -2  -9   4        880.65        915.93        49.48 o                         
  -1  -9   4       2177.72       2211.99       101.07 o                         
   0  -9   4       1052.85       1030.99        64.78 o                         
   1  -9   4        120.72        106.90        29.62 o                         
   2  -9   4       3036.38       3034.67       123.40 o                         
   3  -9   4       2115.98       2109.81        72.87 o                         
   4  -9   4        347.64        312.82        30.31 o                         
   5  -9   4        163.33        164.97        44.42 o                         
   6  -9   4        702.35        641.88        51.27 o                         
  -8  -8   4        789.85        919.93       125.38 o                         
  -7  -8   4        201.75        325.16        82.00 o                         
  -6  -8   4        640.08        645.67        48.29 o                         
  -5  -8   4       1357.69       1340.33        87.63 o                         
  -4  -8   4       1474.41       1476.64        55.62 o                         
  -3  -8   4       1110.90       1086.26        69.47 o                         
  -2  -8   4       1508.14       1501.73        62.11 o                         
  -1  -8   4       4182.14       4281.21       137.34 o                         
   0  -8   4       2305.02       2345.37        78.19 o                         
   1  -8   4        351.61        361.54        39.75 o                         
   2  -8   4       3936.80       3865.45       144.28 o                         
   3  -8   4       3715.68       3739.01       211.24 o                         
   4  -8   4        619.11        527.17        32.52 o                         
   5  -8   4        133.49         87.89        25.24 o                         
   6  -8   4        882.30        840.58        59.12 o                         
   7  -8   4        977.65       1015.44        59.81 o                         
  -9  -7   4        217.27        237.40        51.03 o                         
  -8  -7   4        834.83        853.54        74.07 o                         
  -7  -7   4        256.22        376.89        41.76 o                         
  -6  -7   4        361.97        356.72        77.79 o                         
  -5  -7   4       2546.21       2498.67        88.49 o                         
  -4  -7   4       2482.16       2442.08       129.10 o                         
  -3  -7   4       3593.04       3545.96        94.33 o                         
  -2  -7   4       1134.61       1146.00        44.05 o                         
  -1  -7   4       7865.10       8256.40       167.13 o                         
   0  -7   4        555.81        614.43        32.11 o                         
   1  -7   4          0.76          8.24        11.49 o                         
   2  -7   4        524.82        561.23        29.72 o                         
   3  -7   4       5096.39       5085.94       142.28 o                         
   4  -7   4       2685.45       2568.84        65.89 o                         
   5  -7   4        417.57        432.90        32.57 o                         
   6  -7   4       1336.37       1341.30        49.85 o                         
   7  -7   4        898.81       1085.01       109.81 o                         
   8  -7   4        129.81         32.99        65.32 o                         
  -9  -6   4        321.99        344.41        69.67 o                         
  -8  -6   4        727.83        868.93        67.84 o                         
  -7  -6   4        516.32        580.06        47.15 o                         
  -6  -6   4         20.66         27.71        22.09 o                         
  -5  -6   4       3381.84       3286.31       105.00 o                         
  -4  -6   4       3623.47       3395.89        91.95 o                         
  -3  -6   4       1656.96       1565.37        53.30 o                         
  -2  -6   4        731.65        735.79        34.76 o                         
  -1  -6   4       4446.16       4608.73        99.39 o                         
   0  -6   4       2640.92       2699.52        63.34 o                         
   1  -6   4        186.43        230.57        16.23 o                         
   2  -6   4       1954.40       1998.22        48.07 o                         
   3  -6   4       4055.71       4211.70       136.73 o                         
   4  -6   4        644.42        684.11        26.80 o                         
   5  -6   4        827.28        834.86        39.08 o                         
   6  -6   4       1195.58        985.47        92.90 o                         
   7  -6   4       1368.14       1432.87       118.83 o                         
  -9  -5   4        474.26        357.14        58.02 o                         
  -8  -5   4       1825.22       1745.99        77.17 o                         
  -7  -5   4        937.22        929.48        67.97 o                         
  -6  -5   4        104.52        100.41        40.12 o                         
  -5  -5   4       2697.47       2542.98        99.97 o                         
  -4  -5   4       3808.16       3622.20       127.27 o                         
  -3  -5   4        858.37        796.93        46.98 o                         
  -2  -5   4       1916.25       1894.18        56.28 o                         
  -1  -5   4       8409.70       8689.87       206.15 o                         
   0  -5   4       5625.10       5805.43       117.82 o                         
   1  -5   4       1212.14       1346.59        40.14 o                         
   2  -5   4       2138.98       2259.00        51.38 o                         
   3  -5   4       5648.22       5524.01       121.92 o                         
   4  -5   4       3121.05       3235.95       107.25 o                         
   5  -5   4        235.59        216.12        51.05 o                         
   6  -5   4       3040.97       2821.92       161.84 o                         
   7  -5   4       2243.27       2514.93       156.94 o                         
  -9  -4   4        388.77        289.04        58.97 o                         
  -8  -4   4       1043.04       1027.23        64.40 o                         
  -7  -4   4        761.88        782.07        56.18 o                         
  -6  -4   4         15.92         34.32        22.88 o                         
  -5  -4   4        967.73        993.78       139.13 o                         
  -4  -4   4       3967.35       3982.85        90.36 o                         
  -3  -4   4        942.21        882.84        37.45 o                         
  -2  -4   4       6093.98       6545.02       147.97 o                         
  -1  -4   4      10538.00      10791.02       231.00 o                         
   0  -4   4       9032.32       9017.39       134.51 o                         
   1  -4   4       2771.05       3075.64        71.43 o                         
   2  -4   4       2951.65       2927.57        60.80 o                         
   3  -4   4      10608.46      10850.23       226.81 o                         
   4  -4   4       2539.61       2496.09       209.16 o                         
   5  -4   4        108.41         57.75        34.68 o                         
   6  -4   4       1853.01       1864.18       119.43 o                         
   7  -4   4       2575.76       2638.43       156.27 o                         
  -9  -3   4        193.48        124.80        45.29 o                         
  -8  -3   4       1370.57       1328.74        70.91 o                         
  -7  -3   4        762.19        817.34        77.27 o                         
  -6  -3   4        485.05        403.43        91.21 o                         
  -5  -3   4       2537.63       2476.16        80.91 o                         
  -4  -3   4       1618.98       1574.41        63.30 o                         
  -3  -3   4         42.12         66.27        12.12 o                         
  -2  -3   4       4034.67       4200.71       170.46 o                         
  -1  -3   4      12995.76      12959.55       291.07 o                         
   0  -3   4      12359.71      12663.35       215.33 o                         
   1  -3   4       1427.94       1419.07        39.49 o                         
   2  -3   4       4109.29       4336.59        84.35 o                         
   3  -3   4      10667.71      11107.32       230.49 o                         
   4  -3   4       1826.66       1840.05        62.06 o                         
   5  -3   4         31.90         56.58        30.04 o                         
   6  -3   4       2066.49       1914.73       116.79 o                         
  -9  -2   4        242.22        197.92        52.28 o                         
  -8  -2   4       1517.25       1554.07        76.23 o                         
  -7  -2   4        728.15        728.53        95.63 o                         
  -6  -2   4          2.16         21.26        22.59 o                         
  -5  -2   4       1750.25       1651.90        71.06 o                         
  -4  -2   4       7328.56       7129.57       163.89 o                         
  -3  -2   4       7069.01       7043.29       158.37 o                         
  -2  -2   4       2485.02       2874.77       147.75 o                         
  -1  -2   4      12528.29      12391.81       325.21 o                         
   0  -2   4      12515.84      13590.28       229.69 o                         
   1  -2   4       6161.50       6631.12       115.01 o                         
   2  -2   4       3101.39       3429.16        62.38 o                         
   3  -2   4      14693.66      15557.08       455.71 o                         
   4  -2   4       5172.54       5587.42       129.75 o                         
   5  -2   4          1.03         37.13        25.28 o                         
   6  -2   4       1732.75       1526.67        96.63 o                         
  -9  -1   4        182.42        128.74        45.05 o                         
  -8  -1   4        807.07        823.11        54.79 o                         
  -7  -1   4       1179.70       1276.51        64.63 o                         
  -6  -1   4         54.38         54.89        22.48 o                         
  -5  -1   4       2094.03       2153.10        63.35 o                         
  -4  -1   4       4495.75       4216.91       220.26 o                         
  -3  -1   4       1231.42       1140.51        41.05 o                         
  -2  -1   4       1176.53       1348.84        56.23 o                         
  -1  -1   4       3081.49       3013.48        88.72 o                         
   0  -1   4       7592.37       7915.50       149.48 o                         
   1  -1   4       3247.05       3350.27        47.52 o                         
   2  -1   4        310.61        304.75        20.29 o                         
   3  -1   4       4730.18       4772.88        91.60 o                         
   4  -1   4       2950.21       2947.37        59.17 o                         
   5  -1   4          2.08         56.08        10.71 o                         
   8  -1   4        849.37        816.99        52.32 o                         
   9  -1   4          0.74         -2.51        14.16 o                         
  10  -1   4        849.32        971.26        71.44 o                         
  -9   0   4         95.69         61.72        37.33 o                         
  -8   0   4        841.47        904.75        55.54 o                         
  -7   0   4       1540.97       1618.13        88.55 o                         
  -6   0   4        230.83        248.99        30.74 o                         
  -5   0   4       1338.79       1253.60        87.33 o                         
  -4   0   4       6258.39       6024.35       139.43 o                         
  -3   0   4       3110.04       2879.40       186.15 o                         
  -2   0   4       2379.90       2397.46        66.88 o                         
  -1   0   4       4449.30       4650.62       140.96 o                         
   0   0   4       6343.65       6939.77       121.67 o                         
   1   0   4       1525.63       1791.15        29.49 o                         
   2   0   4        325.82        234.28        12.07 o                         
   3   0   4       8161.90       8035.00       134.98 o                         
   4   0   4       9121.82       9433.53       175.05 o                         
   5   0   4        863.31       1073.14        34.80 o                         
   6   0   4       3928.84       3796.37        84.61 o                         
   7   0   4       2893.90       2741.30        78.27 o                         
   8   0   4       1093.93       1031.48        47.84 o                         
   9   0   4          3.05         -5.66        15.51 o                         
  10   0   4        856.61        913.38        73.51 o                         
  -9   1   4         72.65         62.29        38.29 o                         
  -8   1   4        461.17        448.85        62.07 o                         
  -7   1   4       2084.57       2070.13       161.65 o                         
  -6   1   4         38.20        104.06        22.95 o                         
  -5   1   4       1156.35       1135.14       103.12 o                         
  -4   1   4       2496.37       2471.25        67.86 o                         
  -3   1   4       3191.00       2986.87       136.72 o                         
  -2   1   4        152.01        168.33        15.47 o                         
  -1   1   4       6091.53       6310.96       125.88 o                         
   0   1   4       8880.88       9317.91       174.95 o                         
   1   1   4        268.75        301.40        10.64 o                         
   2   1   4         46.19         29.33         6.03 o                         
   3   1   4       7131.21       6572.19       136.95 o                         
   4   1   4      10361.18      10406.96       211.89 o                         
   5   1   4        444.32        510.66        31.75 o                         
   6   1   4       1229.57       1144.02        30.40 o                         
   7   1   4       1669.92       1657.48        57.01 o                         
   8   1   4       1318.06       1225.96        56.37 o                         
   9   1   4          3.42        -14.41        25.22 o                         
  10   1   4       1059.80       1099.51        84.31 o                         
  11   1   4        599.45        733.89        75.24 o                         
  -8   2   4        426.91        335.17        54.98 o                         
  -7   2   4       1154.40       1322.33       141.87 o                         
  -6   2   4          7.79         51.59        20.74 o                         
  -5   2   4        595.90        555.34        35.10 o                         
  -4   2   4       2224.66       2145.56        61.21 o                         
  -3   2   4       1612.18       1476.21        46.12 o                         
  -2   2   4        640.91        632.44        40.42 o                         
  -1   2   4       4807.81       4569.42        94.33 o                         
   0   2   4      18426.12      18532.88       326.01 o                         
   1   2   4        619.93        549.98        13.18 o                         
   2   2   4       1597.97       1753.78        57.20 o                         
   3   2   4       9890.06       9411.07       161.55 o                         
   4   2   4      15682.80      15412.56       281.56 o                         
   5   2   4       2098.40       2220.80        63.82 o                         
   6   2   4        547.14        543.20        28.68 o                         
   7   2   4       2263.77       2189.73        66.68 o                         
   8   2   4       1374.92       1262.28        60.32 o                         
   9   2   4          4.96        -14.02        26.54 o                         
  10   2   4        712.38        831.49        76.01 o                         
  11   2   4        714.21        818.27        82.05 o                         
  -8   3   4        740.65        720.59        75.44 o                         
  -7   3   4        730.44        804.76        75.33 o                         
  -6   3   4        175.72        248.09        30.02 o                         
  -5   3   4        616.89        564.76        65.66 o                         
  -4   3   4       4538.75       4383.33       107.21 o                         
  -3   3   4       5224.99       5012.78       126.10 o                         
  -2   3   4         13.62         42.36        12.13 o                         
  -1   3   4       6812.44       7041.07       263.16 o                         
   0   3   4      10569.34      10399.61       169.11 o                         
   1   3   4       2673.86       2497.31        45.86 o                         
   2   3   4         82.48         89.37         8.46 o                         
   3   3   4       7090.33       6820.87       118.65 o                         
   4   3   4      10836.99      10769.07       228.09 o                         
   5   3   4       2236.19       2309.89       148.17 o                         
   6   3   4        375.25        370.44        32.30 o                         
   7   3   4       3176.73       3042.51        88.58 o                         
   8   3   4       1271.45       1375.13       107.85 o                         
   9   3   4         87.69          5.22        31.14 o                         
  10   3   4        363.13        479.32        64.53 o                         
  11   3   4        880.54        909.03        90.79 o                         
  -8   4   4        294.42        295.91        55.07 o                         
  -7   4   4       1045.23       1095.78        88.61 o                         
  -6   4   4        225.66        264.59        47.23 o                         
  -5   4   4        610.86        633.12       112.65 o                         
  -4   4   4       2445.94       2416.62        68.44 o                         
  -3   4   4       3558.31       3543.66        89.60 o                         
  -2   4   4        436.53        433.30        25.48 o                         
   0   4   4       5977.55       5744.99        86.49 o                         
   1   4   4      10213.78      10358.41       156.84 o                         
   2   4   4         13.88         13.77         6.28 o                         
   3   4   4      13124.95      13885.82       258.23 o                         
   4   4   4      11586.86      11816.42       203.47 o                         
   5   4   4       1330.87       1245.93        59.60 o                         
   6   4   4        536.61        431.18        43.67 o                         
   7   4   4       3254.51       3062.22       159.65 o                         
   8   4   4       3900.33       4054.05       283.56 o                         
   9   4   4        415.95        339.27        55.25 o                         
  10   4   4        605.11        717.69        80.50 o                         
  11   4   4       1068.65       1344.99       113.60 o                         
  -7   5   4        998.64       1030.62        89.45 o                         
  -6   5   4        244.75        291.93        51.65 o                         
  -5   5   4        210.60        184.54        44.36 o                         
  -4   5   4       1705.69       1759.73        55.53 o                         
  -3   5   4       3985.17       3930.28        99.08 o                         
  -2   5   4        943.68        914.22        47.20 o                         
  -1   5   4       2278.36       2297.64        63.70 o                         
   0   5   4       4855.80       4783.05        78.66 o                         
   1   5   4       5802.15       5776.74        92.81 o                         
   2   5   4          1.16         17.45         8.17 o                         
   3   5   4       1777.07       1682.89        47.48 o                         
   4   5   4       6436.27       6381.38       130.08 o                         
   5   5   4       1277.53       1341.08        57.36 o                         
   6   5   4          8.62         15.19        12.49 o                         
   7   5   4       2363.70       2354.41       173.98 o                         
   8   5   4       4429.01       4477.72       339.29 o                         
   9   5   4        172.80        141.57        46.26 o                         
  10   5   4         98.62        151.65        49.29 o                         
  11   5   4        414.30        623.50        82.36 o                         
  -7   6   4        641.59        674.63        75.80 o                         
  -6   6   4        321.90        404.89        61.19 o                         
  -5   6   4         22.76         -4.62        19.50 o                         
  -4   6   4       1690.14       1742.75        73.61 o                         
  -3   6   4       2582.54       2496.61        71.24 o                         
  -2   6   4        769.69        764.28        51.69 o                         
  -1   6   4       1475.78       1403.96        37.54 o                         
   0   6   4       5463.98       5335.64        93.82 o                         
   1   6   4       4297.40       4293.59        72.78 o                         
   2   6   4        434.93        441.67        18.73 o                         
   3   6   4       2325.58       2334.15        62.28 o                         
   4   6   4       4050.90       3963.92        94.95 o                         
   5   6   4       2051.69       2200.39        87.45 o                         
   6   6   4        431.56        439.70        42.89 o                         
   7   6   4       3872.28       3710.18       132.85 o                         
   8   6   4       2948.32       2902.60       112.13 o                         
   9   6   4         70.93         60.81        41.09 o                         
  10   6   4        275.13        320.06        64.83 o                         
  11   6   4        719.67        914.51        97.55 o                         
  -6   7   4        729.81        776.65        79.33 o                         
  -5   7   4         42.63         18.30        30.81 o                         
  -4   7   4       1489.05       1505.20        68.99 o                         
  -3   7   4       1609.59       1518.26        60.89 o                         
  -2   7   4        596.77        552.13        34.03 o                         
  -1   7   4        677.53        700.83        27.99 o                         
   0   7   4       3260.94       3261.53        64.58 o                         
   1   7   4       5680.30       5623.08       108.94 o                         
   2   7   4        702.95        699.47        23.99 o                         
   3   7   4        995.90        956.46        28.46 o                         
   4   7   4       4083.97       3988.07        97.40 o                         
   5   7   4       2009.79       2138.14        95.79 o                         
   6   7   4        812.52        756.53        38.63 o                         
   7   7   4       1063.57       1169.68        48.30 o                         
   8   7   4       2212.69       2146.51        94.86 o                         
   9   7   4        231.36        213.29        38.30 o                         
  10   7   4        123.47        127.45        50.29 o                         
  11   7   4        660.31        805.72       104.45 o                         
  -5   8   4         16.63        -11.30        29.39 o                         
  -4   8   4        774.56        822.95        52.42 o                         
  -3   8   4       1070.35       1062.78        58.22 o                         
  -2   8   4        936.49        872.16        35.39 o                         
  -1   8   4         13.88         46.15        20.99 o                         
   0   8   4       5836.59       6002.55       116.35 o                         
   1   8   4       4041.67       4106.76       104.30 o                         
   2   8   4          3.89          3.73        14.33 o                         
   3   8   4         80.42         76.55        13.47 o                         
   4   8   4       3362.44       3327.80        66.44 o                         
   5   8   4       3871.72       3846.07       106.33 o                         
   6   8   4         97.14         86.05        22.82 o                         
   7   8   4       1908.20       1866.08       122.99 o                         
   8   8   4       1289.64       1268.82        73.12 o                         
   9   8   4        546.40        491.36        51.80 o                         
  10   8   4         58.05         85.41        50.78 o                         
  -4   9   4        797.21        781.92        80.63 o                         
  -3   9   4       1300.94       1361.94        68.66 o                         
  -2   9   4        658.41        632.52        42.53 o                         
  -1   9   4        507.68        575.89        37.04 o                         
   0   9   4       3208.70       3336.65        92.31 o                         
   1   9   4       3120.23       3212.69        88.40 o                         
   2   9   4         91.65        107.45        20.22 o                         
   3   9   4       2337.40       2304.66        54.47 o                         
   4   9   4       5320.97       5275.57       103.66 o                         
   5   9   4       2166.17       2156.18        65.69 o                         
   6   9   4         26.36         27.44        19.67 o                         
   7   9   4       1175.98       1078.24       149.80 o                         
   8   9   4       1507.52       1582.26        83.61 o                         
   9   9   4        597.35        576.29        56.92 o                         
  10   9   4         92.59        168.20        62.49 o                         
  -3  10   4       1401.02       1405.85        73.64 o                         
  -2  10   4       1181.37       1152.62        56.92 o                         
  -1  10   4        117.62        112.81        25.72 o                         
   0  10   4       2372.13       2433.56        76.03 o                         
   1  10   4       2729.04       2768.52        82.26 o                         
   2  10   4        270.98        312.18        28.83 o                         
   3  10   4        237.25        233.07        33.15 o                         
   4  10   4       3813.46       3763.17        99.94 o                         
   5  10   4       3445.70       3231.88       121.64 o                         
   6  10   4        400.47        412.25        42.94 o                         
   7  10   4        592.63        534.37        72.89 o                         
   8  10   4       1788.74       1791.37       124.67 o                         
   9  10   4        526.40        472.41        74.66 o                         
  -2  11   4        478.46        488.56        68.25 o                         
  -1  11   4         75.47         71.04        26.05 o                         
   0  11   4       1558.31       1562.36        68.52 o                         
   1  11   4       1638.70       1697.65        88.73 o                         
   2  11   4        480.66        503.08        37.50 o                         
   3  11   4        367.74        361.18        31.75 o                         
   4  11   4       2744.94       2512.75       105.71 o                         
   5  11   4       1512.67       1646.50        81.76 o                         
   6  11   4         21.26         33.12        30.65 o                         
   7  11   4        444.13        339.16        67.22 o                         
   8  11   4       1009.56        793.35        92.80 o                         
   9  11   4        354.90        393.27        76.35 o                         
  -1  12   4          3.27          5.21        26.47 o                         
   0  12   4       1047.44        989.54        59.36 o                         
   1  12   4       1375.54       1358.22        91.41 o                         
   2  12   4        564.91        542.54        47.11 o                         
   3  12   4        117.52        140.01        30.58 o                         
   4  12   4       1575.59       1598.84        97.50 o                         
   5  12   4       1166.62       1108.44        69.87 o                         
   6  12   4         36.01         51.49        46.59 o                         
   7  12   4        501.12        437.71        70.90 o                         
   8  12   4        978.73        934.03       100.61 o                         
   1  13   4        662.24        666.71        54.68 o                         
   2  13   4        559.13        582.06        50.95 o                         
   3  13   4         24.12         15.94        31.79 o                         
   4  13   4       1094.33       1008.90        81.39 o                         
   5  13   4        718.12        769.37        67.08 o                         
   6  13   4         36.36         62.81        53.69 o                         
  -3 -13   5        620.78        663.05       107.97 o                         
  -2 -13   5       1002.15        974.81       126.80 o                         
  -1 -13   5        108.74         94.97        41.24 o                         
   0 -13   5        236.15        237.97        49.15 o                         
  -5 -12   5        362.46        333.21        84.16 o                         
  -4 -12   5         32.18         88.48        63.53 o                         
  -3 -12   5       1328.06       1329.55       129.08 o                         
  -2 -12   5       1720.81       1694.23       101.12 o                         
  -1 -12   5        124.78        160.50        42.42 o                         
   0 -12   5        300.90        332.85        74.51 o                         
   1 -12   5       1046.17        995.66        74.45 o                         
   2 -12   5        412.22        371.88        39.55 o                         
  -6 -11   5       1003.16       1225.49       129.94 o                         
  -5 -11   5        463.12        407.78        86.74 o                         
  -4 -11   5         68.27         72.70        59.45 o                         
  -3 -11   5       1413.85       1579.00       135.57 o                         
  -2 -11   5       1533.47       1549.01        92.36 o                         
  -1 -11   5        554.83        560.22        60.73 o                         
   0 -11   5        176.75        185.20        42.78 o                         
   1 -11   5       1432.05       1452.09       105.21 o                         
   2 -11   5        455.63        395.86        49.71 o                         
   3 -11   5         92.56         50.58        24.71 o                         
   4 -11   5        539.70        562.74        65.19 o                         
  -7 -10   5        300.19        280.66        81.84 o                         
  -6 -10   5        810.25        748.08       106.08 o                         
  -5 -10   5        762.58        719.32       102.94 o                         
  -4 -10   5        133.37        109.20        37.70 o                         
  -3 -10   5       1775.52       1695.68        74.14 o                         
  -2 -10   5       2065.45       1970.52       138.07 o                         
  -1 -10   5        640.78        622.54        58.66 o                         
   0 -10   5        219.12        234.57        53.55 o                         
   1 -10   5       1705.22       1658.55        88.55 o                         
   2 -10   5       2000.44       1890.70        94.84 o                         
   3 -10   5         40.36         -5.01        20.61 o                         
   4 -10   5        650.74        698.99        59.25 o                         
   5 -10   5        891.45        835.60        64.31 o                         
  -7  -9   5        233.95        330.85        84.81 o                         
  -6  -9   5        871.17        887.91       111.32 o                         
  -5  -9   5        195.00        203.26        43.66 o                         
  -4  -9   5         34.25         78.63        33.56 o                         
  -3  -9   5       1081.38       1045.00        56.09 o                         
  -2  -9   5       3343.84       3301.75       107.62 o                         
  -1  -9   5        340.01        305.62        33.24 o                         
   0  -9   5        785.40        814.32        46.07 o                         
   1  -9   5       1882.47       1914.15        92.41 o                         
   2  -9   5       1550.98       1627.39        83.00 o                         
   3  -9   5        248.03        257.53        38.03 o                         
   4  -9   5        291.27        296.90        28.30 o                         
   5  -9   5       1106.14       1078.70        66.59 o                         
   6  -9   5        380.80        359.19        43.38 o                         
  -8  -8   5        162.17        276.08        89.92 o                         
  -7  -8   5        159.23        149.47        56.33 o                         
  -6  -8   5       1497.11       1556.31        89.38 o                         
  -5  -8   5       1753.69       1611.13        96.46 o                         
  -4  -8   5        199.37        192.29        39.72 o                         
  -3  -8   5       3186.01       3315.53       107.70 o                         
  -2  -8   5       2201.81       2243.31        81.54 o                         
  -1  -8   5       2160.02       2086.86        75.70 o                         
   0  -8   5         17.02         45.88        20.01 o                         
   1  -8   5       3625.54       3794.16       111.27 o                         
   2  -8   5       4611.05       4545.79       166.14 o                         
   3  -8   5        846.43        877.71        57.06 o                         
   4  -8   5        514.59        441.02        31.87 o                         
   5  -8   5       1110.17       1119.31        63.47 o                         
   6  -8   5        732.98        683.50        51.30 o                         
   7  -8   5         48.72         -9.03        23.27 o                         
  -8  -7   5        154.96        204.95        38.48 o                         
  -7  -7   5        250.88        223.36        40.42 o                         
  -6  -7   5       2175.01       1970.81        80.74 o                         
  -5  -7   5       1562.54       1661.34        71.04 o                         
  -4  -7   5        194.10        203.04        30.74 o                         
  -3  -7   5        613.73        638.69        95.73 o                         
  -2  -7   5       2844.03       2925.57        82.35 o                         
  -1  -7   5       2269.28       2299.77        68.14 o                         
   0  -7   5        785.14        817.41        37.68 o                         
   1  -7   5       1013.99       1016.73        46.02 o                         
   2  -7   5       1281.90       1357.85        46.00 o                         
   3  -7   5       1290.96       1316.09        54.01 o                         
   4  -7   5        208.37        181.20        22.52 o                         
   5  -7   5       1307.70       1297.83        51.33 o                         
   6  -7   5        643.54        636.75        34.88 o                         
   7  -7   5         48.19         -7.61        21.25 o                         
   8  -7   5        122.72         80.51        66.89 o                         
  -9  -6   5        345.48        358.34        61.65 o                         
  -8  -6   5        231.88        266.50        39.51 o                         
  -7  -6   5         62.12         61.40        27.56 o                         
  -6  -6   5       3793.73       3616.96       118.02 o                         
  -5  -6   5       2207.38       2140.85        93.28 o                         
  -4  -6   5        187.75        211.92        26.83 o                         
  -3  -6   5        269.36        293.66        37.62 o                         
  -2  -6   5       4451.34       4632.42       115.31 o                         
  -1  -6   5       3974.94       3996.08       100.41 o                         
   0  -6   5        125.08        140.19        15.58 o                         
   1  -6   5       2518.85       2522.56        78.39 o                         
   2  -6   5       3891.31       4071.35        85.58 o                         
   3  -6   5       1511.21       1571.37        41.23 o                         
   4  -6   5       1288.83       1384.06        87.42 o                         
   5  -6   5       2022.85       1891.12        63.28 o                         
   6  -6   5       1160.79       1149.33        74.91 o                         
   7  -6   5        215.36        253.88        63.00 o                         
   8  -6   5        182.36        129.48        65.98 o                         
  -9  -5   5        429.76        404.83        57.74 o                         
  -8  -5   5        689.08        615.75        53.15 o                         
  -7  -5   5         97.46         91.73        28.30 o                         
  -6  -5   5       2888.14       2826.94       125.56 o                         
  -5  -5   5       2397.44       2404.21        87.74 o                         
  -4  -5   5        301.37        248.49        21.78 o                         
  -3  -5   5        274.85        350.71        31.66 o                         
  -2  -5   5       6159.08       6530.25       151.38 o                         
  -1  -5   5       4424.84       4478.44       108.08 o                         
   0  -5   5         34.55         41.81        10.88 o                         
   1  -5   5       4031.21       4248.54        97.70 o                         
   2  -5   5       3880.95       3893.02        81.23 o                         
   3  -5   5       1904.78       1943.45        79.84 o                         
   4  -5   5         17.12         17.29         8.45 o                         
   5  -5   5       2501.36       2422.38        73.29 o                         
   6  -5   5       2883.79       2831.84       161.20 o                         
   7  -5   5        336.10        332.66        63.83 o                         
   8  -5   5        210.24        112.37        60.36 o                         
  -9  -4   5        535.05        623.26        60.13 o                         
  -8  -4   5        182.88        327.68       100.89 o                         
  -7  -4   5        225.74        148.24        32.93 o                         
  -6  -4   5        757.46        827.70        56.08 o                         
  -5  -4   5       1652.70       1756.54        98.19 o                         
  -4  -4   5        427.06        406.13        27.87 o                         
  -3  -4   5       2436.92       2614.67        65.82 o                         
  -2  -4   5       5857.77       5937.99       138.92 o                         
  -1  -4   5       2354.15       2326.91        75.95 o                         
   0  -4   5         31.98         92.37        15.48 o                         
   1  -4   5       5689.23       5785.63       113.66 o                         
   2  -4   5       7124.10       7061.27       135.28 o                         
   3  -4   5       2931.50       3193.80        66.58 o                         
   4  -4   5         11.32          7.55         7.09 o                         
   5  -4   5       2908.05       2899.11        96.04 o                         
   6  -4   5       2640.00       2810.68       154.55 o                         
   7  -4   5        189.57        282.06        54.87 o                         
  -9  -3   5        602.38        688.73        61.84 o                         
  -8  -3   5        605.71        788.41        72.31 o                         
  -7  -3   5         15.82         25.84        25.19 o                         
  -6  -3   5       1491.97       1473.34        73.07 o                         
  -5  -3   5       4685.95       4423.05       127.05 o                         
  -4  -3   5        196.87        161.92        18.88 o                         
  -3  -3   5       2098.79       2096.47        88.74 o                         
  -2  -3   5       4099.73       4158.65       102.68 o                         
  -1  -3   5       8370.90       8591.45       188.75 o                         
   0  -3   5        363.13        377.17        19.91 o                         
   1  -3   5       4147.15       4001.13        75.05 o                         
   2  -3   5      16212.34      17280.10       266.65 o                         
   3  -3   5       3921.84       4193.02        82.76 o                         
   4  -3   5        165.88        186.77        13.34 o                         
   5  -3   5       2800.57       2619.47        91.09 o                         
   6  -3   5       2903.12       2816.26       149.65 o                         
   7  -3   5        377.24        408.52        59.97 o                         
  -9  -2   5        880.68        963.92        66.74 o                         
  -8  -2   5        606.03        763.52        58.14 o                         
  -7  -2   5          6.26          2.20        23.87 o                         
  -6  -2   5       1295.35       1231.53        65.07 o                         
  -5  -2   5       2148.04       2063.53        72.30 o                         
  -4  -2   5       1630.14       1771.45        73.25 o                         
  -3  -2   5          5.69         42.82        12.75 o                         
  -2  -2   5       9247.60       9247.24       232.30 o                         
  -1  -2   5       5986.78       6097.58       158.06 o                         
   0  -2   5        813.17        791.21        44.52 o                         
   1  -2   5       3883.53       3826.97        64.45 o                         
   2  -2   5      11573.60      11791.88       183.31 o                         
   3  -2   5       2289.25       2448.19        47.91 o                         
   4  -2   5        146.75        187.73        16.18 o                         
   5  -2   5       2159.99       2090.04        44.08 o                         
   6  -2   5       3879.01       3843.83       185.15 o                         
  -9  -1   5        532.37        589.47        53.84 o                         
  -8  -1   5        698.59        666.23        52.95 o                         
  -7  -1   5          8.19         28.57        23.50 o                         
  -6  -1   5        691.97        713.93        93.75 o                         
  -5  -1   5       2746.69       2717.95        86.73 o                         
  -4  -1   5       2391.27       2401.79        69.08 o                         
  -3  -1   5          4.82         20.35        11.82 o                         
  -2  -1   5       8487.39       8371.72       168.40 o                         
  -1  -1   5       8714.67       8534.05       187.90 o                         
   0  -1   5        379.89        334.79        42.34 o                         
   1  -1   5         38.55         45.36         6.97 o                         
   2  -1   5       3428.33       3152.69        54.20 o                         
   3  -1   5       5120.27       5113.68        90.12 o                         
   4  -1   5         68.32         87.57        10.46 o                         
   5  -1   5       2958.83       2840.16        59.46 o                         
   6  -1   5       3675.83       3612.61        82.43 o                         
   7  -1   5       1131.17       1060.02        47.54 o                         
   8  -1   5         20.47          0.98        14.10 o                         
   9  -1   5        691.99        710.45        52.09 o                         
  10  -1   5        705.53        732.71        60.76 o                         
  -8   0   5        836.72        932.72        58.55 o                         
  -7   0   5        268.23        348.07        40.79 o                         
  -6   0   5        549.25        570.54       106.39 o                         
  -5   0   5       7898.53       7706.44       202.98 o                         
  -4   0   5        991.42        915.28        55.02 o                         
  -3   0   5        133.10        129.82        17.21 o                         
  -2   0   5       5757.24       5819.03       191.54 o                         
  -1   0   5      15985.07      16331.42       344.88 o                         
   0   0   5       3923.79       4005.53       107.55 o                         
   1   0   5       1289.71       1360.98        28.87 o                         
   2   0   5       2212.03       2187.45        37.90 o                         
   3   0   5       2943.46       3008.65        80.51 o                         
   4   0   5       1843.62       1793.93        36.26 o                         
   5   0   5       7288.23       7008.48       120.04 o                         
   6   0   5       5904.73       6037.84       151.46 o                         
   7   0   5        966.63        964.37        94.66 o                         
   8   0   5         36.80          9.05        15.01 o                         
   9   0   5       1146.80       1271.65        58.66 o                         
  10   0   5        915.10        948.50        73.39 o                         
  11   0   5         32.46         20.97        32.45 o                         
  -8   1   5        382.01        409.39        62.54 o                         
  -7   1   5        180.19        217.63        32.56 o                         
  -6   1   5        533.40        536.85        52.94 o                         
  -5   1   5       3950.52       3739.16       147.21 o                         
  -4   1   5        812.61        742.31        37.72 o                         
  -3   1   5        274.16        283.78        37.17 o                         
  -2   1   5       3493.13       3629.83        85.39 o                         
  -1   1   5      13264.66      13897.01       295.53 o                         
   0   1   5       7369.42       7671.33       227.93 o                         
   1   1   5       2493.90       2618.12        60.77 o                         
   2   1   5       4009.99       4234.43        71.94 o                         
   3   1   5       4471.36       4551.47        88.09 o                         
   4   1   5        671.28        670.34        24.47 o                         
   5   1   5       5777.83       5384.91       119.08 o                         
   6   1   5       3920.51       3769.17       100.68 o                         
   7   1   5       1475.27       1419.20        42.97 o                         
   8   1   5         22.62         14.01        16.06 o                         
   9   1   5        962.51       1072.90        79.61 o                         
  10   1   5       1267.77       1374.85        95.28 o                         
  11   1   5        145.21        108.33        40.26 o                         
  -8   2   5        761.64        969.08        91.56 o                         
  -7   2   5        219.58        311.87        49.69 o                         
  -6   2   5       1128.87       1048.91        88.93 o                         
  -5   2   5       4733.31       4548.50       130.93 o                         
  -4   2   5        918.43        937.98        59.38 o                         
  -3   2   5        155.54        162.39        20.85 o                         
  -2   2   5       3053.94       3209.33       204.88 o                         
  -1   2   5      15040.73      15570.30       273.19 o                         
   0   2   5       2384.88       2336.74        88.04 o                         
   1   2   5        891.56        871.05        26.27 o                         
   2   2   5       9187.67       9080.00       146.27 o                         
   3   2   5       9610.81       9813.17       183.70 o                         
   4   2   5       1337.76       1442.76        67.81 o                         
   5   2   5       2740.03       2518.86        80.62 o                         
   6   2   5       4792.78       4805.50       130.31 o                         
   7   2   5       1522.92       1525.94        52.99 o                         
   8   2   5         29.47          6.32        16.74 o                         
   9   2   5        565.67        540.94        62.78 o                         
  10   2   5       1415.92       1458.17       102.11 o                         
  11   2   5        356.71        322.52        55.94 o                         
  -8   3   5        633.38        646.94        77.33 o                         
  -7   3   5         88.17        102.33        39.07 o                         
  -6   3   5        606.92        525.95        43.68 o                         
  -5   3   5       2129.66       2089.26        73.79 o                         
  -4   3   5       2316.09       2338.24        95.39 o                         
  -3   3   5         48.47         55.27        16.53 o                         
  -2   3   5       4050.27       4296.63       164.31 o                         
  -1   3   5       7375.47       7311.84       153.07 o                         
   0   3   5       2521.98       2426.59        50.78 o                         
   1   3   5       4234.98       4327.61        81.25 o                         
   2   3   5      21262.68      21183.63       354.37 o                         
   3   3   5      11965.85      12143.64       192.91 o                         
   4   3   5        297.70        270.54        36.01 o                         
   5   3   5        666.46        635.89        59.10 o                         
   6   3   5       5098.83       5088.54       209.87 o                         
   7   3   5       3128.59       3174.39        92.45 o                         
   8   3   5          2.37         -2.54        28.64 o                         
   9   3   5       1158.04       1231.27        94.94 o                         
  10   3   5       1623.65       1607.10       114.07 o                         
  11   3   5        262.58        250.36        54.69 o                         
  -7   4   5        196.20        283.11        56.84 o                         
  -6   4   5        424.79        410.92        39.57 o                         
  -5   4   5       1977.68       1963.35        71.60 o                         
  -4   4   5       2289.85       2243.03        77.27 o                         
  -3   4   5         65.40         64.49        17.74 o                         
  -2   4   5       2183.69       2296.05        73.67 o                         
  -1   4   5       5050.95       4859.05       133.74 o                         
   0   4   5       2191.91       2152.49        44.26 o                         
   1   4   5       3309.74       3395.66        67.60 o                         
   2   4   5       9802.12       9809.48       209.44 o                         
   3   4   5       9294.47       9174.22       160.91 o                         
   4   4   5       1920.34       1992.64        54.77 o                         
   5   4   5         76.96        104.45        14.39 o                         
   6   4   5       3576.23       3467.64        99.67 o                         
   7   4   5       2993.86       3075.42       134.18 o                         
   8   4   5        103.32         65.79        24.06 o                         
   9   4   5        503.77        676.13        75.95 o                         
  10   4   5        941.62       1017.72        92.77 o                         
  11   4   5        523.73        434.38        70.12 o                         
  -7   5   5        186.42        289.79        54.95 o                         
  -6   5   5        151.94        113.15        38.75 o                         
  -5   5   5       1198.81       1212.98        62.70 o                         
  -4   5   5       2209.78       2128.74        83.73 o                         
  -3   5   5        513.53        470.73        36.33 o                         
  -2   5   5       1610.14       1670.14        54.45 o                         
  -1   5   5       4517.97       4791.53       133.98 o                         
   0   5   5       2460.02       2456.87        50.28 o                         
   1   5   5       1005.99       1113.17        30.11 o                         
   2   5   5       1192.65       1095.59        29.66 o                         
   3   5   5       8013.95       7885.97       130.13 o                         
   4   5   5       1976.62       2011.89        47.60 o                         
   5   5   5        238.22        253.03        23.23 o                         
   6   5   5       1914.53       1901.63        66.08 o                         
   7   5   5       3108.08       3180.22       196.44 o                         
   8   5   5          9.92         35.71        23.74 o                         
   9   5   5        496.02        644.49        79.80 o                         
  10   5   5        825.63       1079.89        97.61 o                         
  11   5   5        155.39        148.60        51.57 o                         
  -6   6   5        149.10        108.93        41.84 o                         
  -5   6   5       1600.01       1720.88       168.65 o                         
  -4   6   5       1993.60       1899.02        72.18 o                         
  -3   6   5        143.59        147.98        24.96 o                         
  -2   6   5       1316.32       1348.09        60.68 o                         
  -1   6   5       4794.32       4926.93       106.40 o                         
   0   6   5       3055.68       3058.96        57.27 o                         
   1   6   5        112.85        138.16        11.81 o                         
   2   6   5       1936.07       1881.51        43.76 o                         
   3   6   5       3552.08       3394.68        84.09 o                         
   4   6   5       1248.69       1263.96        34.95 o                         
   5   6   5        280.62        280.46        18.03 o                         
   6   6   5       4769.62       4494.77       217.42 o                         
   7   6   5       1347.98       1411.82       122.25 o                         
   8   6   5         60.28         60.04        27.44 o                         
   9   6   5         69.67         97.83        46.16 o                         
  10   6   5       1191.84       1365.29       114.51 o                         
  11   6   5        523.33        563.48        84.18 o                         
  -5   7   5        751.28        815.34        85.03 o                         
  -4   7   5       1746.41       1968.74        85.28 o                         
  -3   7   5        375.33        415.49        37.62 o                         
  -2   7   5        674.95        687.06        43.26 o                         
  -1   7   5       1123.47       1154.97        36.96 o                         
   0   7   5       3404.60       3402.08        73.11 o                         
   1   7   5       2082.80       1994.04        49.31 o                         
   2   7   5       1274.73       1298.77        41.49 o                         
   3   7   5       3212.49       3183.95        66.99 o                         
   4   7   5       1714.61       1686.21        52.50 o                         
   5   7   5        328.55        339.50        27.14 o                         
   6   7   5       1488.52       1450.86        54.07 o                         
   7   7   5       1594.70       1615.78        77.92 o                         
   8   7   5        385.59        346.06        98.48 o                         
   9   7   5         52.44         11.11        28.63 o                         
  10   7   5        870.56       1126.36       110.08 o                         
  11   7   5        607.78        702.01        95.70 o                         
  -5   8   5        773.50        766.58        84.27 o                         
  -4   8   5       1242.00       1346.49        69.91 o                         
  -3   8   5         48.65         59.30        24.13 o                         
  -2   8   5        154.83        190.82        28.01 o                         
  -1   8   5       2922.41       2806.74        81.59 o                         
   0   8   5       5197.86       5308.51       131.81 o                         
   1   8   5        307.25        328.91        28.10 o                         
   2   8   5       2939.81       2956.09        82.02 o                         
   3   8   5       2397.30       2460.79        53.39 o                         
   4   8   5       1085.63       1109.07        35.55 o                         
   5   8   5        112.43        119.32        18.02 o                         
   6   8   5       2201.69       2250.03        76.16 o                         
   7   8   5       2095.98       2069.86        93.71 o                         
   8   8   5        469.15        429.26        66.30 o                         
   9   8   5         43.13         19.37        46.30 o                         
  10   8   5        946.67       1088.68       114.85 o                         
  -4   9   5       1112.08       1077.84        98.31 o                         
  -3   9   5        193.79        226.79        37.57 o                         
  -2   9   5        100.20        102.93        26.00 o                         
  -1   9   5       2289.55       2329.28        74.24 o                         
   0   9   5       2540.81       2461.08        75.92 o                         
   1   9   5        187.09        188.21        24.75 o                         
   2   9   5       1156.94       1191.73        48.04 o                         
   3   9   5       3865.17       3961.05       104.02 o                         
   4   9   5       3379.48       3639.73        77.81 o                         
   5   9   5        222.62        254.46        29.86 o                         
   6   9   5       2447.31       2446.29        82.45 o                         
   7   9   5       2067.88       2084.06        96.99 o                         
   8   9   5       1018.83        968.92        68.41 o                         
   9   9   5          4.21         -1.92        36.15 o                         
  10   9   5        503.79        664.59        96.74 o                         
  -3  10   5        429.78        550.40        53.11 o                         
  -2  10   5        139.13        155.83        54.50 o                         
  -1  10   5       1659.76       1746.85        64.36 o                         
   0  10   5       2180.63       2172.75        72.53 o                         
   1  10   5        301.10        297.62        30.16 o                         
   2  10   5        729.13        688.08        40.13 o                         
   3  10   5       2852.08       2878.39        84.12 o                         
   4  10   5       1836.22       1910.42        63.64 o                         
   5  10   5        106.61        109.08        25.62 o                         
   6  10   5        759.45        672.70        52.30 o                         
   7  10   5       1427.55       1529.76       111.78 o                         
   8  10   5        841.76        726.16        85.67 o                         
   9  10   5          1.77         -9.30        46.79 o                         
  -2  11   5         17.10         14.98        28.50 o                         
  -1  11   5       1008.79       1086.53        65.73 o                         
   0  11   5       1769.69       1824.56        67.61 o                         
   1  11   5        461.06        472.58        38.17 o                         
   2  11   5        363.15        339.71        32.35 o                         
   3  11   5       1814.51       1767.90        63.46 o                         
   4  11   5       1349.81       1376.11        74.21 o                         
   5  11   5         73.71         67.69        37.37 o                         
   6  11   5        778.18        556.22        76.10 o                         
   7  11   5       1549.06       1617.39       121.11 o                         
   8  11   5        581.32        662.17        87.23 o                         
   9  11   5         59.46         24.02        53.55 o                         
   0  12   5       1284.02       1400.97        69.79 o                         
   1  12   5        544.94        583.61        44.25 o                         
   2  12   5        115.26         99.78        25.40 o                         
   3  12   5       1077.13       1036.56        58.45 o                         
   4  12   5       1041.10        958.54        66.70 o                         
   5  12   5         49.14         42.47        29.47 o                         
   6  12   5        533.71        479.19        76.48 o                         
   7  12   5       1217.69       1203.70       109.20 o                         
   8  12   5        323.05        298.49        67.33 o                         
   2  13   5         83.26         81.21        31.80 o                         
   3  13   5        947.66        868.45        70.83 o                         
   4  13   5        764.72        668.83        64.94 o                         
   5  13   5        113.76         52.91        51.18 o                         
   6  13   5        298.33        253.38        65.59 o                         
  -4 -12   6        656.27        702.93       104.70 o                         
  -3 -12   6        917.88        835.63       115.66 o                         
  -2 -12   6        251.25        294.83        78.59 o                         
  -1 -12   6        336.96        458.27        61.62 o                         
   0 -12   6       1002.90       1010.24        78.06 o                         
   1 -12   6        707.30        707.69        71.21 o                         
   2 -12   6          2.35         15.60        30.64 o                         
  -6 -11   6        633.77        672.79       109.08 o                         
  -5 -11   6          3.72         70.13        66.21 o                         
  -4 -11   6        797.23        868.29       114.34 o                         
  -3 -11   6       1463.33       1466.10       139.64 o                         
  -2 -11   6        479.36        489.40        61.61 o                         
  -1 -11   6         89.79         55.56        41.25 o                         
   0 -11   6       1717.43       1788.88        99.40 o                         
   1 -11   6       1112.11       1105.54        76.38 o                         
   2 -11   6         91.08        103.42        34.93 o                         
   3 -11   6        305.46        284.13        35.13 o                         
  -6 -10   6        659.55        579.07        66.47 o                         
  -5 -10   6          0.02         44.57        38.44 o                         
  -4 -10   6       1857.17       1797.09       135.99 o                         
  -3 -10   6        840.48        796.78        67.55 o                         
  -2 -10   6        159.65        167.41        32.34 o                         
  -1 -10   6         11.76          5.06        21.31 o                         
   0 -10   6       1473.30       1521.38        67.55 o                         
   1 -10   6       2522.11       2432.33       113.77 o                         
   2 -10   6         46.37         22.57        27.51 o                         
   3 -10   6        734.82        681.58        59.17 o                         
   4 -10   6        832.55        809.71        81.26 o                         
   5 -10   6        611.11        533.69        97.31 o                         
  -7  -9   6        758.37        805.51        77.35 o                         
  -6  -9   6        700.03        634.65        68.28 o                         
  -5  -9   6          8.99        -16.65        34.01 o                         
  -4  -9   6        461.22        515.24        88.64 o                         
  -3  -9   6       2392.74       2376.21        90.81 o                         
  -2  -9   6       2473.75       2316.54        87.23 o                         
  -1  -9   6        123.67        147.82        27.62 o                         
   0  -9   6       3426.94       3473.46       110.84 o                         
   1  -9   6       3634.78       3607.25       111.92 o                         
   2  -9   6        141.06        143.66        33.05 o                         
   3  -9   6        275.56        249.57        38.87 o                         
   4  -9   6       1644.73       1561.08       105.78 o                         
   5  -9   6       1119.12       1120.37        69.49 o                         
   6  -9   6          0.67         -8.81        23.03 o                         
  -7  -8   6        960.06       1041.88       141.15 o                         
  -6  -8   6       1117.65       1049.54        92.64 o                         
  -5  -8   6        167.74        177.58        42.80 o                         
  -4  -8   6       1078.02       1201.97        76.88 o                         
  -3  -8   6       2639.00       2494.85        91.25 o                         
  -2  -8   6       2902.48       2831.36        97.05 o                         
  -1  -8   6         13.06         16.55        20.08 o                         
   0  -8   6       2500.72       2457.77       105.73 o                         
   1  -8   6       2775.16       2900.54        93.32 o                         
   2  -8   6       1029.69       1021.44        49.09 o                         
   3  -8   6        245.38        295.43        38.80 o                         
   4  -8   6       2286.48       2260.90        99.99 o                         
   5  -8   6       1239.47       1267.27        69.68 o                         
   6  -8   6         44.78         55.77        26.90 o                         
   7  -8   6        257.63        186.99        34.02 o                         
  -8  -7   6         77.83         76.28        31.07 o                         
  -7  -7   6        818.16        830.11        59.46 o                         
  -6  -7   6       1476.52       1554.74        95.63 o                         
  -5  -7   6        217.82        290.80        38.16 o                         
  -4  -7   6        860.54        909.71        53.36 o                         
  -3  -7   6       2742.02       2641.55        87.81 o                         
  -2  -7   6       4236.75       4130.69       126.00 o                         
  -1  -7   6         83.95        126.96        25.64 o                         
   0  -7   6       3085.45       3338.57       103.65 o                         
   1  -7   6       2979.64       3124.45        97.18 o                         
   2  -7   6        317.01        321.84        28.97 o                         
   3  -7   6        728.95        751.26        52.13 o                         
   4  -7   6       2717.94       2653.93       107.51 o                         
   5  -7   6       2056.14       2089.21        91.10 o                         
   6  -7   6         78.70         49.85        23.80 o                         
   7  -7   6        434.45        417.57        40.61 o                         
  -8  -6   6         20.40         56.15        30.14 o                         
  -7  -6   6       1164.06       1135.40        65.69 o                         
  -6  -6   6       2069.64       1882.70        81.12 o                         
  -5  -6   6        156.04        194.14        53.01 o                         
  -4  -6   6       1119.41       1187.43        95.45 o                         
  -3  -6   6       4749.15       4822.71       109.45 o                         
  -2  -6   6       3952.76       4005.05       104.95 o                         
  -1  -6   6          2.77          9.67        14.59 o                         
   0  -6   6       4521.04       4832.64       148.60 o                         
   1  -6   6       3989.38       4372.83       107.48 o                         
   2  -6   6       1458.42       1588.66        44.48 o                         
   3  -6   6        151.05        149.37        17.89 o                         
   4  -6   6       5053.19       5121.60       143.62 o                         
   5  -6   6       4100.69       3958.54       115.11 o                         
   6  -6   6         93.96         82.96        17.76 o                         
   7  -6   6        297.02        296.74        24.63 o                         
   8  -6   6        793.37        739.27        97.53 o                         
  -8  -5   6          1.02        -11.82        45.37 o                         
  -7  -5   6        397.15        400.74        45.29 o                         
  -6  -5   6       1596.76       1590.01       143.65 o                         
  -5  -5   6        179.22        196.02        25.45 o                         
  -4  -5   6       1377.23       1436.34        86.67 o                         
  -3  -5   6       5737.31       5925.85       129.41 o                         
  -2  -5   6       2445.72       2480.60        73.45 o                         
  -1  -5   6        119.78         92.60        17.76 o                         
   0  -5   6       4184.74       4256.33        76.77 o                         
   1  -5   6       6803.74       7111.58       161.07 o                         
   2  -5   6       2101.56       2215.13        53.88 o                         
   3  -5   6         50.10         62.12        12.05 o                         
   4  -5   6       5357.93       5074.08       154.45 o                         
   5  -5   6       3453.49       3637.53       105.28 o                         
   6  -5   6         68.02         64.14        15.30 o                         
   7  -5   6        570.19        467.10        70.36 o                         
   8  -5   6       1146.10        976.96       102.42 o                         
  -8  -4   6         51.79          6.51        26.76 o                         
  -7  -4   6       1028.67       1000.60        66.73 o                         
  -6  -4   6       1366.17       1286.73       136.04 o                         
  -5  -4   6         16.65         42.59        19.66 o                         
  -4  -4   6       1152.94       1227.62        90.26 o                         
  -3  -4   6       6027.90       5961.95       129.88 o                         
  -2  -4   6       2410.35       2281.51       110.29 o                         
  -1  -4   6        172.20        200.45        20.64 o                         
   0  -4   6       4265.35       4536.33        80.28 o                         
   1  -4   6      11568.35      12410.65       238.87 o                         
   2  -4   6       3393.38       3600.23        77.09 o                         
   3  -4   6        358.49        370.33        19.53 o                         
   4  -4   6       3670.22       3610.25        75.03 o                         
   5  -4   6       1541.15       1565.28        43.94 o                         
   6  -4   6        411.96        417.84        26.51 o                         
   7  -4   6        778.00        669.84        75.68 o                         
   8  -4   6       1155.07       1098.72       100.99 o                         
  -8  -3   6         18.30         26.59        29.43 o                         
  -7  -3   6        626.71        606.35        55.06 o                         
  -6  -3   6       2432.17       2434.42       103.48 o                         
  -5  -3   6       1657.13       1631.44       128.71 o                         
  -4  -3   6        218.51        177.70        25.15 o                         
  -3  -3   6       4672.58       4664.11       116.07 o                         
  -2  -3   6       4975.77       5048.61       123.41 o                         
  -1  -3   6        674.28        720.57        33.84 o                         
   0  -3   6       1425.12       1416.82        56.83 o                         
   1  -3   6      18625.74      19827.21       372.78 o                         
   2  -3   6       7375.45       8030.05       139.77 o                         
   3  -3   6        226.87        206.88        14.85 o                         
   4  -3   6       2482.77       2599.32        77.00 o                         
   5  -3   6       3221.36       3196.06        65.63 o                         
   6  -3   6        888.23        857.40        45.66 o                         
   7  -3   6        810.16        609.08        69.81 o                         
  -8  -2   6          9.48         62.33        27.56 o                         
  -7  -2   6        694.70        656.84        54.18 o                         
  -6  -2   6       2357.95       2259.69        97.40 o                         
  -5  -2   6       1205.10       1135.18       128.99 o                         
  -4  -2   6          3.25         -4.39        17.39 o                         
  -3  -2   6       2576.29       2478.39        64.62 o                         
  -2  -2   6       1774.48       1687.82        60.50 o                         
  -1  -2   6       1082.83       1149.79        69.69 o                         
   0  -2   6       4184.97       4559.90       112.05 o                         
   1  -2   6      17791.93      18089.27       391.32 o                         
   2  -2   6         52.79         70.02         8.67 o                         
   3  -2   6          0.97          0.70         8.17 o                         
   4  -2   6        906.78        845.59        26.17 o                         
   5  -2   6       4227.17       4034.95        92.46 o                         
   6  -2   6       1704.72       1712.86        39.68 o                         
   7  -2   6        408.11        367.41        37.76 o                         
   8  -2   6       1802.16       1646.13        66.77 o                         
   9  -2   6        786.24        701.36        40.01 o                         
  -8  -1   6         23.68         63.92        31.46 o                         
  -7  -1   6        502.08        464.14        47.59 o                         
  -6  -1   6       1870.63       1960.26        87.04 o                         
  -5  -1   6       3401.12       3289.80       129.73 o                         
  -4  -1   6         74.18        111.70        23.92 o                         
  -3  -1   6       4135.79       4140.35        94.52 o                         
  -2  -1   6       2670.01       2515.52        63.60 o                         
  -1  -1   6       1998.12       2103.92        80.57 o                         
   0  -1   6       1056.95       1068.70        45.22 o                         
   1  -1   6       7283.60       7289.53       121.14 o                         
   2  -1   6      11203.25      11828.49       175.94 o                         
   3  -1   6        447.31        485.28        15.96 o                         
   4  -1   6       3246.69       3264.43        70.22 o                         
   5  -1   6       6868.08       6888.27       124.38 o                         
   6  -1   6       2456.16       2650.19        71.34 o                         
   7  -1   6        133.06        134.51        20.91 o                         
   8  -1   6       1225.78       1046.19        63.31 o                         
   9  -1   6        721.56        716.16        42.63 o                         
  10  -1   6         70.82         72.93        29.87 o                         
  -8   0   6         65.82        101.14        33.43 o                         
  -7   0   6        187.30        195.69        34.28 o                         
  -6   0   6       3110.33       3002.56       114.52 o                         
  -5   0   6       1030.45       1071.66        51.20 o                         
  -4   0   6        286.42        369.72        40.95 o                         
  -3   0   6       2832.19       2888.15       121.14 o                         
  -2   0   6       6342.53       6117.99       170.89 o                         
  -1   0   6       1955.84       2023.96        58.42 o                         
   0   0   6       2704.67       2735.56        95.73 o                         
   1   0   6       8370.68       8414.19       149.63 o                         
   2   0   6       5971.30       5877.41       104.05 o                         
   3   0   6        450.87        456.95        15.85 o                         
   4   0   6       3338.81       3090.59        64.31 o                         
   5   0   6       8724.98       8803.98       164.27 o                         
   6   0   6       1617.28       1728.02        46.60 o                         
   7   0   6         52.16         58.99        18.68 o                         
   8   0   6        991.77       1006.25        93.08 o                         
   9   0   6       1236.87       1289.06        88.55 o                         
  10   0   6        190.64        198.93        42.38 o                         
  -8   1   6         23.41         58.34        36.84 o                         
  -7   1   6        245.14        188.04        48.67 o                         
  -6   1   6       1250.15       1270.27        70.84 o                         
  -5   1   6        529.37        554.05        49.24 o                         
  -4   1   6         72.57         63.88        24.38 o                         
  -3   1   6       2861.13       2783.15        78.09 o                         
  -2   1   6       6288.92       5989.12       126.89 o                         
  -1   1   6       8608.51       9109.73       209.52 o                         
   0   1   6         69.82         75.74        15.34 o                         
   1   1   6      12561.89      12950.50       244.42 o                         
   2   1   6       8096.87       8060.38       193.42 o                         
   3   1   6       1099.23       1095.17        24.11 o                         
   4   1   6       1815.07       1679.59        52.75 o                         
   5   1   6       7487.73       7115.13       151.62 o                         
   6   1   6       3599.02       3737.32        86.17 o                         
   7   1   6          0.00         11.57        14.14 o                         
   8   1   6       1013.84       1158.45        57.52 o                         
   9   1   6       1907.59       1874.99       116.03 o                         
  10   1   6        341.34        337.64        52.76 o                         
  11   1   6         60.06         45.72        38.06 o                         
  -7   2   6        187.79        120.07        32.05 o                         
  -6   2   6       1232.49       1206.58        65.72 o                         
  -5   2   6       1764.32       1744.80       155.12 o                         
  -4   2   6        157.53        112.43        23.87 o                         
  -3   2   6       3105.56       3046.92        95.48 o                         
  -2   2   6      10289.02      10312.23       229.64 o                         
  -1   2   6       4650.68       4461.03        89.30 o                         
   0   2   6       1942.19       2190.96        48.45 o                         
   1   2   6       9035.00       9286.27       179.01 o                         
   2   2   6       3633.41       3525.75        75.13 o                         
   3   2   6       1402.07       1407.58        33.76 o                         
   4   2   6       1547.64       1397.21        36.91 o                         
   5   2   6      12223.26      12217.00       286.42 o                         
   6   2   6       2531.58       2540.76        67.03 o                         
   7   2   6        134.91        134.83        22.93 o                         
   8   2   6        939.40       1169.28        88.56 o                         
   9   2   6       1706.70       2036.77       126.00 o                         
  10   2   6        538.49        559.10        65.39 o                         
  11   2   6         18.53         49.98        39.94 o                         
  -7   3   6         79.95         57.91        39.21 o                         
  -6   3   6        802.13        918.59        76.99 o                         
  -5   3   6       1687.09       1768.11       109.71 o                         
  -4   3   6         17.37         24.04        19.82 o                         
  -3   3   6       1595.32       1593.01        54.71 o                         
  -2   3   6       5848.47       5502.42       151.64 o                         
  -1   3   6       3446.47       3294.77        76.79 o                         
   0   3   6         76.83         86.67        12.09 o                         
   1   3   6       7014.64       7167.52       129.74 o                         
   2   3   6      13949.46      14867.25       236.71 o                         
   3   3   6        954.09        949.31        24.93 o                         
   4   3   6       2612.18       2554.92        59.91 o                         
   5   3   6       9422.82       9047.78       225.58 o                         
   6   3   6       4601.21       4743.69       154.22 o                         
   7   3   6        319.31        340.81        51.32 o                         
   8   3   6       1189.09       1529.84       106.52 o                         
   9   3   6       3141.86       3391.48       185.10 o                         
  10   3   6        629.59        543.47        69.46 o                         
  11   3   6         30.96         54.96        42.84 o                         
  -7   4   6         73.52         34.75        37.38 o                         
  -6   4   6        736.42        853.45        63.74 o                         
  -5   4   6       1889.65       1898.39        73.57 o                         
  -4   4   6        343.47        386.76        35.63 o                         
  -3   4   6       1209.01       1302.23        57.52 o                         
  -2   4   6       4387.79       4175.60       123.03 o                         
  -1   4   6       2132.77       2005.68        87.63 o                         
   0   4   6         63.22         61.43        12.89 o                         
   1   4   6       2832.85       2800.00        86.84 o                         
   2   4   6      13098.31      13060.51       320.07 o                         
   3   4   6        111.13        117.18        11.35 o                         
   4   4   6        117.45         94.04        10.49 o                         
   5   4   6       4256.20       4267.44       102.95 o                         
   6   4   6       4687.25       4637.68       127.85 o                         
   7   4   6        308.97        315.94        90.16 o                         
   8   4   6        939.67        991.82        93.30 o                         
   9   4   6        921.23        885.33        85.70 o                         
  10   4   6        308.03        212.03        51.11 o                         
  11   4   6         39.48         38.39        41.52 o                         
  -6   5   6        582.65        635.60        77.04 o                         
  -5   5   6       1685.29       1710.33        70.12 o                         
  -4   5   6        651.07        650.37        52.28 o                         
  -3   5   6       1394.30       1408.36        60.06 o                         
  -2   5   6       3933.69       3793.03       115.45 o                         
  -1   5   6       1911.62       1772.61        60.27 o                         
   0   5   6         99.39         89.83        12.88 o                         
   1   5   6       1943.35       1876.18        45.61 o                         
   2   5   6      13120.09      13194.48       324.08 o                         
   3   5   6       1090.42       1130.66        35.11 o                         
   4   5   6       1256.13       1266.02        34.01 o                         
   5   5   6       3023.84       3061.81        91.75 o                         
   6   5   6       5178.45       5247.05       172.65 o                         
   7   5   6        292.66        272.99        48.50 o                         
   8   5   6       1618.04       1767.29        80.52 o                         
   9   5   6       2018.88       2017.74       134.76 o                         
  10   5   6        426.69        484.98        73.27 o                         
  11   5   6         23.07         33.88        41.88 o                         
  -6   6   6        713.07        616.18        82.67 o                         
  -5   6   6       1741.49       1807.14       117.40 o                         
  -4   6   6        182.77        209.24        30.97 o                         
  -3   6   6        433.13        474.86        66.18 o                         
  -2   6   6       2377.67       2386.68        83.80 o                         
  -1   6   6       4512.27       4334.76       145.46 o                         
   0   6   6        285.33        263.50        21.72 o                         
   1   6   6       2211.16       2308.44        54.70 o                         
   2   6   6       7169.17       7215.06       162.52 o                         
   3   6   6       1575.20       1691.74        42.34 o                         
   4   6   6        118.44        118.77        14.06 o                         
   5   6   6       3409.64       3408.63        75.16 o                         
   6   6   6       3183.68       3229.51       119.48 o                         
   7   6   6         25.77         21.39        24.09 o                         
   8   6   6        313.18        330.28        39.85 o                         
   9   6   6       1864.57       2029.31       140.62 o                         
  10   6   6        541.60        546.99        78.59 o                         
  11   6   6         31.45          0.96        44.30 o                         
  -5   7   6       1041.80       1006.08        98.30 o                         
  -4   7   6        349.00        356.12        63.00 o                         
  -3   7   6        285.69        307.84        34.10 o                         
  -2   7   6       2297.69       2343.37        84.36 o                         
  -1   7   6       2176.68       2216.76        92.72 o                         
   0   7   6        602.91        603.23        31.35 o                         
   1   7   6       2900.53       3068.56        68.84 o                         
   2   7   6       4403.02       4475.00       101.03 o                         
   3   7   6       2031.66       2202.68        51.95 o                         
   4   7   6          1.39         13.90         6.97 o                         
   5   7   6       2776.68       2807.69        62.33 o                         
   6   7   6       3611.30       3634.15       149.67 o                         
   7   7   6        522.80        520.64        50.36 o                         
   8   7   6        817.72        773.17        99.62 o                         
   9   7   6       1481.36       1719.37       128.91 o                         
  10   7   6        944.22        984.94       104.46 o                         
  11   7   6         51.16         48.57        49.11 o                         
  -4   8   6        223.03        222.42        55.11 o                         
  -3   8   6        447.87        471.59        41.61 o                         
  -2   8   6       2052.98       2083.62        80.48 o                         
  -1   8   6       2581.59       2637.09        92.32 o                         
   0   8   6         47.25         74.21        24.28 o                         
   1   8   6       4128.84       4131.84       108.35 o                         
   2   8   6       6900.82       6965.12       165.38 o                         
   3   8   6       2176.63       2180.33        54.17 o                         
   4   8   6        207.71        195.13        18.78 o                         
   5   8   6       2662.60       2647.00        84.73 o                         
   6   8   6       3982.72       3962.88       219.45 o                         
   7   8   6        465.00        429.80        46.04 o                         
   8   8   6        574.07        559.61        68.71 o                         
   9   8   6       1056.49       1205.36       162.78 o                         
  10   8   6       1175.21       1228.98       119.34 o                         
  -3   9   6         92.89        143.02        29.47 o                         
  -2   9   6       1422.23       1493.70        69.51 o                         
  -1   9   6       2000.98       2017.71        79.79 o                         
   0   9   6        323.90        336.64        32.98 o                         
   1   9   6       1563.63       1549.77        58.00 o                         
   2   9   6       3850.62       3769.91       102.66 o                         
   3   9   6       2012.76       1942.88        64.31 o                         
   4   9   6        789.63        703.26        38.62 o                         
   5   9   6       1888.87       1737.54        78.02 o                         
   6   9   6       3712.96       3463.02       179.43 o                         
   7   9   6        692.35        634.06        57.03 o                         
   8   9   6        129.93        125.52        56.72 o                         
   9   9   6        484.59        556.62       106.84 o                         
  10   9   6        962.34       1072.98       118.17 o                         
  -2  10   6       1288.19       1394.98        68.45 o                         
  -1  10   6       1218.56       1131.95        71.71 o                         
   0  10   6        242.61        221.01        29.28 o                         
   1  10   6        834.10        863.31        46.01 o                         
   2  10   6       2667.92       2684.88        82.85 o                         
   3  10   6       1940.58       1901.91        82.30 o                         
   4  10   6          1.33          0.97        21.67 o                         
   5  10   6       1729.96       1670.01        68.24 o                         
   6  10   6       1401.61       1405.18       105.81 o                         
   7  10   6        654.48        609.17        77.66 o                         
   8  10   6         89.70         60.57        47.36 o                         
   9  10   6        828.45        637.58        84.30 o                         
  -1  11   6       1483.26       1505.13        72.32 o                         
   0  11   6        334.60        360.65        36.88 o                         
   1  11   6        183.35        201.58        29.12 o                         
   2  11   6       1223.49       1290.17        55.81 o                         
   3  11   6       1476.88       1528.26        60.32 o                         
   4  11   6          2.94          6.07        23.41 o                         
   5  11   6        822.37        836.63        60.50 o                         
   6  11   6       1347.22       1285.88       105.23 o                         
   7  11   6        755.72        695.50        86.06 o                         
   8  11   6         65.18         20.47        48.94 o                         
   9  11   6        709.49        680.71        91.63 o                         
   0  12   6        229.79        213.78        33.32 o                         
   1  12   6          6.38         -8.80        22.87 o                         
   2  12   6        660.45        646.72        62.22 o                         
   3  12   6       1275.00       1282.95        78.56 o                         
   4  12   6         16.36         24.34        32.04 o                         
   5  12   6        532.48        519.05        78.81 o                         
   6  12   6       1403.88       1339.28       113.20 o                         
   7  12   6        520.69        442.84        77.88 o                         
   3  13   6        901.19        863.52        74.12 o                         
   4  13   6          6.81        -28.51        66.38 o                         
   5  13   6        331.58        306.56        70.66 o                         
  -3 -12   7        217.36        260.62        78.95 o                         
  -2 -12   7        240.85        251.63        78.29 o                         
  -1 -12   7        640.24        636.06        70.68 o                         
   0 -12   7        573.22        508.85        64.62 o                         
   1 -12   7          8.66         -9.23        32.00 o                         
  -5 -11   7        282.01        274.55        78.38 o                         
  -4 -11   7        828.95        804.18        89.45 o                         
  -3 -11   7        184.43        207.64        47.57 o                         
  -2 -11   7        137.07        155.87        40.25 o                         
  -1 -11   7        811.71        781.09        57.07 o                         
   0 -11   7       1224.64       1197.19       127.17 o                         
   1 -11   7         38.63         25.31        31.30 o                         
   2 -11   7        347.23        322.23        62.38 o                         
   3 -11   7       1175.90       1216.43        81.61 o                         
  -6 -10   7          3.65         37.51        54.68 o                         
  -5 -10   7        560.17        516.32        90.54 o                         
  -4 -10   7        993.39        950.46        78.34 o                         
  -3 -10   7         21.25         38.69        34.53 o                         
  -2 -10   7        108.93        121.40        36.27 o                         
  -1 -10   7       1128.36       1240.84        69.88 o                         
   0 -10   7       1861.38       1855.42        78.03 o                         
   1 -10   7        141.55        170.88        38.77 o                         
   2 -10   7        456.14        465.43        54.26 o                         
   3 -10   7        750.61        765.34       107.95 o                         
   4 -10   7        462.92        405.35        51.71 o                         
  -6  -9   7         41.72         77.38        45.30 o                         
  -5  -9   7        374.30        385.30        56.56 o                         
  -4  -9   7       1554.83       1542.12        91.36 o                         
  -3  -9   7        960.91        858.45        70.19 o                         
  -2  -9   7         41.61         96.59        29.17 o                         
  -1  -9   7       1343.65       1417.18        66.30 o                         
   0  -9   7       4715.24       4730.57       141.93 o                         
   1  -9   7        903.04        908.53        52.20 o                         
   2  -9   7        306.21        288.74        42.87 o                         
   3  -9   7       1086.88       1037.30        69.14 o                         
   4  -9   7        813.61        821.95        83.96 o                         
   5  -9   7         68.58         45.26        29.08 o                         
   6  -9   7        398.23        427.52        69.29 o                         
  -7  -8   7        444.81        434.67        65.08 o                         
  -6  -8   7         43.80        103.35        43.69 o                         
  -5  -8   7        282.39        272.79        59.19 o                         
  -4  -8   7       1516.79       1512.63        89.07 o                         
  -3  -8   7        895.07        862.69        68.72 o                         
  -2  -8   7        142.25        165.99        30.54 o                         
  -1  -8   7       1597.49       1637.10        69.91 o                         
   0  -8   7       1532.42       1525.23        65.87 o                         
   1  -8   7        341.70        352.78        34.38 o                         
   2  -8   7          6.63          5.56        18.92 o                         
   3  -8   7       1302.31       1211.51        71.28 o                         
   4  -8   7       1283.44       1220.57        71.15 o                         
   5  -8   7         39.58         35.49        25.07 o                         
   6  -8   7        456.38        459.98        56.23 o                         
   7  -8   7        649.88        699.76        58.31 o                         
  -7  -7   7        710.13        676.30        74.51 o                         
  -6  -7   7        238.69        211.50        50.87 o                         
  -5  -7   7        578.48        624.93        67.37 o                         
  -4  -7   7       1952.39       2077.58       136.36 o                         
  -3  -7   7       1175.79       1067.22        72.84 o                         
  -2  -7   7          8.94         61.17        28.04 o                         
  -1  -7   7       1035.35       1054.46        55.71 o                         
   0  -7   7       3087.23       3123.97       101.38 o                         
   1  -7   7       1658.66       1652.61        65.67 o                         
   2  -7   7        638.65        666.87        41.45 o                         
   3  -7   7       3746.83       3824.13       145.69 o                         
   4  -7   7       2077.24       1992.98        91.26 o                         
   5  -7   7        220.54        245.50        34.72 o                         
   6  -7   7        214.43        233.31        44.46 o                         
   7  -7   7       1200.42       1210.48        70.16 o                         
  -8  -6   7        415.13        399.98        53.66 o                         
  -7  -6   7        976.31        985.26        64.86 o                         
  -6  -6   7         37.82         70.66        31.04 o                         
  -5  -6   7        603.40        496.40        46.16 o                         
  -4  -6   7       1449.60       1493.16        69.37 o                         
  -3  -6   7       1232.17       1176.33        45.39 o                         
  -2  -6   7        461.39        512.30        44.30 o                         
  -1  -6   7       1917.05       2045.98        77.17 o                         
   0  -6   7       3146.62       3285.36       103.01 o                         
   1  -6   7        795.57        845.04        45.73 o                         
   2  -6   7        251.24        262.83        27.72 o                         
   3  -6   7       3377.97       3503.50        90.29 o                         
   4  -6   7       3946.70       4069.05       122.44 o                         
   5  -6   7        779.86        751.23        49.06 o                         
   6  -6   7        285.20        270.76        27.05 o                         
   7  -6   7       1016.43        981.43        59.33 o                         
   8  -6   7        695.64        611.29        63.64 o                         
  -8  -5   7        184.76        191.90        39.36 o                         
  -7  -5   7        247.49        355.80        53.58 o                         
  -6  -5   7         65.07        136.84        32.85 o                         
  -5  -5   7        494.58        425.33        43.12 o                         
  -4  -5   7       2528.56       2325.10        74.02 o                         
  -3  -5   7       1115.01       1089.36        47.41 o                         
  -2  -5   7        291.67        298.70        44.11 o                         
  -1  -5   7       2116.11       2134.77        75.75 o                         
   0  -5   7       3667.62       3707.19        75.32 o                         
   1  -5   7       1205.00       1222.58        61.44 o                         
   2  -5   7        285.27        280.89        26.61 o                         
   3  -5   7       3789.38       3942.49        89.32 o                         
   4  -5   7       4317.16       4509.92       108.98 o                         
   5  -5   7        870.06        847.71        42.26 o                         
   6  -5   7        394.99        341.73        28.50 o                         
   7  -5   7       1697.45       1570.32        58.76 o                         
   8  -5   7        825.31        808.47        47.86 o                         
  -8  -4   7        377.51        303.29        56.42 o                         
  -7  -4   7        938.37       1029.16        69.92 o                         
  -6  -4   7        100.96        130.62        34.95 o                         
  -5  -4   7        296.73        292.66        36.49 o                         
  -4  -4   7       3330.67       3196.65        92.81 o                         
  -3  -4   7       2070.74       2014.73        70.70 o                         
  -2  -4   7        937.73        960.33        44.19 o                         
  -1  -4   7        844.82        862.15        40.53 o                         
   0  -4   7       8054.18       8456.81       153.54 o                         
   1  -4   7       3981.72       4202.67       133.96 o                         
   2  -4   7         75.01         56.65        17.72 o                         
   3  -4   7       3325.39       3366.25        62.01 o                         
   4  -4   7       2741.09       3021.58        92.43 o                         
   5  -4   7       2054.68       2056.00        68.65 o                         
   6  -4   7        493.57        463.50        31.23 o                         
   7  -4   7       1615.38       1443.05        54.45 o                         
   8  -4   7        766.32        727.34        43.48 o                         
  -8  -3   7        676.40        722.61        65.38 o                         
  -7  -3   7        470.24        559.11        55.75 o                         
  -6  -3   7        278.00        319.87        36.58 o                         
  -5  -3   7         23.55         39.41        22.36 o                         
  -4  -3   7       2978.75       2956.84        96.31 o                         
  -3  -3   7       5063.66       4951.86       124.80 o                         
  -2  -3   7         27.65         44.23        18.62 o                         
  -1  -3   7       1154.05       1091.66        73.48 o                         
   0  -3   7       3460.32       3562.73        72.92 o                         
   1  -3   7       8576.45       8891.68       224.87 o                         
   2  -3   7          1.36          2.14        11.63 o                         
   3  -3   7       3076.46       3099.54        57.36 o                         
   4  -3   7       2687.26       2625.74        59.75 o                         
   5  -3   7       2550.66       2581.35        66.61 o                         
   6  -3   7        311.68        337.72        26.59 o                         
   7  -3   7       3002.65       2847.64        86.52 o                         
   8  -3   7       1616.43       1425.66        64.07 o                         
   9  -3   7          9.38         21.98        16.81 o                         
  10  -3   7        197.15        216.21        42.25 o                         
  -8  -2   7        386.99        401.90        67.39 o                         
  -7  -2   7        782.79        803.97        97.49 o                         
  -6  -2   7        549.19        587.74        52.68 o                         
  -5  -2   7          8.70          9.12        20.23 o                         
  -4  -2   7       2128.60       2121.83       145.23 o                         
  -3  -2   7       4050.62       3946.39       104.01 o                         
  -2  -2   7        449.76        485.20        35.70 o                         
  -1  -2   7        397.91        367.22        29.83 o                         
   0  -2   7       6839.56       7010.81       129.83 o                         
   1  -2   7       5015.32       5081.01        90.01 o                         
   2  -2   7        374.02        397.00        21.55 o                         
   3  -2   7       1277.42       1245.02        41.72 o                         
   4  -2   7       4038.72       4029.18        83.57 o                         
   5  -2   7       1922.47       1958.04        47.02 o                         
   6  -2   7         24.63         46.23        15.82 o                         
   7  -2   7       2251.56       2259.96        72.52 o                         
   8  -2   7       1055.74       1076.22        54.33 o                         
   9  -2   7        233.27        192.48        24.94 o                         
  10  -2   7         37.19         -5.89        33.38 o                         
  -8  -1   7        458.09        484.01        57.69 o                         
  -7  -1   7        952.28       1043.13        67.90 o                         
  -6  -1   7       1176.09       1211.30        90.79 o                         
  -5  -1   7          2.27          6.39        22.53 o                         
  -4  -1   7       4107.50       4089.27       123.44 o                         
  -3  -1   7       3324.59       3183.46       100.56 o                         
  -2  -1   7        697.03        661.56        47.21 o                         
  -1  -1   7        850.24        907.39        48.21 o                         
   0  -1   7       4747.80       4842.20       132.95 o                         
   1  -1   7      10103.10      10576.25       186.32 o                         
   2  -1   7        768.88        822.66        29.41 o                         
   3  -1   7       4357.22       4166.77        77.55 o                         
   4  -1   7       5634.12       5750.56       150.02 o                         
   5  -1   7       2802.80       2862.83        57.43 o                         
   6  -1   7         55.19         68.43        10.86 o                         
   7  -1   7       2863.53       2800.64        90.18 o                         
   8  -1   7       2025.04       2012.06        82.16 o                         
   9  -1   7        220.08        152.34        40.57 o                         
  10  -1   7        212.01        253.43        45.31 o                         
  -7   0   7        682.35        778.17        59.61 o                         
  -6   0   7        647.36        734.87        79.69 o                         
  -5   0   7        136.34        110.99        34.39 o                         
  -4   0   7       1505.20       1497.50        63.74 o                         
  -3   0   7       3522.87       3455.72       121.88 o                         
  -2   0   7       1225.57       1204.64        42.82 o                         
  -1   0   7       1125.68       1217.10        70.26 o                         
   0   0   7       5577.03       5465.93       157.48 o                         
   1   0   7       7551.45       7706.29       151.04 o                         
   2   0   7         34.62         51.91         9.31 o                         
   3   0   7       1667.86       1547.82        33.85 o                         
   4   0   7       8574.63       8644.44       203.85 o                         
   5   0   7       2444.62       2526.10        64.20 o                         
   6   0   7         98.59         98.97        14.95 o                         
   7   0   7       2012.43       1853.48       103.58 o                         
   8   0   7       3029.36       2900.25       248.57 o                         
   9   0   7        572.00        580.86        46.59 o                         
  10   0   7        101.18        123.49        39.71 o                         
  -7   1   7       1055.53       1154.29        70.01 o                         
  -6   1   7        636.67        790.23        68.65 o                         
  -5   1   7         23.58         14.21        21.63 o                         
  -4   1   7       2196.74       2310.62        82.61 o                         
  -3   1   7       2879.09       2706.21       151.23 o                         
  -2   1   7        413.24        404.22        30.03 o                         
  -1   1   7         47.69         63.87        30.93 o                         
   0   1   7       7430.42       7249.94       145.62 o                         
   1   1   7       7448.24       7399.93       145.82 o                         
   2   1   7        265.15        264.69        21.20 o                         
   3   1   7       1847.55       1854.61        39.15 o                         
   4   1   7       7802.41       7372.18       309.57 o                         
   5   1   7       2715.68       2767.32        69.58 o                         
   6   1   7         15.93         29.60        13.52 o                         
   7   1   7       1819.77       1689.33        71.34 o                         
   8   1   7       3002.43       3070.46       231.44 o                         
   9   1   7        733.94        681.33        71.47 o                         
  10   1   7         28.19         63.31        36.28 o                         
  11   1   7        466.35        599.27        72.85 o                         
  -7   2   7        438.34        481.13        49.05 o                         
  -6   2   7        714.69        787.76        51.31 o                         
  -5   2   7          0.09         -9.41        20.60 o                         
  -4   2   7       1192.29       1197.89        71.17 o                         
  -3   2   7       2980.59       2913.89        96.36 o                         
  -2   2   7        508.21        561.87        46.41 o                         
  -1   2   7        889.75        982.72        42.09 o                         
   0   2   7       7626.87       7526.32       149.48 o                         
   1   2   7       7929.02       7948.85       157.45 o                         
   2   2   7        399.73        346.47        19.73 o                         
   3   2   7       2284.81       2391.68        51.71 o                         
   4   2   7       8565.31       8496.85       152.20 o                         
   5   2   7       3681.93       3867.09       130.65 o                         
   6   2   7         29.11         40.94        13.82 o                         
   7   2   7       3049.21       3017.25       105.98 o                         
   8   2   7       3294.99       3449.95       185.24 o                         
   9   2   7        493.41        382.49        59.43 o                         
  10   2   7         14.40          6.70        34.39 o                         
  11   2   7        739.65        873.81        86.92 o                         
  -7   3   7        526.82        451.01        74.42 o                         
  -6   3   7        888.56        995.27        63.84 o                         
  -5   3   7          4.38        -14.23        21.03 o                         
  -4   3   7        484.49        551.77        54.06 o                         
  -3   3   7       2401.70       2490.35        86.04 o                         
  -2   3   7       1138.41       1012.89        81.66 o                         
  -1   3   7        149.57        146.80        18.30 o                         
   0   3   7       3900.51       3842.20        77.69 o                         
   1   3   7       7995.63       7839.11       143.84 o                         
   2   3   7       2217.51       2223.85        62.45 o                         
   3   3   7       1341.99       1338.04        32.25 o                         
   4   3   7       4482.51       4488.70        81.29 o                         
   5   3   7       2159.04       2226.78        62.85 o                         
   6   3   7        934.74       1046.60        63.64 o                         
   7   3   7        560.32        548.49        62.82 o                         
   8   3   7       2319.79       2367.33       143.61 o                         
   9   3   7        936.60        908.27        86.92 o                         
  10   3   7          6.09         40.46        37.79 o                         
  11   3   7        564.41        683.27        83.74 o                         
  -6   4   7        455.98        462.13        48.62 o                         
  -5   4   7         18.56         35.24        24.62 o                         
  -4   4   7        202.21        250.59        31.67 o                         
  -3   4   7       2702.02       2757.16        94.33 o                         
  -2   4   7       1702.21       1661.40        92.06 o                         
  -1   4   7         27.17         16.61        18.93 o                         
   0   4   7       1654.76       1672.51        48.29 o                         
   1   4   7       6346.77       6506.46       132.13 o                         
   2   4   7        607.42        581.51        34.16 o                         
   3   4   7         19.36         15.46         9.49 o                         
   4   4   7       2772.64       2588.28        55.18 o                         
   5   4   7       3372.94       3359.95        85.98 o                         
   6   4   7       1018.43       1108.01       173.36 o                         
   7   4   7        982.71        950.39       109.92 o                         
   8   4   7       2526.27       2594.65       103.29 o                         
   9   4   7         99.50         68.80        40.78 o                         
  10   4   7         62.49        118.70        47.07 o                         
  11   4   7        364.53        493.38        77.80 o                         
  -6   5   7        364.24        429.18        73.42 o                         
  -5   5   7        212.51        244.27        46.56 o                         
  -4   5   7        399.61        474.77        55.56 o                         
  -3   5   7       4429.95       4429.66       134.48 o                         
  -2   5   7       1970.32       1926.52        74.98 o                         
  -1   5   7         12.10         19.73        15.92 o                         
   0   5   7       1073.29       1135.45        59.57 o                         
   1   5   7       3819.72       3803.53        85.19 o                         
   2   5   7       1443.49       1422.49        55.54 o                         
   3   5   7        397.99        407.42        30.67 o                         
   4   5   7       3301.12       3192.20        66.61 o                         
   5   5   7       3475.71       3460.66        79.51 o                         
   6   5   7       1141.71       1288.14       125.83 o                         
   7   5   7       1464.46       1499.12        73.41 o                         
   8   5   7       1910.44       2056.47        90.20 o                         
   9   5   7        348.80        374.67        65.40 o                         
  10   5   7         10.08        -19.30        36.34 o                         
  11   5   7        397.88        470.85        80.77 o                         
  -5   6   7        239.65        316.43        42.90 o                         
  -4   6   7        255.66        273.23        35.19 o                         
  -3   6   7       1638.68       1557.15        67.57 o                         
  -2   6   7       1448.18       1454.26        63.83 o                         
  -1   6   7        174.23        181.15        28.91 o                         
   0   6   7         34.77         24.82        17.16 o                         
   1   6   7       2249.70       2315.38        61.39 o                         
   2   6   7       4623.58       4524.50       128.49 o                         
   3   6   7        370.35        386.72        24.11 o                         
   4   6   7       2875.70       2874.09        69.90 o                         
   5   6   7       3688.99       3738.24        95.50 o                         
   6   6   7        553.93        581.08        60.26 o                         
   7   6   7        164.69        207.64        34.18 o                         
   8   6   7       1576.54       1681.83        82.25 o                         
   9   6   7       1065.59       1066.99       102.57 o                         
  10   6   7         78.07         97.44        49.00 o                         
  11   6   7        152.60        264.42        64.02 o                         
  -4   7   7        242.93        256.48        34.23 o                         
  -3   7   7       1690.52       1654.99        72.30 o                         
  -2   7   7       1274.51       1241.14        70.79 o                         
  -1   7   7        113.48         96.60        34.45 o                         
   0   7   7       2347.35       2421.85        86.35 o                         
   1   7   7       4679.56       4667.74       105.40 o                         
   2   7   7        895.71        888.60        50.17 o                         
   3   7   7        593.24        617.99        30.63 o                         
   4   7   7       3067.76       3161.45       100.07 o                         
   5   7   7       4264.36       4389.16       109.90 o                         
   6   7   7        846.52        881.20        81.14 o                         
   7   7   7        547.04        496.47        79.40 o                         
   8   7   7       1886.84       1974.05       124.67 o                         
   9   7   7       1412.09       1502.10        82.10 o                         
  10   7   7        130.52        138.01        55.21 o                         
  -4   8   7         77.15        129.53        38.00 o                         
  -3   8   7       1151.57       1196.48        64.23 o                         
  -2   8   7        963.13        886.31        54.73 o                         
  -1   8   7        124.77        122.03        27.51 o                         
   0   8   7        995.25       1069.59        55.91 o                         
   1   8   7       2844.40       2957.49       100.49 o                         
   2   8   7       4349.56       4313.49       132.05 o                         
   3   8   7          3.30        -16.11        17.33 o                         
   4   8   7       2335.10       2480.24        82.57 o                         
   5   8   7       3261.29       3305.65       101.09 o                         
   6   8   7       1462.98       1441.21        76.78 o                         
   7   8   7         71.80         56.10        66.59 o                         
   8   8   7       1130.16       1193.52        74.03 o                         
   9   8   7       2417.75       2356.01       114.90 o                         
  10   8   7         60.47         33.04        47.16 o                         
  -3   9   7        794.90        818.57        55.64 o                         
  -2   9   7       1217.94       1284.97        65.67 o                         
  -1   9   7        157.62        126.59        29.16 o                         
   0   9   7        907.56       1032.38        56.99 o                         
   1   9   7       3178.33       3233.28       109.47 o                         
   2   9   7       1672.80       1697.93        64.66 o                         
   3   9   7         96.55        111.06        22.76 o                         
   4   9   7        861.15        857.85        48.51 o                         
   5   9   7       2682.71       2766.95       107.29 o                         
   6   9   7        947.08        938.25        85.97 o                         
   7   9   7        118.99        123.12        47.87 o                         
   8   9   7        996.70       1079.10       126.35 o                         
   9   9   7       1342.11       1451.53       129.16 o                         
  10   9   7         46.30         14.13        45.01 o                         
  -2  10   7        738.04        838.43        57.75 o                         
  -1  10   7        223.41        259.43        38.31 o                         
   0  10   7        245.80        303.55        38.07 o                         
   1  10   7       1770.16       1834.69        78.78 o                         
   2  10   7       1708.96       1702.69        64.10 o                         
   3  10   7         78.75        101.70        24.18 o                         
   4  10   7        790.98        748.70        51.12 o                         
   5  10   7       1603.29       1563.65        68.36 o                         
   6  10   7        964.99        946.19        89.90 o                         
   7  10   7         70.12         44.86        46.28 o                         
   8  10   7       1163.36       1190.61       104.17 o                         
   9  10   7       1092.28       1189.75       110.07 o                         
  -1  11   7        407.86        442.22        47.16 o                         
   0  11   7         90.66         97.31        31.64 o                         
   1  11   7        911.94        989.46        59.65 o                         
   2  11   7       1499.97       1540.54        63.47 o                         
   3  11   7         68.44         57.74        23.47 o                         
   4  11   7        684.10        717.36        82.84 o                         
   5  11   7       1535.60       1454.59       111.84 o                         
   6  11   7        602.47        662.73        84.89 o                         
   7  11   7         28.64         -2.61        45.25 o                         
   8  11   7        960.49        872.59       100.52 o                         
   1  12   7        492.55        510.76        50.71 o                         
   2  12   7       1093.82       1143.64        58.12 o                         
   3  12   7         91.17         82.00        32.14 o                         
   4  12   7        538.99        577.80        58.87 o                         
   5  12   7       1217.57       1101.82       103.35 o                         
   6  12   7        640.25        554.74        82.59 o                         
   7  12   7         30.45         28.11        51.01 o                         
  -1 -12   8        496.82        459.57        66.71 o                         
  -4 -11   8         62.89         88.83        44.68 o                         
  -3 -11   8        262.31        252.77        51.82 o                         
  -2 -11   8        350.11        396.22        58.41 o                         
  -1 -11   8        675.89        705.89        57.70 o                         
   0 -11   8         40.90         19.49        35.89 o                         
   1 -11   8        581.51        644.88        70.69 o                         
   2 -11   8       1298.74       1214.96       103.70 o                         
   3 -11   8        317.29        377.10        55.01 o                         
  -5 -10   8       1071.11       1043.41        88.60 o                         
  -4 -10   8        319.22        284.00        54.20 o                         
  -3 -10   8          2.70         13.73        35.93 o                         
  -2 -10   8       1673.19       1776.25        99.65 o                         
  -1 -10   8       1895.38       1874.09        83.42 o                         
   0 -10   8        148.37        159.54        32.88 o                         
   1 -10   8        457.33        466.72        59.00 o                         
   2 -10   8       1345.32       1302.43        84.07 o                         
   3 -10   8        498.36        403.46        52.30 o                         
   4 -10   8         40.65         36.20        30.12 o                         
  -6  -9   8        351.28        420.38       112.86 o                         
  -5  -9   8       1276.38       1188.20        89.41 o                         
  -4  -9   8        706.44        637.65        68.39 o                         
  -3  -9   8        319.09        369.58        52.97 o                         
  -2  -9   8       1176.72       1253.38        75.55 o                         
  -1  -9   8       1230.48       1185.01        63.98 o                         
   0  -9   8       1131.61       1083.36        60.15 o                         
   1  -9   8        364.89        373.95        38.79 o                         
   2  -9   8       1874.21       1973.74       115.41 o                         
   3  -9   8        420.05        495.94        62.36 o                         
   4  -9   8          5.56          5.04        28.13 o                         
   5  -9   8        322.22        319.38        47.50 o                         
  -6  -8   8        323.11        288.04        81.59 o                         
  -5  -8   8        902.96        792.95        76.58 o                         
  -4  -8   8        458.12        368.33        53.68 o                         
  -3  -8   8         98.08        128.78        41.89 o                         
  -2  -8   8       1834.42       1828.83        79.95 o                         
  -1  -8   8       2758.38       2603.06        96.22 o                         
   0  -8   8        118.80        135.83        28.09 o                         
   1  -8   8        540.15        572.42        45.02 o                         
   2  -8   8       1494.46       1545.63       129.54 o                         
   3  -8   8       1124.51       1191.50        73.53 o                         
   4  -8   8         44.91         54.62        29.80 o                         
   5  -8   8        757.17        712.92        59.69 o                         
   6  -8   8       1083.62       1072.09        70.86 o                         
  -7  -7   8         96.56        103.61        50.79 o                         
  -6  -7   8        358.70        357.15        58.36 o                         
  -5  -7   8       1297.97       1256.95        89.04 o                         
  -4  -7   8        543.64        533.26        63.17 o                         
  -3  -7   8         58.90         98.32        39.04 o                         
  -2  -7   8       2537.19       2623.70        97.14 o                         
  -1  -7   8       2922.05       2811.33        98.94 o                         
   0  -7   8        537.75        546.48        43.51 o                         
   1  -7   8        420.86        436.34        38.15 o                         
   2  -7   8       2665.07       2820.03        93.40 o                         
   3  -7   8       2423.89       2540.55       111.12 o                         
   4  -7   8         47.35         50.69        28.20 o                         
   5  -7   8        442.39        388.22        43.78 o                         
   6  -7   8        960.79        810.20       100.09 o                         
   7  -7   8        834.99        854.01        72.76 o                         
  -7  -6   8         36.80        118.82        50.50 o                         
  -6  -6   8        407.63        332.62        44.73 o                         
  -5  -6   8        780.61        679.87        54.26 o                         
  -4  -6   8        587.51        582.07        79.87 o                         
  -3  -6   8          0.34         25.88        46.35 o                         
  -2  -6   8       3461.40       3607.45       118.21 o                         
  -1  -6   8       2117.05       2151.75        82.98 o                         
   0  -6   8        426.12        410.68        38.23 o                         
   1  -6   8        206.00        252.79        30.29 o                         
   2  -6   8       2347.59       2370.35        81.94 o                         
   3  -6   8       2726.64       2827.74        90.52 o                         
   4  -6   8        186.18        152.61        31.52 o                         
   5  -6   8        985.41        921.21        60.24 o                         
   6  -6   8       1619.40       1536.61        78.14 o                         
   7  -6   8        667.14        702.53       125.89 o                         
   8  -6   8          0.86        -10.95        33.74 o                         
  -7  -5   8          7.90        -28.58        34.91 o                         
  -6  -5   8        356.55        338.88        44.67 o                         
  -5  -5   8       1436.21       1330.44        70.48 o                         
  -4  -5   8       1382.62       1356.95        56.19 o                         
  -3  -5   8          1.54         13.25        19.52 o                         
  -2  -5   8       3896.46       3909.49       107.62 o                         
  -1  -5   8       1488.17       1565.49        58.72 o                         
   0  -5   8       1027.27       1009.45        47.08 o                         
   1  -5   8         76.29         81.46        22.86 o                         
   2  -5   8       2530.73       2580.04        85.19 o                         
   3  -5   8       2693.89       2767.78        87.96 o                         
   4  -5   8         56.30         42.84        13.01 o                         
   5  -5   8        891.99        839.16        55.21 o                         
   6  -5   8       1098.92       1159.62        65.69 o                         
   7  -5   8       1081.21       1195.51        67.58 o                         
   8  -5   8         25.91        -11.16        33.51 o                         
  -7  -4   8        230.79        237.22        82.49 o                         
  -6  -4   8        149.92         95.18        42.17 o                         
  -5  -4   8       2241.65       2074.99        73.93 o                         
  -4  -4   8       1518.11       1547.65        60.97 o                         
  -3  -4   8        104.26        108.16        25.45 o                         
  -2  -4   8        449.85        490.97        79.84 o                         
  -1  -4   8       3367.63       3456.00        95.90 o                         
   0  -4   8       3077.05       3078.49        66.97 o                         
   1  -4   8          3.32         11.03        12.96 o                         
   2  -4   8       3600.62       3697.71        95.35 o                         
   3  -4   8       3660.34       3771.75        95.72 o                         
   4  -4   8        271.54        258.54        16.87 o                         
   5  -4   8        720.53        734.16        40.90 o                         
   6  -4   8       1804.14       1788.47        65.51 o                         
   7  -4   8       1094.37       1127.88        50.13 o                         
   8  -4   8         93.66         81.27        40.88 o                         
   9  -4   8        256.00        218.58        49.18 o                         
  -7  -3   8        103.03        177.29        39.70 o                         
  -6  -3   8         97.44         60.72        26.75 o                         
  -5  -3   8       1233.82       1168.76        58.82 o                         
  -4  -3   8       1759.77       1735.58        76.97 o                         
  -3  -3   8        187.05        239.94        39.76 o                         
  -2  -3   8       1434.69       1491.56       119.10 o                         
  -1  -3   8       2926.06       2974.53        85.87 o                         
   0  -3   8       1914.27       1833.26        47.49 o                         
   1  -3   8        105.08        123.20        12.37 o                         
   2  -3   8       5616.94       5659.41       119.41 o                         
   3  -3   8       1458.53       1469.86        42.20 o                         
   4  -3   8        604.22        633.75        22.43 o                         
   5  -3   8         11.65         -3.62        13.02 o                         
   6  -3   8       1173.90       1084.78        47.24 o                         
   7  -3   8       2339.78       2326.08        77.13 o                         
   8  -3   8         57.58         18.58        35.93 o                         
   9  -3   8        408.10        379.49        58.06 o                         
  -7  -2   8        247.33        279.73        44.85 o                         
  -6  -2   8         44.69         18.19        24.34 o                         
  -5  -2   8        523.72        567.93        80.99 o                         
  -4  -2   8       3581.12       3509.06       144.21 o                         
  -3  -2   8        340.79        359.01        60.73 o                         
  -2  -2   8       1358.72       1386.89        95.93 o                         
  -1  -2   8       3199.63       3272.34       102.24 o                         
   0  -2   8       3139.63       3081.15        74.94 o                         
   1  -2   8        144.55        150.68        15.06 o                         
   2  -2   8       3168.76       3312.82        77.20 o                         
   3  -2   8       7139.64       7045.28       139.99 o                         
   4  -2   8       1783.28       1857.90        40.04 o                         
   5  -2   8        340.78        331.04        20.31 o                         
   6  -2   8       1643.20       1589.30        85.12 o                         
   7  -2   8       1706.87       1681.89        60.70 o                         
   8  -2   8          7.11         21.42        37.31 o                         
   9  -2   8        201.02        144.29        44.21 o                         
  10  -2   8        496.50        398.78        58.30 o                         
  -7  -1   8        214.41        271.00        43.14 o                         
  -6  -1   8         40.50         51.45        24.10 o                         
  -5  -1   8       1896.21       1869.19        89.67 o                         
  -4  -1   8       3176.97       3084.97       157.11 o                         
  -3  -1   8         27.08         48.37        24.18 o                         
  -2  -1   8       1831.98       1770.04        67.61 o                         
  -1  -1   8       3849.38       3788.30       113.49 o                         
   0  -1   8       2787.88       2805.60        68.00 o                         
   1  -1   8         50.18         53.68        12.53 o                         
   2  -1   8       5418.63       5402.99       114.49 o                         
   3  -1   8       7042.29       7098.86       120.27 o                         
   4  -1   8       2067.82       2086.20        46.34 o                         
   5  -1   8         80.41        105.77        13.86 o                         
   6  -1   8       2851.85       2712.60        99.82 o                         
   7  -1   8       1531.44       1495.01        71.08 o                         
   8  -1   8        138.03        113.81        41.81 o                         
   9  -1   8        354.58        284.06        54.17 o                         
  10  -1   8        775.65        795.93        55.12 o                         
  -7   0   8        188.75        271.83        45.47 o                         
  -6   0   8        144.08         88.03        27.91 o                         
  -5   0   8        902.06        850.30        51.91 o                         
  -4   0   8       1694.16       1742.65        71.36 o                         
  -3   0   8        991.24        998.44       101.74 o                         
  -2   0   8        285.31        297.92        42.95 o                         
  -1   0   8       3613.72       3500.02       106.82 o                         
   0   0   8       4420.97       4572.19       117.29 o                         
   1   0   8        208.92        196.12        17.33 o                         
   2   0   8       1204.27       1155.92        43.24 o                         
   3   0   8       7754.04       7809.50       131.33 o                         
   4   0   8       2460.63       2473.96        60.35 o                         
   5   0   8          4.55         15.21        10.58 o                         
   6   0   8       1464.72       1461.26        55.62 o                         
   7   0   8       2831.56       2910.48       113.49 o                         
   8   0   8        767.47        742.18        77.38 o                         
   9   0   8        140.29        118.20        44.17 o                         
  10   0   8        673.92        804.83        79.84 o                         
  -7   1   8        470.55        544.36        80.82 o                         
  -6   1   8         74.02         79.10        27.77 o                         
  -5   1   8       1271.44       1197.23        60.67 o                         
  -4   1   8       2224.88       2077.30        79.48 o                         
  -3   1   8        685.76        686.50        45.99 o                         
  -2   1   8        127.29        163.40        41.59 o                         
  -1   1   8       8358.01       8259.25       216.24 o                         
   0   1   8       2573.49       2497.85        66.30 o                         
   1   1   8         31.99         77.51        13.73 o                         
   2   1   8        717.80        726.93        38.23 o                         
   3   1   8       8955.37       8871.64       147.22 o                         
   4   1   8       2303.21       2391.74        48.08 o                         
   5   1   8       1098.21       1043.31        73.70 o                         
   6   1   8       3364.65       3293.03        82.61 o                         
   7   1   8       2343.36       2383.88        93.91 o                         
   8   1   8        891.39        979.92        89.46 o                         
   9   1   8         16.87         77.28        39.71 o                         
  10   1   8        878.07       1112.90        93.91 o                         
  11   1   8        492.67        561.76        73.04 o                         
  -6   2   8          3.01         12.32        24.98 o                         
  -5   2   8        402.90        447.66        66.73 o                         
  -4   2   8       1988.43       1982.51        77.96 o                         
  -3   2   8       1013.41       1013.05        67.62 o                         
  -2   2   8        114.90         99.63        25.05 o                         
  -1   2   8       5086.82       5013.71       125.43 o                         
   0   2   8       4643.99       4562.70       100.16 o                         
   1   2   8        876.83        897.18        33.30 o                         
   2   2   8       1383.56       1434.43        46.72 o                         
   3   2   8       6071.35       6083.63       123.51 o                         
   4   2   8       2698.15       2744.08        54.14 o                         
   5   2   8          7.83         13.98        15.21 o                         
   6   2   8       2405.90       2308.62        92.33 o                         
   7   2   8       4529.06       4706.05       132.54 o                         
   8   2   8       2022.08       2136.89       137.06 o                         
   9   2   8          6.34         31.86        36.14 o                         
  10   2   8       1167.63       1402.67       110.76 o                         
  11   2   8        485.82        562.27        77.09 o                         
  -6   3   8         25.57         44.43        29.30 o                         
  -5   3   8        227.23        256.40        34.40 o                         
  -4   3   8       1956.95       1968.06        78.45 o                         
  -3   3   8       1147.77       1033.97        54.38 o                         
  -2   3   8        166.67        157.73        27.15 o                         
  -1   3   8       3709.25       3765.90       116.58 o                         
   0   3   8       4011.20       4016.48        82.96 o                         
   1   3   8       1429.04       1406.43        39.66 o                         
   2   3   8        408.32        366.81        20.78 o                         
   3   3   8       3502.15       3576.06        73.78 o                         
   4   3   8       1823.02       1800.48        40.78 o                         
   5   3   8        166.21        162.09        14.64 o                         
   6   3   8       1472.68       1491.98        60.32 o                         
   7   3   8       1732.11       1821.80        87.51 o                         
   8   3   8        929.27        993.85        93.63 o                         
   9   3   8          5.65         23.03        38.65 o                         
  10   3   8        410.51        539.50        74.86 o                         
  11   3   8        381.57        529.36        76.12 o                         
  -6   4   8         41.02         26.55        29.59 o                         
  -5   4   8        355.35        303.91        37.99 o                         
  -4   4   8       2147.64       2135.33        83.95 o                         
  -3   4   8       1436.18       1295.63        80.75 o                         
  -2   4   8        392.95        412.46        37.51 o                         
  -1   4   8       3118.56       3111.99        77.25 o                         
   0   4   8       3378.77       3401.22        81.50 o                         
   1   4   8       1881.72       1908.08        52.80 o                         
   2   4   8         59.27         58.02        14.51 o                         
   3   4   8       6431.26       6397.33       132.51 o                         
   4   4   8       3935.18       3976.44        79.24 o                         
   5   4   8         47.98         79.48        17.94 o                         
   6   4   8        620.13        692.56        52.25 o                         
   7   4   8       3830.71       4041.57       195.29 o                         
   8   4   8       1312.71       1406.03        73.11 o                         
   9   4   8        304.68        331.31        62.30 o                         
  10   4   8        655.21        702.12        87.12 o                         
  11   4   8        648.91        779.06        94.91 o                         
  -5   5   8        304.65        287.76        38.58 o                         
  -4   5   8       1458.77       1486.42        69.28 o                         
  -3   5   8       1505.72       1516.50        68.52 o                         
  -2   5   8          2.24         11.29        21.73 o                         
  -1   5   8       1821.83       1971.24        76.75 o                         
   0   5   8       3383.43       3545.22        85.36 o                         
   1   5   8       1850.72       1800.35        57.55 o                         
   2   5   8        108.74         94.25        20.63 o                         
   3   5   8       6197.95       6302.91       188.70 o                         
   4   5   8       2398.06       2486.18        63.17 o                         
   5   5   8        153.25        155.88        24.36 o                         
   6   5   8        491.50        497.41        46.21 o                         
   7   5   8       2533.39       2565.84       105.17 o                         
   8   5   8        631.36        627.46        53.19 o                         
   9   5   8          1.30        -39.72        33.43 o                         
  10   5   8        326.12        492.35        78.96 o                         
  11   5   8        688.77        651.54        90.32 o                         
  -5   6   8        240.81        261.87        37.93 o                         
  -4   6   8       1044.91       1143.70        62.48 o                         
  -3   6   8       1244.92       1119.32        60.68 o                         
  -2   6   8         62.90         89.84        26.63 o                         
  -1   6   8       1143.73       1215.30        59.49 o                         
   0   6   8       1239.84       1329.00        61.13 o                         
   1   6   8       2965.10       2904.60        74.31 o                         
   2   6   8        830.37        760.11        52.10 o                         
   3   6   8       5033.86       5021.25       142.47 o                         
   4   6   8       3300.92       3289.89        98.23 o                         
   5   6   8        115.52        143.00        21.89 o                         
   6   6   8        295.46        289.06        48.60 o                         
   7   6   8       2237.28       2200.47       229.79 o                         
   8   6   8       2183.07       2241.89        99.70 o                         
   9   6   8          0.33         -6.63        37.47 o                         
  10   6   8        416.29        639.88        90.35 o                         
  11   6   8        725.57        771.74       101.73 o                         
  -4   7   8        810.01        815.30        56.88 o                         
  -3   7   8        894.70        938.48        57.30 o                         
  -2   7   8         23.34         45.73        26.15 o                         
  -1   7   8       1632.62       1605.52        71.34 o                         
   0   7   8       5631.61       5483.54       161.85 o                         
   1   7   8        723.91        700.73        46.83 o                         
   2   7   8       1962.64       1996.99        79.61 o                         
   3   7   8       2386.31       2274.50       195.69 o                         
   4   7   8       4362.31       3981.05       120.86 o                         
   5   7   8        471.47        417.81        43.82 o                         
   6   7   8        513.98        526.62        78.98 o                         
   7   7   8       2815.11       2865.94       190.77 o                         
   8   7   8       1497.17       1462.41        80.90 o                         
   9   7   8          2.94          7.38        40.69 o                         
  10   7   8        399.87        693.70        97.28 o                         
  -3   8   8        773.57        844.81        57.21 o                         
  -2   8   8         91.11        110.63        30.63 o                         
  -1   8   8       1059.20       1110.80        60.55 o                         
   0   8   8       1857.26       1826.83        77.29 o                         
   1   8   8       1145.48       1157.21        80.35 o                         
   2   8   8          0.08          4.55        21.73 o                         
   3   8   8       1165.34       1169.68        60.70 o                         
   4   8   8       3044.48       3160.23       166.86 o                         
   5   8   8       1218.16       1139.80        90.99 o                         
   6   8   8        270.51        313.86        42.61 o                         
   7   8   8       1282.78       1318.06        77.04 o                         
   8   8   8       1163.43       1223.46        75.73 o                         
   9   8   8         52.39         54.76        58.39 o                         
  10   8   8        119.12        267.04        67.13 o                         
  -2   9   8         56.39         48.58        28.68 o                         
  -1   9   8        853.63        914.20        57.52 o                         
   0   9   8       1627.34       1628.95        74.41 o                         
   1   9   8        945.68        956.20        56.59 o                         
   2   9   8          0.34         -8.58        21.83 o                         
   3   9   8       1141.68       1284.01        64.51 o                         
   4   9   8       2705.11       2675.74       121.22 o                         
   5   9   8        420.41        408.03        62.55 o                         
   6   9   8        355.32        342.26        61.39 o                         
   7   9   8        887.78        849.59        85.44 o                         
   8   9   8        999.28        972.35        94.25 o                         
   9   9   8         21.83         40.90        34.23 o                         
  -1  10   8        126.46        128.91        33.48 o                         
   0  10   8       1277.61       1346.69        70.79 o                         
   1  10   8        801.27        795.44        54.15 o                         
   2  10   8         37.48         34.11        27.04 o                         
   3  10   8        611.96        700.77        52.47 o                         
   4  10   8       1562.07       1601.82        91.05 o                         
   5  10   8        435.04        380.85        53.89 o                         
   6  10   8         71.01         51.64        45.59 o                         
   7  10   8        584.31        530.39        75.93 o                         
   8  10   8        795.73        903.28        95.69 o                         
   9  10   8        137.53         96.70        55.02 o                         
   0  11   8        608.07        632.65        56.73 o                         
   1  11   8        568.96        546.15        52.06 o                         
   2  11   8        111.85        115.18        32.47 o                         
   3  11   8        375.66        369.20        53.90 o                         
   4  11   8       1884.75       1813.90        99.30 o                         
   5  11   8        552.46        547.20        78.19 o                         
   6  11   8         17.89         -0.31        45.79 o                         
   7  11   8        747.81        663.32        88.88 o                         
   8  11   8        668.76        555.83        85.42 o                         
   2  12   8        105.54        104.13        44.78 o                         
   3  12   8        669.19        856.53       116.24 o                         
   4  12   8       1356.55       1331.44       116.52 o                         
   5  12   8        271.14        319.91        66.90 o                         
   6  12   8          8.53         24.77        52.84 o                         
  -2 -11   9        310.06        357.70        58.55 o                         
  -1 -11   9         74.31         74.31        38.79 o                         
   0 -11   9        275.51        263.15        53.83 o                         
   1 -11   9       1116.30       1136.05        87.26 o                         
   2 -11   9        566.52        529.39       119.99 o                         
  -4 -10   9         12.98         -2.10        40.66 o                         
  -3 -10   9        722.22        734.14        75.20 o                         
  -2 -10   9       1854.78       1859.78       106.01 o                         
  -1 -10   9        427.69        381.07        45.79 o                         
   0 -10   9        333.41        416.60        45.07 o                         
   1 -10   9       1465.39       1391.96        90.17 o                         
   2 -10   9        635.79        610.40        69.40 o                         
   3 -10   9         25.62         -1.83        33.39 o                         
   4 -10   9        390.75        366.51        54.52 o                         
  -5  -9   9        555.58        565.76        72.74 o                         
  -4  -9   9         28.17         54.44        41.55 o                         
  -3  -9   9       1356.16       1345.61        90.21 o                         
  -2  -9   9        551.58        451.33        57.89 o                         
  -1  -9   9        212.10        216.05        36.67 o                         
   0  -9   9        253.73        280.54        38.51 o                         
   1  -9   9       1374.33       1436.65        89.89 o                         
   2  -9   9        826.77        710.79        66.21 o                         
   3  -9   9          3.16         12.86        28.96 o                         
   4  -9   9        576.90        586.70        60.50 o                         
   5  -9   9        681.71        619.05       132.65 o                         
  -5  -8   9        777.42        810.59        80.29 o                         
  -4  -8   9          2.51         13.50        41.57 o                         
  -3  -8   9       1036.81       1082.67        81.65 o                         
  -2  -8   9       1694.62       1573.66        91.86 o                         
  -1  -8   9        251.43        272.82        38.71 o                         
   0  -8   9        366.06        404.70        42.75 o                         
   1  -8   9       2192.51       2334.88       118.54 o                         
   2  -8   9       2576.28       2545.29       118.77 o                         
   3  -8   9         63.06         67.76        32.39 o                         
   4  -8   9        542.94        484.72        54.27 o                         
   5  -8   9       1094.05       1039.00        70.93 o                         
   6  -8   9        676.73        741.69        79.81 o                         
  -6  -7   9        735.73        761.25        81.13 o                         
  -5  -7   9        368.26        379.40        59.40 o                         
  -4  -7   9          4.08         10.26        37.94 o                         
  -3  -7   9        768.99        773.08        72.10 o                         
  -2  -7   9       1979.75       1852.62       133.71 o                         
  -1  -7   9        345.52        324.62        39.88 o                         
   0  -7   9        510.01        481.22        43.23 o                         
   1  -7   9       2072.01       2151.78        83.13 o                         
   2  -7   9       3363.10       3472.46       111.88 o                         
   3  -7   9        227.38        234.81        40.70 o                         
   4  -7   9        758.13        764.28        59.92 o                         
   5  -7   9       1235.71       1232.54        74.72 o                         
   6  -7   9        657.06        667.97        97.48 o                         
   7  -7   9          0.13        -33.07        36.14 o                         
  -6  -6   9        767.00        780.71        80.25 o                         
  -5  -6   9        461.81        387.62        62.71 o                         
  -4  -6   9          0.04        -19.62        36.63 o                         
  -3  -6   9        921.96        960.43        75.53 o                         
  -2  -6   9       2016.79       1997.56       102.41 o                         
  -1  -6   9        938.65        858.33        57.38 o                         
   0  -6   9        453.63        481.09        41.85 o                         
   1  -6   9       1941.79       1968.93        77.00 o                         
   2  -6   9       3485.06       3552.53       111.87 o                         
   3  -6   9        513.57        551.02        41.26 o                         
   4  -6   9       1059.99        987.69        65.55 o                         
   5  -6   9       2367.50       2387.82       118.20 o                         
   6  -6   9        773.20        791.36        59.75 o                         
   7  -6   9         15.92         32.86        37.81 o                         
   8  -6   9        470.61        339.54        61.92 o                         
  -6  -5   9       1011.63       1061.64        69.37 o                         
  -5  -5   9        651.07        621.40        55.56 o                         
  -4  -5   9        199.47        174.43        35.78 o                         
  -3  -5   9        786.62        804.45        55.94 o                         
  -2  -5   9       3226.93       3118.11       131.35 o                         
  -1  -5   9       3262.25       3088.09       106.41 o                         
   0  -5   9         78.94         94.88        17.60 o                         
   1  -5   9       2344.51       2425.39        86.41 o                         
   2  -5   9       3254.41       3305.47       104.86 o                         
   3  -5   9        353.64        382.61        34.32 o                         
   4  -5   9       1452.20       1357.85        74.06 o                         
   5  -5   9       1635.71       1744.64       114.77 o                         
   6  -5   9       1240.33       1231.58        74.08 o                         
   7  -5   9        137.00         85.41        41.17 o                         
   8  -5   9        370.76        268.26        58.20 o                         
  -7  -4   9         98.89         12.39       101.97 o                         
  -6  -4   9        656.84        705.51        79.52 o                         
  -5  -4   9       1113.76       1114.52        76.86 o                         
  -4  -4   9        211.25        191.48        30.67 o                         
  -3  -4   9        945.05        930.45        49.84 o                         
  -2  -4   9       5139.71       5114.34       157.09 o                         
  -1  -4   9       2635.73       2605.91        81.58 o                         
   0  -4   9          0.58         16.21        19.46 o                         
   1  -4   9       1657.78       1708.42        69.94 o                         
   2  -4   9       4289.45       4223.71       124.62 o                         
   3  -4   9        318.60        361.53        32.99 o                         
   4  -4   9        792.66        768.71        31.35 o                         
   5  -4   9       3340.89       3222.70       125.90 o                         
   6  -4   9       2780.91       2720.44       111.52 o                         
   7  -4   9         63.07          7.85        38.13 o                         
   8  -4   9        586.30        494.85        70.72 o                         
   9  -4   9        958.51        879.86        90.28 o                         
  -7  -3   9         24.80         -5.46        33.48 o                         
  -6  -3   9        599.68        593.25        60.57 o                         
  -5  -3   9        970.82        961.58        69.71 o                         
  -4  -3   9        349.71        350.94        38.75 o                         
  -3  -3   9        838.95        822.14        51.30 o                         
  -2  -3   9       6180.25       6124.37       175.92 o                         
  -1  -3   9       2024.63       1950.45        68.59 o                         
   0  -3   9        183.70        173.42        30.23 o                         
   1  -3   9       2855.98       2985.93        74.70 o                         
   2  -3   9       2310.34       2214.72        78.68 o                         
   3  -3   9        803.27        782.72        44.60 o                         
   4  -3   9         46.38         52.03        14.50 o                         
   5  -3   9       3145.37       3115.79        71.16 o                         
   6  -3   9       2185.36       2366.10       104.11 o                         
   7  -3   9        132.14         87.60        45.40 o                         
   8  -3   9        424.07        489.23        68.80 o                         
   9  -3   9        566.57        445.02        66.23 o                         
  -7  -2   9         64.23         49.29        37.09 o                         
  -6  -2   9        578.56        623.70        51.33 o                         
  -5  -2   9       1760.45       1840.45        78.88 o                         
  -4  -2   9        336.31        397.63        42.40 o                         
  -3  -2   9       1637.64       1718.11        77.02 o                         
  -2  -2   9       4869.09       5087.37       177.03 o                         
  -1  -2   9       1823.12       1807.34        71.78 o                         
   0  -2   9         76.33         62.72        15.99 o                         
   1  -2   9       1953.06       1958.61        49.22 o                         
   2  -2   9       8618.23       8880.23       180.63 o                         
   3  -2   9       2625.61       2716.67       106.70 o                         
   4  -2   9        733.35        709.59        32.77 o                         
   5  -2   9       3784.37       3690.38       125.36 o                         
   6  -2   9       2369.74       2309.83        95.15 o                         
   7  -2   9        131.60        126.11        47.04 o                         
   8  -2   9        759.99        833.73        86.49 o                         
   9  -2   9       1035.50        965.47        91.24 o                         
  10  -2   9        447.48        379.73        60.75 o                         
  -6  -1   9        662.97        701.24        53.43 o                         
  -5  -1   9       1499.50       1523.88        71.09 o                         
  -4  -1   9         48.21         36.05        29.56 o                         
  -3  -1   9        268.77        244.30        47.44 o                         
  -2  -1   9       3349.15       3275.11       107.46 o                         
  -1  -1   9       2173.54       2183.71        79.49 o                         
   0  -1   9          9.25         10.66        14.18 o                         
   1  -1   9       2608.30       2514.26        59.05 o                         
   2  -1   9       8466.73       8699.67       196.67 o                         
   3  -1   9       2409.24       2484.07        52.42 o                         
   4  -1   9         93.47         83.96        15.27 o                         
   5  -1   9       4561.58       4464.54        87.66 o                         
   6  -1   9       1727.27       1768.11        61.65 o                         
   7  -1   9        395.72        406.26        64.22 o                         
   8  -1   9        298.57        214.95        52.94 o                         
   9  -1   9       1360.04       1201.82       100.42 o                         
  10  -1   9        634.59        653.38        79.07 o                         
  -6   0   9        737.91        758.02        54.17 o                         
  -5   0   9       1058.99       1137.71        77.01 o                         
  -4   0   9        446.61        489.51        45.50 o                         
  -3   0   9        178.29        176.27        44.34 o                         
  -2   0   9       1881.16       1811.37        73.97 o                         
  -1   0   9       2055.07       2009.50        75.76 o                         
   0   0   9        151.89        149.41        19.01 o                         
   1   0   9       4352.27       4353.45        95.89 o                         
   2   0   9       8712.22       8927.16       201.24 o                         
   3   0   9       1810.16       1773.08        47.19 o                         
   4   0   9        197.17        193.04        16.45 o                         
   5   0   9       2157.58       1955.87        58.18 o                         
   6   0   9       2078.10       2078.10       106.26 o                         
   7   0   9        883.90        746.45        84.42 o                         
   8   0   9        296.34        228.47        53.89 o                         
   9   0   9       1567.07       1308.02       105.79 o                         
  10   0   9        551.18        531.75        50.92 o                         
  -6   1   9        507.53        506.15        48.87 o                         
  -5   1   9       1114.05       1076.14        59.83 o                         
  -4   1   9        377.72        449.33        44.14 o                         
  -3   1   9         36.05         52.67        24.53 o                         
  -2   1   9       3521.71       3451.93       112.36 o                         
  -1   1   9       3257.31       3364.80       197.58 o                         
   0   1   9        100.65        123.24        18.13 o                         
   1   1   9       2531.67       2735.85       101.06 o                         
   2   1   9       5595.86       5516.45       115.44 o                         
   3   1   9       5300.19       5387.72       104.46 o                         
   4   1   9          5.06          7.06         9.85 o                         
   5   1   9       4991.03       4765.50        99.76 o                         
   6   1   9       3297.15       3424.28       126.81 o                         
   7   1   9        431.64        467.71        43.27 o                         
   8   1   9        183.54        180.52        53.20 o                         
   9   1   9       1711.63       1747.40       244.02 o                         
  10   1   9        841.36        941.00        94.18 o                         
  -6   2   9        363.19        384.26        45.14 o                         
  -5   2   9       1152.98       1194.35        64.15 o                         
  -4   2   9        381.98        400.72        42.13 o                         
  -3   2   9          4.97          3.66        22.06 o                         
  -2   2   9       2261.42       2319.55        85.88 o                         
  -1   2   9       3808.60       3681.62       232.46 o                         
   0   2   9        797.03        759.60        35.20 o                         
   1   2   9        754.74        787.94        33.65 o                         
   2   2   9       3260.97       3239.27        75.66 o                         
   3   2   9       5209.99       5048.31       111.46 o                         
   4   2   9          1.54         15.23        12.09 o                         
   5   2   9       1187.03       1171.53        43.69 o                         
   6   2   9       1273.07       1339.31        69.34 o                         
   7   2   9       1402.63       1534.62        74.30 o                         
   8   2   9          6.27         30.55        29.12 o                         
   9   2   9       1539.53       2028.05       139.05 o                         
  10   2   9        832.85        965.29        95.60 o                         
  -5   3   9        790.30        887.16        58.59 o                         
  -4   3   9        375.25        398.73        42.05 o                         
  -3   3   9         12.57         16.37        23.48 o                         
  -2   3   9       1876.51       2028.65        79.37 o                         
  -1   3   9       4679.49       4689.96       145.56 o                         
   0   3   9        900.40        841.11        41.39 o                         
   1   3   9        387.57        385.24        23.86 o                         
   2   3   9       2483.04       2475.29        63.44 o                         
   3   3   9       3675.91       3564.78        82.22 o                         
   4   3   9        440.17        429.27        22.02 o                         
   5   3   9       1562.31       1476.73        57.50 o                         
   6   3   9       2726.79       2738.95        71.50 o                         
   7   3   9        822.18        894.84        48.97 o                         
   8   3   9        198.41        307.92        61.71 o                         
   9   3   9       1142.86       1293.06       111.59 o                         
  10   3   9        625.10        861.46        99.07 o                         
  11   3   9         84.54         63.43        49.28 o                         
  -5   4   9        902.63       1011.78        61.99 o                         
  -4   4   9       1382.52       1383.29       110.02 o                         
  -3   4   9          0.22         -4.38        23.55 o                         
  -2   4   9       2424.77       2352.22        88.25 o                         
  -1   4   9       3695.58       3625.53       117.18 o                         
   0   4   9        974.18        940.11        64.83 o                         
   1   4   9        156.00        194.30        22.57 o                         
   2   4   9       3201.27       3229.60        77.09 o                         
   3   4   9       4474.23       4401.83       127.67 o                         
   4   4   9        137.67        121.98        17.45 o                         
   5   4   9       1202.10       1121.27        45.38 o                         
   6   4   9       3422.56       3540.83        93.10 o                         
   7   4   9       1891.42       1939.78        87.89 o                         
   8   4   9         98.23         75.13        28.69 o                         
   9   4   9        776.61        976.75       102.24 o                         
  10   4   9       1052.97       1301.73       115.82 o                         
  11   4   9        156.32        177.65        57.17 o                         
  -4   5   9        581.35        689.04        54.10 o                         
  -3   5   9         31.76         62.96        27.75 o                         
  -2   5   9        298.24        309.36        37.64 o                         
  -1   5   9       2363.96       2283.40        86.99 o                         
   0   5   9        971.87        954.96        54.11 o                         
   1   5   9         13.68         17.41        17.34 o                         
   2   5   9       2556.61       2590.70        68.35 o                         
   3   5   9       4210.55       4357.39       143.52 o                         
   4   5   9        252.15        240.17        21.73 o                         
   5   5   9        750.43        720.15        38.86 o                         
   6   5   9       4269.67       4364.38       156.12 o                         
   7   5   9       1176.41       1230.20        87.19 o                         
   8   5   9         91.34         97.84        32.30 o                         
   9   5   9        377.38        537.96        82.51 o                         
  10   5   9       1079.63       1189.62       112.36 o                         
  -4   6   9        785.10        842.45        58.07 o                         
  -3   6   9          9.96         36.16        26.21 o                         
  -2   6   9       1764.75       1865.07        79.13 o                         
  -1   6   9       2270.73       2247.17        87.64 o                         
   0   6   9        777.99        730.43        49.41 o                         
   1   6   9        477.04        574.64        61.53 o                         
   2   6   9       4289.02       4476.74       160.14 o                         
   3   6   9       4918.63       4964.56       172.51 o                         
   4   6   9        144.35        163.07        32.78 o                         
   5   6   9       1377.67       1447.75        94.23 o                         
   6   6   9       4057.41       4016.85       341.74 o                         
   7   6   9       2458.10       2712.80       140.70 o                         
   8   6   9         42.52         59.84        30.48 o                         
   9   6   9        686.16        810.84        97.27 o                         
  10   6   9        841.51        980.61       109.95 o                         
  -3   7   9         25.46         15.00        25.87 o                         
  -2   7   9        516.86        524.00        48.66 o                         
  -1   7   9       2093.10       2092.47        85.85 o                         
   0   7   9       1407.54       1313.07        65.27 o                         
   1   7   9         78.16         86.31        27.78 o                         
   2   7   9       1219.79       1184.89        61.28 o                         
   3   7   9       5377.22       5438.27       188.03 o                         
   4   7   9        426.94        447.89        63.02 o                         
   5   7   9        410.34        450.04        47.72 o                         
   6   7   9       2309.54       2228.20       168.35 o                         
   7   7   9       2210.02       2297.42       103.19 o                         
   8   7   9        201.94        153.84        37.49 o                         
   9   7   9        322.02        355.24        71.95 o                         
  10   7   9       1413.84       1296.05       124.87 o                         
  -2   8   9        348.11        400.12        44.87 o                         
  -1   8   9       2219.82       2481.80       126.28 o                         
   0   8   9       1536.33       1484.87       101.64 o                         
   1   8   9          4.07         -8.74        22.20 o                         
   2   8   9       1426.84       1349.18        66.95 o                         
   3   8   9       2330.25       2317.52       124.02 o                         
   4   8   9       1131.58       1019.39        88.60 o                         
   5   8   9        333.68        299.45        58.72 o                         
   6   8   9       2532.42       2474.39       146.73 o                         
   7   8   9        943.28        879.80        66.23 o                         
   8   8   9         75.79         64.03        33.39 o                         
   9   8   9        255.64        337.41        48.68 o                         
  10   8   9       1184.59       1445.26       136.07 o                         
  -1   9   9       1208.27       1263.41        70.39 o                         
   0   9   9       1237.01       1291.92        68.48 o                         
   1   9   9          9.05         10.51        24.82 o                         
   2   9   9        840.22        817.36        55.59 o                         
   3   9   9       1607.57       1601.17        91.81 o                         
   4   9   9       1042.82        967.66        76.10 o                         
   5   9   9        204.00        189.72        51.65 o                         
   6   9   9       1116.11       1155.86       100.80 o                         
   7   9   9       1139.76       1084.50        97.16 o                         
   8   9   9        179.49        190.79        55.03 o                         
   9   9   9        440.42        410.75        69.58 o                         
   0  10   9       1084.86       1192.59        68.93 o                         
   1  10   9         14.55          9.38        26.99 o                         
   2  10   9        668.49        633.36        53.51 o                         
   3  10   9       1753.16       1724.78        98.17 o                         
   4  10   9        971.16       1044.15        78.73 o                         
   5  10   9        109.59         53.68        66.44 o                         
   6  10   9       1163.41       1180.35       105.23 o                         
   7  10   9        949.00        891.27        91.34 o                         
   8  10   9        132.21        109.64        51.00 o                         
   1  11   9         12.22         17.67        29.41 o                         
   2  11   9        396.25        403.78        59.06 o                         
   3  11   9       1563.28       1729.98       101.06 o                         
   4  11   9        952.38       1013.25       156.70 o                         
   5  11   9          1.13         41.97        36.93 o                         
   6  11   9        940.71        772.93        97.58 o                         
   7  11   9        966.89       1040.61       101.57 o                         
  -3 -10  10        764.61        805.73        82.19 o                         
  -2 -10  10        272.33        246.36        71.53 o                         
  -1 -10  10        184.23        203.38        49.49 o                         
   0 -10  10        906.15        942.56        85.94 o                         
   1 -10  10        487.94        455.02        62.15 o                         
   2 -10  10         39.69         22.44        56.10 o                         
   3 -10  10        357.43        342.95        56.65 o                         
  -4  -9  10        543.28        577.88        73.02 o                         
  -3  -9  10        733.45        751.74        77.60 o                         
  -2  -9  10        167.76         99.11        65.23 o                         
  -1  -9  10        401.64        464.84        61.14 o                         
   0  -9  10       1020.39        985.80        64.18 o                         
   1  -9  10        444.16        495.78        62.10 o                         
   2  -9  10         33.65         90.27        38.89 o                         
   3  -9  10        435.08        413.21        56.05 o                         
   4  -9  10       1299.34       1388.24        89.35 o                         
  -5  -8  10         32.80         85.15        49.96 o                         
  -4  -8  10        618.58        635.36        73.20 o                         
  -3  -8  10        881.03        876.81       134.66 o                         
  -2  -8  10        135.94        136.18        44.31 o                         
  -1  -8  10        216.75        208.82        38.38 o                         
   0  -8  10       1336.26       1360.03        71.59 o                         
   1  -8  10       1871.50       1833.70        93.65 o                         
   2  -8  10         59.33         77.83        36.53 o                         
   3  -8  10        436.29        409.97        74.90 o                         
   4  -8  10        954.92        961.00        71.25 o                         
   5  -8  10        492.02        498.98        78.70 o                         
  -5  -7  10         27.07        -14.20        38.65 o                         
  -4  -7  10        179.47        211.03        56.34 o                         
  -3  -7  10        839.52        840.82        77.18 o                         
  -2  -7  10        307.93        352.85        69.27 o                         
  -1  -7  10        357.71        359.63        56.17 o                         
   0  -7  10       1532.59       1559.15        73.94 o                         
   1  -7  10       1513.06       1458.77        70.44 o                         
   2  -7  10        340.03        313.41        37.94 o                         
   3  -7  10        273.39        332.61        65.23 o                         
   4  -7  10       1711.59       1734.00        93.56 o                         
   5  -7  10        497.51        528.82        73.77 o                         
   6  -7  10         22.91         -6.91        30.68 o                         
  -5  -6  10         11.82        -29.04        43.36 o                         
  -4  -6  10        334.44        363.48        58.27 o                         
  -3  -6  10       1218.39       1173.64       121.34 o                         
  -2  -6  10        566.90        562.00        64.49 o                         
  -1  -6  10        525.04        496.64        46.91 o                         
   0  -6  10       1116.02       1119.29        62.42 o                         
   1  -6  10       1379.18       1325.98        64.88 o                         
   2  -6  10        635.67        601.55        46.23 o                         
   3  -6  10        206.38        217.98        31.08 o                         
   4  -6  10       1996.79       2037.96        99.68 o                         
   5  -6  10        505.90        540.28        54.29 o                         
   6  -6  10          8.68         -8.76        26.91 o                         
   7  -6  10        295.86        239.40        57.69 o                         
  -6  -5  10        550.71        490.77        75.47 o                         
  -5  -5  10         17.64          4.88        44.18 o                         
  -4  -5  10        126.12         73.42        40.66 o                         
  -3  -5  10        982.65       1007.11        95.15 o                         
  -2  -5  10       1405.06       1267.45        86.08 o                         
  -1  -5  10         12.93         39.03        25.15 o                         
   0  -5  10       1606.68       1548.63        71.88 o                         
   1  -5  10       1981.28       1920.01        92.55 o                         
   2  -5  10       1218.03       1189.09        59.06 o                         
   3  -5  10        482.74        500.14        40.29 o                         
   4  -5  10       3030.33       3045.25       127.13 o                         
   5  -5  10        994.55       1049.70        68.07 o                         
   6  -5  10         50.25         67.28        29.47 o                         
   7  -5  10        305.02        222.14        57.03 o                         
   8  -5  10        924.29        906.18        98.97 o                         
  -6  -4  10        418.04        417.16        68.69 o                         
  -5  -4  10         57.11         77.87        62.51 o                         
  -4  -4  10        364.50        344.04        58.16 o                         
  -3  -4  10       1599.39       1554.44        77.87 o                         
  -2  -4  10        872.21        804.67        79.72 o                         
  -1  -4  10         27.82         42.19        27.93 o                         
   0  -4  10       1407.15       1476.83        48.84 o                         
   1  -4  10       2401.53       2386.71        88.25 o                         
   2  -4  10        864.49        804.71        50.26 o                         
   3  -4  10        320.38        335.64        34.22 o                         
   4  -4  10       1631.62       1884.95        71.60 o                         
   5  -4  10       2010.48       2061.01        95.54 o                         
   6  -4  10        313.63        298.31        53.29 o                         
   7  -4  10        228.72        230.74        59.03 o                         
   8  -4  10       1091.36        956.62        99.07 o                         
  -6  -3  10        476.31        523.00        62.76 o                         
  -5  -3  10         38.75         92.23        36.49 o                         
  -4  -3  10        252.42        260.25        37.68 o                         
  -3  -3  10       2089.38       2077.29        76.27 o                         
  -2  -3  10        991.15       1022.19        97.50 o                         
  -1  -3  10        477.75        542.10        41.37 o                         
   0  -3  10       2362.33       2479.06        67.23 o                         
   1  -3  10       3268.35       3243.55        78.14 o                         
   2  -3  10       1014.79       1023.78        55.40 o                         
   3  -3  10         84.56        110.36        25.13 o                         
   4  -3  10       2535.61       2467.80        63.30 o                         
   5  -3  10       2443.06       2599.75        73.17 o                         
   6  -3  10        329.24        261.27        36.86 o                         
   7  -3  10        389.46        282.92        61.47 o                         
   8  -3  10        845.28        706.12        86.97 o                         
   9  -3  10        546.87        605.14        79.60 o                         
  -6  -2  10        508.64        595.42        63.35 o                         
  -5  -2  10         77.11        119.28        32.97 o                         
  -4  -2  10       1014.26       1078.27        71.79 o                         
  -3  -2  10       2513.02       2465.90        92.73 o                         
  -2  -2  10        794.59        868.34       102.63 o                         
  -1  -2  10        276.41        319.60        34.56 o                         
   0  -2  10       1818.74       1928.87        53.06 o                         
   1  -2  10       4742.81       4783.63       106.03 o                         
   2  -2  10       1950.78       1869.78        75.07 o                         
   3  -2  10        510.39        464.83        38.79 o                         
   4  -2  10       2426.65       2362.99        61.71 o                         
   5  -2  10       2554.71       2645.99        65.02 o                         
   6  -2  10        884.04        886.66        57.15 o                         
   7  -2  10        892.82        944.65        96.12 o                         
   8  -2  10       1361.07       1219.08       107.31 o                         
   9  -2  10        715.62        564.99        76.93 o                         
  -6  -1  10        439.80        520.70        50.98 o                         
  -5  -1  10         13.62         32.94        27.37 o                         
  -4  -1  10         16.90         18.53        32.12 o                         
  -3  -1  10       1054.28       1061.31        79.30 o                         
  -2  -1  10       2607.39       2567.01        94.14 o                         
  -1  -1  10        113.64        116.49        31.78 o                         
   0  -1  10        734.05        722.53        35.23 o                         
   1  -1  10       2551.41       2522.30        61.05 o                         
   2  -1  10       1198.82       1196.15        82.48 o                         
   3  -1  10         49.20         65.77        22.91 o                         
   4  -1  10       2104.90       1996.03        54.57 o                         
   5  -1  10       3789.69       3752.56        84.58 o                         
   6  -1  10        924.76        970.36        34.00 o                         
   7  -1  10        291.79        251.22        60.94 o                         
   8  -1  10       1178.93       1169.70       105.33 o                         
   9  -1  10        837.92        768.82        90.05 o                         
  10  -1  10         40.82        -11.00        41.96 o                         
  -6   0  10        683.84        753.71        83.24 o                         
  -5   0  10        187.76        221.02        37.87 o                         
  -4   0  10        158.68        121.92        31.01 o                         
  -3   0  10       1526.56       1546.49        71.03 o                         
  -2   0  10       1587.52       1581.10        70.57 o                         
  -1   0  10        311.91        360.34        42.47 o                         
   0   0  10       1840.81       1878.78        55.85 o                         
   1   0  10       3652.46       3727.83        91.72 o                         
   2   0  10       1062.78       1100.79        48.29 o                         
   3   0  10         62.58         57.85        24.04 o                         
   4   0  10       5029.76       5056.79       108.08 o                         
   5   0  10       4330.12       4272.39        92.85 o                         
   6   0  10        417.61        427.31        28.20 o                         
   7   0  10        220.99        193.49        56.11 o                         
   8   0  10       1298.18       1427.52       117.49 o                         
   9   0  10       1111.06       1046.85        99.78 o                         
  10   0  10         43.98         -0.73        30.60 o                         
  -5   1  10        354.98        438.56        57.83 o                         
  -4   1  10         62.98         64.62        28.53 o                         
  -3   1  10        778.38        786.35        52.81 o                         
  -2   1  10       2509.98       2578.52        94.45 o                         
  -1   1  10        622.50        698.62        54.94 o                         
   0   1  10       1449.22       1464.16        48.58 o                         
   1   1  10       2285.50       2283.57        67.32 o                         
   2   1  10       2270.98       2302.80        60.66 o                         
   3   1  10        468.08        412.35        38.15 o                         
   4   1  10       2665.45       2699.72        67.40 o                         
   5   1  10       6317.35       6308.72       129.92 o                         
   6   1  10       1060.54       1115.97        43.61 o                         
   7   1  10          3.12         -8.44        41.15 o                         
   8   1  10       1252.04       1213.42       108.90 o                         
   9   1  10       1578.95       1675.73        90.79 o                         
  10   1  10        154.24        261.43        61.73 o                         
  -5   2  10        262.79        335.76        42.79 o                         
  -4   2  10         42.75         55.50        26.99 o                         
  -3   2  10        804.45        801.44        52.83 o                         
  -2   2  10       2592.48       2468.18        92.76 o                         
  -1   2  10        786.48        750.11        67.93 o                         
   0   2  10       1026.86       1136.57        56.32 o                         
   1   2  10       2513.10       2497.97        66.35 o                         
   2   2  10       3113.14       2927.97        72.80 o                         
   3   2  10        187.02        155.00        24.64 o                         
   4   2  10       1378.13       1428.67        46.62 o                         
   5   2  10       2550.64       2741.70        66.98 o                         
   6   2  10        410.14        452.14        54.14 o                         
   7   2  10          4.22          4.42        25.30 o                         
   8   2  10        739.73        794.60        65.79 o                         
   9   2  10       1622.43       1943.84       142.20 o                         
  10   2  10         70.92         56.98        45.69 o                         
  -5   3  10        269.87        333.54        44.34 o                         
  -4   3  10         64.59         41.36        27.27 o                         
  -3   3  10       1144.49       1321.39        86.54 o                         
  -2   3  10       2784.96       2703.94       110.53 o                         
  -1   3  10        411.46        414.26        55.09 o                         
   0   3  10        647.02        674.17        53.46 o                         
   1   3  10       3150.92       3192.25        87.42 o                         
   2   3  10       3566.16       3341.72        92.04 o                         
   3   3  10        688.65        688.90        43.14 o                         
   4   3  10        593.03        582.50        35.71 o                         
   5   3  10       4756.26       4857.29        96.94 o                         
   6   3  10       1142.61       1125.83        42.52 o                         
   7   3  10         76.75         71.42        18.61 o                         
   8   3  10       1929.07       2054.01       147.42 o                         
   9   3  10       1766.04       1874.69       138.23 o                         
  10   3  10        133.87        181.17        58.68 o                         
  -4   4  10          2.68        -29.68        25.04 o                         
  -3   4  10        895.65        922.46        57.31 o                         
  -2   4  10       1869.05       1934.21        81.58 o                         
  -1   4  10        311.48        336.01        40.57 o                         
   0   4  10        183.47        187.56        31.27 o                         
   1   4  10       2589.72       2533.76        74.90 o                         
   2   4  10       3285.09       3287.65        80.73 o                         
   3   4  10        576.20        596.65        36.68 o                         
   4   4  10        969.47        976.15        40.75 o                         
   5   4  10       2595.01       2739.68        78.66 o                         
   6   4  10       1066.41       1130.36        47.33 o                         
   7   4  10         58.32         54.73        23.14 o                         
   8   4  10       1167.06       1472.11       124.70 o                         
   9   4  10       1139.45       1301.92       120.82 o                         
  10   4  10        337.11        373.82        74.44 o                         
  -4   5  10         97.39         96.38        32.84 o                         
  -3   5  10        380.29        467.99        46.60 o                         
  -2   5  10        801.86        824.81        57.21 o                         
  -1   5  10        208.76        245.79        36.36 o                         
   0   5  10         98.70         88.33        27.72 o                         
   1   5  10       2224.52       2290.71       100.57 o                         
   2   5  10       4485.84       4585.25       116.49 o                         
   3   5  10        109.71        102.88        24.28 o                         
   4   5  10       1144.15       1104.86        67.82 o                         
   5   5  10       3216.26       3091.74       232.85 o                         
   6   5  10       1025.85       1049.49        67.11 o                         
   7   5  10         46.31         53.08        28.06 o                         
   8   5  10        731.68        837.78       165.63 o                         
   9   5  10       1864.96       2253.97       161.98 o                         
  10   5  10        433.64        540.66        88.81 o                         
  -3   6  10        339.33        357.32        44.46 o                         
  -2   6  10       1386.98       1423.88        70.65 o                         
  -1   6  10        732.06        742.31        58.20 o                         
   0   6  10        262.11        263.45        36.81 o                         
   1   6  10       4371.73       4312.66       137.55 o                         
   2   6  10       2041.55       1981.24        92.92 o                         
   3   6  10         16.27         22.88        24.80 o                         
   4   6  10        312.56        264.31        54.02 o                         
   5   6  10       3465.28       3367.84       132.52 o                         
   6   6  10       2088.54       2135.97        99.85 o                         
   7   6  10         44.38         65.58        31.72 o                         
   8   6  10       1194.76       1272.38        97.93 o                         
   9   6  10       1007.15       1029.57       114.86 o                         
  10   6  10        330.82        384.27        74.86 o                         
  -2   7  10        860.45        941.07        61.77 o                         
  -1   7  10        748.46        788.28        57.74 o                         
   0   7  10         10.98         -3.67        25.96 o                         
   1   7  10        748.73        754.91        54.51 o                         
   2   7  10       1888.55       1867.95        84.91 o                         
   3   7  10        330.74        327.39        59.34 o                         
   4   7  10        103.16        114.61        46.26 o                         
   5   7  10       1443.95       1623.66       112.51 o                         
   6   7  10       2017.60       2076.14        99.51 o                         
   7   7  10        131.11        136.81        41.09 o                         
   8   7  10        271.07        280.33        73.42 o                         
   9   7  10        992.44       1180.33       120.93 o                         
  10   7  10        488.88        590.48        98.77 o                         
  -2   8  10        973.22        980.96        66.37 o                         
  -1   8  10        888.59        890.72        61.20 o                         
   0   8  10          2.03         50.10        27.24 o                         
   1   8  10        979.60        986.51        72.72 o                         
   2   8  10       1004.62       1051.46        62.48 o                         
   3   8  10        571.78        659.35        67.96 o                         
   4   8  10         11.65         16.42        41.56 o                         
   5   8  10       2354.36       2324.00       143.24 o                         
   6   8  10       1665.84       1756.16       121.98 o                         
   7   8  10          7.51         20.06        41.50 o                         
   8   8  10        281.05        287.13        61.35 o                         
   9   8  10        826.70        976.13        75.64 o                         
  -1   9  10        740.01        787.61        63.99 o                         
   0   9  10         77.66         60.21        31.83 o                         
   1   9  10        674.44        690.61        57.22 o                         
   2   9  10        653.60        753.05        71.99 o                         
   3   9  10        782.13        758.83        73.10 o                         
   4   9  10         25.22         31.85        38.65 o                         
   5   9  10        990.52        947.55        92.95 o                         
   6   9  10       1180.80       1123.21       102.20 o                         
   7   9  10        117.96         94.00        51.77 o                         
   8   9  10        122.47        162.20        54.79 o                         
   9   9  10        606.79        635.84        88.89 o                         
   1  10  10        403.73        424.18        48.78 o                         
   2  10  10        910.04        962.16       110.14 o                         
   3  10  10       1239.07       1227.05        90.43 o                         
   4  10  10          3.51         52.65        96.60 o                         
   5  10  10       1354.18       1301.14        91.58 o                         
   6  10  10       1247.88       1324.54       112.44 o                         
   7  10  10        168.51        137.42        55.14 o                         
   8  10  10         84.82         97.17        55.91 o                         
   3  11  10        702.79        708.33        74.84 o                         
   4  11  10         21.00         83.06        44.06 o                         
   5  11  10        696.07        631.35       125.52 o                         
   6  11  10        753.96        589.91        87.28 o                         
   0 -10  11        500.52        543.48       105.20 o                         
   1 -10  11         30.87         76.72        41.99 o                         
  -2  -9  11         87.59        122.46        56.73 o                         
  -1  -9  11        938.61        958.85       126.95 o                         
   0  -9  11        670.13        603.01        54.56 o                         
   1  -9  11          1.78         -9.19        67.09 o                         
   2  -9  11        355.90        416.96        62.60 o                         
   3  -9  11       1051.28       1046.83        82.69 o                         
  -3  -8  11         71.67        114.07        47.51 o                         
  -2  -8  11         89.89         54.62        43.93 o                         
  -1  -8  11       1075.00       1065.18        82.21 o                         
   0  -8  11       1037.45       1056.16        66.29 o                         
   1  -8  11          9.85         36.23        28.25 o                         
   2  -8  11        626.47        682.56        68.60 o                         
   3  -8  11       1057.39       1064.69        80.24 o                         
   4  -8  11        407.48        426.90        55.81 o                         
   5  -8  11          0.16          1.44        34.17 o                         
  -4  -7  11        628.51        678.52        79.70 o                         
  -3  -7  11        223.70        261.75        55.06 o                         
  -2  -7  11        100.39        152.79        77.28 o                         
  -1  -7  11       1369.54       1362.83        89.73 o                         
   0  -7  11        846.37        856.21        59.81 o                         
   1  -7  11        136.39        123.96        32.23 o                         
   2  -7  11        239.04        232.05        35.52 o                         
   3  -7  11       1729.07       1742.14       156.15 o                         
   4  -7  11        805.25        775.35       110.75 o                         
   5  -7  11          2.74         35.75        33.24 o                         
   6  -7  11        554.60        461.57        55.49 o                         
  -5  -6  11        466.14        489.16        71.68 o                         
  -4  -6  11        881.52        916.24        85.16 o                         
  -3  -6  11        547.82        562.61        69.01 o                         
  -2  -6  11         52.94         82.67        56.82 o                         
  -1  -6  11       1253.49       1285.38        86.95 o                         
   0  -6  11       1630.65       1589.54        76.97 o                         
   1  -6  11        189.09        193.56        34.49 o                         
   2  -6  11        595.59        543.71        46.57 o                         
   3  -6  11       1712.76       1829.69       100.03 o                         
   4  -6  11        667.56        698.08        63.53 o                         
   5  -6  11          0.75         -8.21        26.15 o                         
   6  -6  11        344.31        374.04        51.12 o                         
   7  -6  11        710.28        637.08        90.86 o                         
  -5  -5  11        489.06        439.64        70.29 o                         
  -4  -5  11        799.97        771.34        78.52 o                         
  -3  -5  11        460.34        473.52        64.76 o                         
  -2  -5  11          4.23         21.65        39.07 o                         
  -1  -5  11       1890.56       1891.31       102.22 o                         
   0  -5  11       2382.48       2388.27        94.55 o                         
   1  -5  11        141.94        165.74        32.61 o                         
   2  -5  11        449.83        415.95        40.91 o                         
   3  -5  11       2219.86       2209.60        91.10 o                         
   4  -5  11       1573.23       1648.87        89.75 o                         
   5  -5  11         13.73         40.35        30.10 o                         
   6  -5  11        739.08        721.04        61.34 o                         
   7  -5  11        835.33        649.66        89.83 o                         
  -5  -4  11        320.54        279.61        60.73 o                         
  -4  -4  11        853.08        869.49        83.54 o                         
  -3  -4  11        741.37        765.97        62.62 o                         
  -2  -4  11         12.53         29.10        37.66 o                         
  -1  -4  11       2463.22       2543.98        96.37 o                         
   0  -4  11       1480.80       1463.70        72.79 o                         
   1  -4  11        356.34        350.83        40.63 o                         
   2  -4  11        558.48        580.34        45.97 o                         
   3  -4  11        785.96        882.60        52.62 o                         
   4  -4  11       1190.95       1304.17        61.33 o                         
   5  -4  11        153.99        106.58        34.09 o                         
   6  -4  11        514.37        566.07        54.75 o                         
   7  -4  11       1090.07       1169.67       113.57 o                         
   8  -4  11        487.97        407.53        75.52 o                         
  -5  -3  11        257.11        136.25        63.11 o                         
  -4  -3  11       1439.03       1325.67        76.61 o                         
  -3  -3  11        787.64        777.95        63.26 o                         
  -2  -3  11         77.99         89.38        42.63 o                         
  -1  -3  11       2737.66       3017.08       120.31 o                         
   0  -3  11       2145.56       2019.28        60.85 o                         
   1  -3  11        527.29        544.12        47.91 o                         
   2  -3  11        123.87        136.43        29.46 o                         
   3  -3  11       2033.83       2049.18        78.54 o                         
   4  -3  11       2536.46       2626.06       100.93 o                         
   5  -3  11         58.73         60.00        29.60 o                         
   6  -3  11       1400.86       1219.03       113.14 o                         
   7  -3  11       1632.12       1789.62       138.64 o                         
   8  -3  11        416.09        352.90        69.83 o                         
   9  -3  11         21.68        -28.00        45.37 o                         
  -5  -2  11        262.79        297.31        47.71 o                         
  -4  -2  11       1594.86       1628.87        77.22 o                         
  -3  -2  11         85.11        121.94        31.37 o                         
  -2  -2  11         22.51         15.88        26.23 o                         
  -1  -2  11        957.14       1101.40        52.33 o                         
   0  -2  11       2240.12       2245.45        65.61 o                         
   1  -2  11       1347.30       1304.74        60.05 o                         
   2  -2  11        259.78        267.75        34.71 o                         
   3  -2  11       1824.77       1913.78        75.47 o                         
   4  -2  11       1601.23       1731.91        69.20 o                         
   5  -2  11        359.19        351.36        24.60 o                         
   6  -2  11       1264.92       1161.16       110.77 o                         
   7  -2  11       1021.27        941.53       101.83 o                         
   8  -2  11        520.45        434.03        76.14 o                         
   9  -2  11         79.25         15.94        46.84 o                         
  -5  -1  11        137.71        127.66        37.85 o                         
  -4  -1  11        618.63        614.55        52.87 o                         
  -3  -1  11        537.96        553.70        49.45 o                         
  -2  -1  11          1.91         -8.91        25.09 o                         
  -1  -1  11        572.10        542.69        52.13 o                         
   0  -1  11       3315.65       3439.71       105.71 o                         
   1  -1  11       1066.97       1081.31        43.30 o                         
   2  -1  11        590.79        577.09        55.55 o                         
   3  -1  11       1445.04       1448.56        65.65 o                         
   4  -1  11       1691.98       1682.73        67.52 o                         
   5  -1  11        315.33        355.46        26.88 o                         
   6  -1  11        352.50        302.60        59.16 o                         
   7  -1  11       1048.99       1036.98       107.11 o                         
   8  -1  11        755.16        701.63        90.92 o                         
   9  -1  11         25.31        -43.51        45.45 o                         
  -5   0  11        129.23        127.04        34.78 o                         
  -4   0  11        947.49       1035.10        62.66 o                         
  -3   0  11        787.92        833.90        57.89 o                         
  -2   0  11         27.05         10.05        25.61 o                         
  -1   0  11        812.85        857.01        62.08 o                         
   0   0  11       3732.69       3762.02       119.46 o                         
   1   0  11        912.86        911.09        43.65 o                         
   2   0  11         36.68         27.24        25.67 o                         
   3   0  11       2658.68       2526.66        99.89 o                         
   4   0  11       3947.56       3888.32       116.51 o                         
   5   0  11        464.09        449.00        29.33 o                         
   6   0  11        230.15        242.33        24.53 o                         
   7   0  11       1231.22       1154.79       110.65 o                         
   8   0  11        825.78        809.22        98.05 o                         
   9   0  11         93.13        158.97        54.23 o                         
  10   0  11        293.92        264.13        67.01 o                         
  -5   1  11         74.79         57.74        35.61 o                         
  -4   1  11        749.07        850.05        58.83 o                         
  -3   1  11       1191.76       1255.47       103.33 o                         
  -2   1  11        379.67        363.68        59.91 o                         
  -1   1  11        318.89        363.32        82.07 o                         
   0   1  11       2267.85       2390.39        81.07 o                         
   1   1  11       1489.66       1485.67        49.79 o                         
   2   1  11         10.40          3.00        18.90 o                         
   3   1  11        819.00        870.63        52.97 o                         
   4   1  11       2111.19       2165.16        60.77 o                         
   5   1  11        875.78        890.16        36.31 o                         
   6   1  11        110.19        110.18        20.45 o                         
   7   1  11        964.70        898.07        98.62 o                         
   8   1  11        963.80        862.66        97.70 o                         
   9   1  11        103.14        114.92        54.43 o                         
  10   1  11        244.67        298.52        92.96 o                         
  -4   2  11        757.86        801.76        59.13 o                         
  -3   2  11       1316.05       1425.24        71.56 o                         
  -2   2  11        537.04        563.06        49.60 o                         
  -1   2  11        332.95        315.36        38.24 o                         
   0   2  11       2633.67       2493.30       107.85 o                         
   1   2  11       1189.33       1176.52       102.47 o                         
   2   2  11          1.35         -9.17        18.51 o                         
   3   2  11        646.37        619.09        55.88 o                         
   4   2  11       3679.49       3670.42        88.15 o                         
   5   2  11       1239.08       1303.85        59.35 o                         
   6   2  11        105.76         86.23        20.62 o                         
   7   2  11       1253.47       1240.78        49.56 o                         
   8   2  11       1008.52       1185.95        81.58 o                         
   9   2  11        152.45        173.16        40.97 o                         
  10   2  11        236.59        355.71        74.80 o                         
  -4   3  11        905.52        993.21        74.41 o                         
  -3   3  11       1553.67       1580.42        76.65 o                         
  -2   3  11        369.41        417.84        44.98 o                         
  -1   3  11        187.33        209.54        33.88 o                         
   0   3  11       2449.12       2347.81       104.88 o                         
   1   3  11       1537.29       1499.29        60.43 o                         
   2   3  11         35.98          4.57        19.88 o                         
   3   3  11        546.27        566.53        54.29 o                         
   4   3  11       4607.72       4344.86       160.26 o                         
   5   3  11       1398.38       1298.41        74.23 o                         
   6   3  11         62.91         84.91        19.72 o                         
   7   3  11       1380.16       1404.73       137.57 o                         
   8   3  11       1585.91       1724.82        98.24 o                         
   9   3  11        153.81        137.04        58.40 o                         
  10   3  11         27.66         61.55        54.11 o                         
  -4   4  11        233.40        268.82        41.35 o                         
  -3   4  11        593.79        635.95        54.57 o                         
  -2   4  11        207.50        237.39        36.72 o                         
  -1   4  11         20.22         24.76        24.57 o                         
   0   4  11       2073.69       2099.68        86.68 o                         
   1   4  11       1460.36       1346.13        75.68 o                         
   2   4  11        125.11        112.02        22.46 o                         
   3   4  11       1005.10       1036.33        57.55 o                         
   4   4  11       2512.03       2574.11        93.35 o                         
   5   4  11       1459.58       1434.35        66.50 o                         
   6   4  11          1.98         -8.59        26.82 o                         
   7   4  11       1578.05       1551.95        85.27 o                         
   8   4  11        925.06       1113.58       112.64 o                         
   9   4  11        512.06        623.56        93.28 o                         
  10   4  11          1.75          9.66        50.85 o                         
  -3   5  11       1172.29       1119.51        67.50 o                         
  -2   5  11        112.13        120.59        32.87 o                         
  -1   5  11        465.39        456.99        46.62 o                         
   0   5  11       1713.57       1772.11        78.90 o                         
   1   5  11       3368.46       3366.83       194.86 o                         
   2   5  11        171.79        171.21        34.07 o                         
   3   5  11       2472.30       2504.18       146.72 o                         
   4   5  11       2542.32       2556.18       111.34 o                         
   5   5  11       1518.19       1592.66       107.38 o                         
   6   5  11          3.77          6.19        30.88 o                         
   7   5  11       1407.42       1351.64       209.00 o                         
   8   5  11       1597.25       1618.67       126.95 o                         
   9   5  11        381.37        345.95        78.61 o                         
  10   5  11         12.68         31.46        52.06 o                         
  -2   6  11        293.49        297.07        42.76 o                         
  -1   6  11         19.95         56.96        28.77 o                         
   0   6  11       1760.69       1727.29        80.09 o                         
   1   6  11       2022.88       1937.59        84.63 o                         
   2   6  11         43.34         28.37        38.96 o                         
   3   6  11         93.71        101.62        44.53 o                         
   4   6  11       1631.64       1549.32       113.40 o                         
   5   6  11       1719.37       1680.90       116.04 o                         
   6   6  11        118.95        142.32        35.99 o                         
   7   6  11       1057.50       1249.54        78.63 o                         
   8   6  11       1304.80       1308.41       138.73 o                         
   9   6  11        427.92        467.98        86.50 o                         
  10   6  11          9.90         -9.90        50.76 o                         
  -2   7  11        403.93        400.51        49.10 o                         
  -1   7  11          4.95        -16.41        26.29 o                         
   0   7  11        929.76        988.09        63.67 o                         
   1   7  11       1892.75       1914.19       119.69 o                         
   2   7  11        669.84        538.59        64.24 o                         
   3   7  11        339.50        314.81        63.65 o                         
   4   7  11       1606.00       1562.87       115.20 o                         
   5   7  11       1527.46       1437.44       109.73 o                         
   6   7  11         11.77         -2.62        38.60 o                         
   7   7  11        780.38        762.28        87.94 o                         
   8   7  11        928.12       1051.94        76.27 o                         
   9   7  11        499.64        587.92        95.18 o                         
  -1   8  11          1.93         20.86        29.14 o                         
   0   8  11        505.49        490.56        50.54 o                         
   1   8  11       1272.56       1132.30        66.76 o                         
   2   8  11        389.23        336.90        54.79 o                         
   3   8  11        128.30         31.97        44.01 o                         
   4   8  11        985.57       1052.57        99.45 o                         
   5   8  11       1445.96       1378.42       110.09 o                         
   6   8  11          9.25         65.32        44.84 o                         
   7   8  11        312.12        330.35        64.35 o                         
   8   8  11       1005.48        902.75        96.32 o                         
   1   9  11       1617.15       1606.47       145.42 o                         
   2   9  11        412.60        296.09        52.49 o                         
   3   9  11        251.10        224.64        51.13 o                         
   4   9  11        785.84        793.43        78.00 o                         
   5   9  11       1450.08       1405.94       116.04 o                         
   6   9  11        102.93        126.45        54.74 o                         
   7   9  11        331.66        238.17        64.62 o                         
   8   9  11        868.04       1028.74       103.40 o                         
   2  10  11        370.34        395.42        61.73 o                         
   3  10  11         26.20         -1.88        40.49 o                         
   4  10  11        686.31        704.00        75.79 o                         
   5  10  11       1437.51       1375.60        99.39 o                         
   6  10  11        187.13        208.12        64.15 o                         
   7  10  11        195.04        151.88        59.91 o                         
   0  -9  12          6.40         72.35        40.58 o                         
   1  -9  12        394.44        408.68        83.70 o                         
   2  -9  12        592.41        476.89        66.61 o                         
  -2  -8  12        628.68        524.54        70.18 o                         
  -1  -8  12        724.50        647.37        72.53 o                         
   0  -8  12        138.18        167.04        47.54 o                         
   1  -8  12        443.98        422.44        89.84 o                         
   2  -8  12        862.11        819.70        82.43 o                         
   3  -8  12        351.58        371.95        57.71 o                         
   4  -8  12          3.09          2.83        36.23 o                         
  -3  -7  12         56.55        100.46        47.53 o                         
  -2  -7  12        806.74        819.62        81.58 o                         
  -1  -7  12        615.23        580.82        68.36 o                         
   0  -7  12        150.91        152.47        44.07 o                         
   1  -7  12        275.51        297.93        42.13 o                         
   2  -7  12       1116.15       1043.75        83.12 o                         
   3  -7  12        702.89        668.28        67.97 o                         
   4  -7  12          3.46         37.28        34.98 o                         
   5  -7  12        634.52        574.88        76.21 o                         
  -3  -6  12          0.91         49.70        76.15 o                         
  -2  -6  12        723.09        757.10       137.55 o                         
  -1  -6  12       1191.21       1172.47        86.35 o                         
   0  -6  12        298.91        288.51        51.84 o                         
   1  -6  12        592.80        526.09        49.96 o                         
   2  -6  12       2097.07       2099.46        88.21 o                         
   3  -6  12       1480.07       1355.26        87.57 o                         
   4  -6  12          0.23         -2.40        31.24 o                         
   5  -6  12        404.54        372.46        52.88 o                         
   6  -6  12        652.97        624.86        95.30 o                         
  -4  -5  12        389.63        280.23        59.63 o                         
  -3  -5  12          5.79         18.97        72.24 o                         
  -2  -5  12        848.49        855.90        79.33 o                         
  -1  -5  12       1465.52       1417.61        91.97 o                         
   0  -5  12         78.41         81.21        39.95 o                         
   1  -5  12        382.77        370.34        43.93 o                         
   2  -5  12       1752.03       1809.55        79.81 o                         
   3  -5  12       1951.36       1951.35        82.08 o                         
   4  -5  12         99.72        114.39        37.08 o                         
   5  -5  12        268.17        318.65        50.00 o                         
   6  -5  12        959.37        912.62       107.88 o                         
   7  -5  12        371.07        376.75        77.31 o                         
  -4  -4  12        449.61        446.13        71.75 o                         
  -3  -4  12          0.30        -82.58        81.38 o                         
  -2  -4  12        977.57       1014.81        83.44 o                         
  -1  -4  12       1129.07       1141.96        85.42 o                         
   0  -4  12        773.04        735.70        71.61 o                         
   1  -4  12        403.39        393.95        42.84 o                         
   2  -4  12       1643.37       1765.15        78.51 o                         
   3  -4  12       1609.42       1690.85        77.96 o                         
   4  -4  12        363.24        389.12        51.48 o                         
   5  -4  12        581.40        634.47        68.78 o                         
   6  -4  12       1416.03       1456.64       132.86 o                         
   7  -4  12        497.57        443.30        82.99 o                         
   8  -4  12         28.24         91.05        53.48 o                         
  -4  -3  12        737.16        719.59        82.89 o                         
  -3  -3  12         64.71         43.08        36.49 o                         
  -2  -3  12        833.98        784.13        76.95 o                         
  -1  -3  12       1281.18       1240.52        56.16 o                         
   0  -3  12       1723.22       1507.20       133.78 o                         
   1  -3  12        306.44        330.59        40.98 o                         
   2  -3  12       2718.78       2688.21        98.59 o                         
   3  -3  12       2100.18       2058.37        81.67 o                         
   4  -3  12         29.41         36.23        23.78 o                         
   5  -3  12        721.40        748.38        62.22 o                         
   6  -3  12       2295.92       2214.90       163.62 o                         
   7  -3  12        806.68        629.64        90.02 o                         
   8  -3  12          6.08          6.69        51.82 o                         
  -4  -2  12        343.34        344.43        58.02 o                         
  -3  -2  12         29.04        -14.17        38.19 o                         
  -2  -2  12        233.65        214.83        49.34 o                         
  -1  -2  12       1544.73       1520.19       105.29 o                         
   0  -2  12       1121.40       1114.69        57.83 o                         
   1  -2  12         16.75         26.52        28.01 o                         
   2  -2  12       1632.63       1579.87        71.99 o                         
   3  -2  12        978.87       1058.19        67.22 o                         
   4  -2  12        347.13        294.26        33.78 o                         
   5  -2  12        433.18        428.05        38.12 o                         
   6  -2  12       2317.98       2411.11       169.66 o                         
   7  -2  12        850.55        991.92       109.51 o                         
   8  -2  12         10.41         18.12        50.81 o                         
   9  -2  12        258.30        215.89        65.71 o                         
  -4  -1  12        741.46        757.07        76.02 o                         
  -3  -1  12          9.56        -19.01        35.01 o                         
  -2  -1  12        602.13        601.90        66.50 o                         
  -1  -1  12       2472.97       2443.31       152.47 o                         
   0  -1  12       1757.43       1780.00        91.20 o                         
   1  -1  12        264.56        271.75        26.56 o                         
   2  -1  12       3835.13       3797.26       123.80 o                         
   3  -1  12       1547.78       1618.96        84.93 o                         
   4  -1  12        147.73        150.39        29.08 o                         
   5  -1  12        378.36        392.56        27.23 o                         
   6  -1  12       2871.62       3009.68       193.84 o                         
   7  -1  12       1577.76       1698.85       139.51 o                         
   8  -1  12          0.97        -66.32        44.21 o                         
   9  -1  12        367.52        332.67        75.20 o                         
  -4   0  12        835.88        898.25        65.05 o                         
  -3   0  12         44.33         61.22        29.98 o                         
  -2   0  12        356.67        384.32        45.21 o                         
  -1   0  12       2939.36       2966.34       171.75 o                         
   0   0  12        887.91        881.80        53.68 o                         
   1   0  12          6.50         10.97        41.66 o                         
   2   0  12        986.25       1052.22        61.44 o                         
   3   0  12       3085.36       2948.03       122.54 o                         
   4   0  12       1595.40       1519.70        66.78 o                         
   5   0  12        139.93        126.98        20.33 o                         
   6   0  12       2863.02       2797.48        82.54 o                         
   7   0  12        906.55        899.03       107.50 o                         
   8   0  12        113.13        125.78        62.72 o                         
   9   0  12        149.80        194.35        59.99 o                         
  -4   1  12        857.69        853.41        62.60 o                         
  -3   1  12         45.04         14.40        29.56 o                         
  -2   1  12        340.01        380.47        43.64 o                         
  -1   1  12       2142.30       2177.18       138.50 o                         
   0   1  12       1841.92       1810.49       125.83 o                         
   1   1  12          6.84          3.82        21.93 o                         
   2   1  12       1679.58       1661.92        58.23 o                         
   3   1  12       2760.91       2706.96       140.75 o                         
   4   1  12        462.75        483.28        41.35 o                         
   5   1  12         74.76         53.16        29.81 o                         
   6   1  12       1449.70       1526.44        60.03 o                         
   7   1  12        906.75        849.90       103.12 o                         
   8   1  12        180.87         91.52        56.78 o                         
   9   1  12        370.16        399.85        78.68 o                         
  -3   2  12        141.62        141.46        48.28 o                         
  -2   2  12        340.83        371.72        44.61 o                         
  -1   2  12       2263.80       2314.26        94.15 o                         
   0   2  12       1540.14       1602.37       130.55 o                         
   1   2  12         31.30          9.68        23.26 o                         
   2   2  12       1126.04       1053.47        51.93 o                         
   3   2  12       3436.50       3471.84       139.71 o                         
   4   2  12       1233.27       1191.67        62.60 o                         
   5   2  12         62.13         80.41        31.99 o                         
   6   2  12       2440.21       2236.44       104.01 o                         
   7   2  12       1472.90       1328.91       124.99 o                         
   8   2  12        234.12        184.32        65.12 o                         
   9   2  12        328.73        414.06        56.57 o                         
  10   2  12        754.40       1138.57       125.37 o                         
  -3   3  12        207.67        205.52        39.82 o                         
  -2   3  12        304.75        309.21        42.32 o                         
  -1   3  12       1188.88       1190.06        78.55 o                         
   0   3  12        899.64        864.05        79.84 o                         
   1   3  12        142.32        132.53        47.72 o                         
   2   3  12        950.15        931.88        50.76 o                         
   3   3  12       3085.98       2923.15       124.82 o                         
   4   3  12        817.81        858.71        65.90 o                         
   5   3  12        172.68        173.93        37.72 o                         
   6   3  12       1206.89       1159.95        63.70 o                         
   7   3  12       1870.33       2096.03        86.32 o                         
   8   3  12        103.30         98.97        39.85 o                         
   9   3  12        256.05        379.18        79.07 o                         
  10   3  12        548.49        772.96       107.23 o                         
  -3   4  12         30.29         49.35        32.81 o                         
  -2   4  12         51.36         51.45        31.08 o                         
  -1   4  12       1001.14       1075.91        64.28 o                         
   0   4  12       1105.71       1132.10        66.47 o                         
   1   4  12        125.09        107.25        50.12 o                         
   2   4  12       1284.94       1227.66       101.84 o                         
   3   4  12       3012.53       2895.07       164.49 o                         
   4   4  12        836.19        889.01        56.42 o                         
   5   4  12         10.22         17.83        24.28 o                         
   6   4  12       1215.61       1291.00        66.86 o                         
   7   4  12       1477.66       1560.06       149.80 o                         
   8   4  12        360.06        455.56        85.41 o                         
   9   4  12         29.13         76.29        54.71 o                         
  -2   5  12        168.00        154.34        37.31 o                         
  -1   5  12        901.91        930.06        61.92 o                         
   0   5  12       1300.62       1261.28        69.22 o                         
   1   5  12        371.07        357.55        68.34 o                         
   2   5  12       1842.18       1880.73       129.21 o                         
   3   5  12       2057.04       2083.70       135.22 o                         
   4   5  12       1021.53        893.72        87.43 o                         
   5   5  12         23.05         12.99        30.45 o                         
   6   5  12        997.48       1009.35        72.73 o                         
   7   5  12       1886.01       1988.73       104.52 o                         
   8   5  12        255.14        408.01        77.90 o                         
   9   5  12        349.97        471.45        91.89 o                         
  -1   6  12        378.76        438.84        49.97 o                         
   0   6  12       1362.49       1282.32       104.31 o                         
   1   6  12        233.34        244.43        51.83 o                         
   2   6  12        243.31        269.36        65.40 o                         
   3   6  12       1354.99       1445.93       113.09 o                         
   4   6  12        964.86        923.78        91.45 o                         
   5   6  12        161.12        167.14        52.49 o                         
   6   6  12        221.30        198.60        56.91 o                         
   7   6  12       1714.19       1931.43       111.16 o                         
   8   6  12        386.80        394.32        81.53 o                         
   9   6  12         17.08         55.45        53.75 o                         
   0   7  12       1239.52       1114.18        68.47 o                         
   1   7  12        503.52        452.44        63.80 o                         
   2   7  12        263.66        232.54        51.37 o                         
   3   7  12       1343.84       1443.02       114.90 o                         
   4   7  12       1138.65       1008.11        96.20 o                         
   5   7  12        278.26        322.21        67.08 o                         
   6   7  12        649.11        515.88        75.92 o                         
   7   7  12       1669.48       1558.00       120.14 o                         
   8   7  12        262.10        272.74        64.85 o                         
   9   7  12          8.79          8.28        55.96 o                         
   1   8  12        409.32        359.21        61.12 o                         
   2   8  12        116.71        164.46        47.25 o                         
   3   8  12        621.17        658.56        75.14 o                         
   4   8  12       1343.47       1359.42       115.24 o                         
   5   8  12         95.81         43.31        43.96 o                         
   6   8  12        234.94        314.65        68.50 o                         
   7   8  12       1280.63       1254.85       111.15 o                         
   8   8  12        525.78        506.09        82.13 o                         
   2   9  12         16.13         22.89        42.32 o                         
   3   9  12        755.94        792.97        80.78 o                         
   4   9  12       1942.23       1823.85       127.35 o                         
   5   9  12        151.28        144.86        58.66 o                         
   6   9  12        315.77        291.74        71.91 o                         
   7   9  12       1101.45        957.58       103.87 o                         
   0  -8  13        157.66        205.80        48.30 o                         
   1  -8  13        662.82        703.20       111.55 o                         
   2  -8  13        337.44        311.15        60.22 o                         
  -1  -7  13        154.46         95.30        45.86 o                         
   0  -7  13        223.37        276.25        52.07 o                         
   1  -7  13        831.43        698.43        69.38 o                         
   2  -7  13        444.82        415.88        63.20 o                         
   3  -7  13         11.13          0.94        56.48 o                         
   4  -7  13        471.28        539.44        78.40 o                         
  -2  -6  13        763.93        802.52        82.36 o                         
  -1  -6  13        175.25        198.15        54.33 o                         
   0  -6  13        238.93        255.68        53.55 o                         
   1  -6  13       1186.37       1141.61        69.67 o                         
   2  -6  13       1123.34       1047.50        66.83 o                         
   3  -6  13          1.11         24.94        47.65 o                         
   4  -6  13        617.72        537.24        63.38 o                         
   5  -6  13        737.61        837.25        93.58 o                         
  -3  -5  13        409.68        388.19        66.94 o                         
  -2  -5  13        776.65        773.76        81.64 o                         
  -1  -5  13         25.70         80.24        43.09 o                         
   0  -5  13        186.35        231.82        49.66 o                         
   1  -5  13        864.86        918.94        95.09 o                         
   2  -5  13       1071.44       1102.69        66.40 o                         
   3  -5  13          2.35         13.08        34.00 o                         
   4  -5  13        131.77        181.60        45.40 o                         
   5  -5  13        782.45        929.70       104.40 o                         
   6  -5  13        523.07        423.19        88.24 o                         
  -3  -4  13        570.47        528.03       124.11 o                         
  -2  -4  13       1007.26        999.61        86.44 o                         
  -1  -4  13        109.73         50.49        43.11 o                         
   0  -4  13        297.78        305.58        54.16 o                         
   1  -4  13       1235.75       1262.81        84.70 o                         
   2  -4  13       1095.24       1053.23        64.68 o                         
   3  -4  13        272.12        238.54        37.33 o                         
   4  -4  13        501.60        488.60        58.26 o                         
   5  -4  13       1816.28       1920.51       102.10 o                         
   6  -4  13        466.27        501.52        91.85 o                         
   7  -4  13          1.53          0.17        56.68 o                         
  -3  -3  13        416.85        461.66        69.44 o                         
  -2  -3  13        217.20        204.22        47.82 o                         
  -1  -3  13        321.98        259.51        55.25 o                         
   0  -3  13         19.50         42.99        39.93 o                         
   1  -3  13        928.22       1039.99        79.62 o                         
   2  -3  13       1667.36       1718.97        80.21 o                         
   3  -3  13        101.76         93.54        30.77 o                         
   4  -3  13        342.67        266.77        57.89 o                         
   5  -3  13        827.86        868.39       114.46 o                         
   6  -3  13        762.79        718.46       100.90 o                         
   7  -3  13          1.17        -68.77        45.84 o                         
  -3  -2  13        156.13        257.65        53.14 o                         
  -2  -2  13        977.83       1089.29       100.07 o                         
  -1  -2  13        186.36         92.79        47.54 o                         
   0  -2  13         14.94         -7.91        37.27 o                         
   1  -2  13       1066.35       1151.58        82.90 o                         
   2  -2  13       1218.99       1197.80        67.71 o                         
   3  -2  13        240.65        222.02        35.54 o                         
   4  -2  13         88.57        124.53        29.32 o                         
   5  -2  13       1367.80       1490.71       135.39 o                         
   6  -2  13        751.54        671.03        99.29 o                         
   7  -2  13          0.40        -32.72        48.27 o                         
   8  -2  13        397.87        409.23        83.66 o                         
  -3  -1  13        560.34        543.72        67.10 o                         
  -2  -1  13        727.04        784.91        79.44 o                         
  -1  -1  13        412.39        490.35        81.45 o                         
   0  -1  13        216.01        181.62        96.51 o                         
   1  -1  13       2246.60       2194.98       112.32 o                         
   2  -1  13       2418.74       2374.57        94.94 o                         
   3  -1  13        391.59        384.80        41.46 o                         
   4  -1  13        170.95        183.69        31.40 o                         
   5  -1  13       1197.38       1152.65        76.28 o                         
   6  -1  13       1145.87       1261.93       126.15 o                         
   7  -1  13         82.07         36.81        55.82 o                         
   8  -1  13        396.49        238.56        72.82 o                         
  -3   0  13        151.76        186.64        51.41 o                         
  -2   0  13       1004.24       1105.27        84.31 o                         
  -1   0  13        600.09        560.82        86.05 o                         
   0   0  13        100.62         92.24        51.86 o                         
   1   0  13        707.51        670.01        84.88 o                         
   2   0  13       1655.41       1710.63        96.89 o                         
   3   0  13        661.27        571.74        48.63 o                         
   4   0  13          5.30         31.23        24.49 o                         
   5   0  13        850.56        883.22       111.20 o                         
   6   0  13       1000.57       1045.10       116.27 o                         
   7   0  13        355.34        318.90        75.45 o                         
   8   0  13        276.88        252.01        73.56 o                         
   9   0  13        628.93        518.27        87.91 o                         
  -3   1  13        122.88        151.59        65.52 o                         
  -2   1  13       1169.80       1069.72        84.10 o                         
  -1   1  13        946.35        842.26       103.91 o                         
   0   1  13         13.17         25.68        42.59 o                         
   1   1  13        882.91        929.83        53.68 o                         
   2   1  13       2090.40       1830.50       127.39 o                         
   3   1  13        653.04        604.97        50.71 o                         
   4   1  13        142.03        149.63        31.22 o                         
   5   1  13       1177.02       1125.86        75.31 o                         
   6   1  13       1602.40       1774.91        94.36 o                         
   7   1  13        699.48        613.22        94.03 o                         
   8   1  13        384.17        416.51        83.54 o                         
   9   1  13       1046.90       1129.42       122.56 o                         
  -3   2  13         76.67         56.72        44.44 o                         
  -2   2  13       1030.44       1004.30        83.08 o                         
  -1   2  13        876.95        861.39        95.30 o                         
   0   2  13          5.19        -40.69        41.12 o                         
   1   2  13        462.24        510.98        74.93 o                         
   2   2  13       1716.34       1484.28       114.25 o                         
   3   2  13        945.49        780.54        84.87 o                         
   4   2  13         14.61         26.03        27.88 o                         
   5   2  13       2114.00       2107.99       103.02 o                         
   6   2  13       2134.93       2087.61       103.52 o                         
   7   2  13        402.04        423.92        84.48 o                         
   8   2  13        219.95        167.47        69.40 o                         
   9   2  13        736.05        809.79       111.79 o                         
  -2   3  13        601.84        628.34        72.26 o                         
  -1   3  13        431.63        400.35        61.46 o                         
   0   3  13         55.67         31.59        38.93 o                         
   1   3  13        381.88        452.04        74.58 o                         
   2   3  13       1389.73       1396.95       112.34 o                         
   3   3  13       1117.94       1100.75        99.01 o                         
   4   3  13         72.55         34.51        40.76 o                         
   5   3  13       1219.35       1156.71        77.90 o                         
   6   3  13       2009.27       2060.84        88.19 o                         
   7   3  13        475.88        445.70        45.75 o                         
   8   3  13        117.08         86.09        41.74 o                         
   9   3  13        643.97        818.12       115.27 o                         
  -2   4  13        747.74        762.02        80.31 o                         
  -1   4  13        925.05        906.10        79.62 o                         
   0   4  13        103.68         55.02        44.94 o                         
   1   4  13        413.82        333.74        67.29 o                         
   2   4  13       2815.51       2704.28       164.73 o                         
   3   4  13       1370.63       1208.73       104.06 o                         
   4   4  13        251.09        227.13        57.64 o                         
   5   4  13        951.59        911.89        99.21 o                         
   6   4  13       1649.22       1679.98        96.72 o                         
   7   4  13        326.49        392.43        68.75 o                         
   8   4  13         24.59        109.00        58.20 o                         
   9   4  13        850.27       1010.48       127.65 o                         
  -1   5  13        722.31        715.54        74.89 o                         
   0   5  13        157.61        163.32        47.31 o                         
   1   5  13        312.65        277.91        54.61 o                         
   2   5  13       1185.30       1246.50       108.12 o                         
   3   5  13        687.37        600.75        85.17 o                         
   4   5  13         49.57         25.33        46.59 o                         
   5   5  13        309.08        293.14        63.95 o                         
   6   5  13       1558.46       1558.66       118.96 o                         
   7   5  13        662.92        628.00        64.79 o                         
   8   5  13        191.12        198.88        72.37 o                         
   9   5  13        772.22        872.55       120.75 o                         
   0   6  13        181.93        163.89        51.44 o                         
   1   6  13         44.96         43.36        42.33 o                         
   2   6  13       1454.17       1177.63        91.08 o                         
   3   6  13       1634.36       1554.36       123.58 o                         
   4   6  13          1.72         -7.67        42.76 o                         
   5   6  13        283.33        303.81        64.35 o                         
   6   6  13       1339.19       1377.43       111.99 o                         
   7   6  13        575.19        583.66        79.71 o                         
   8   6  13         38.70         -3.13        36.26 o                         
   1   7  13         40.89        103.75        46.29 o                         
   2   7  13       1048.56        856.83       132.97 o                         
   3   7  13        870.44        705.80        90.49 o                         
   4   7  13        106.00        129.36        54.15 o                         
   5   7  13        386.79        450.41        77.27 o                         
   6   7  13       1307.96       1168.66       110.25 o                         
   7   7  13        282.68        252.12        64.54 o                         
   8   7  13          0.21        -54.93        45.45 o                         
   2   8  13       1109.03       1158.92        93.80 o                         
   3   8  13       1095.61        916.21        88.72 o                         
   4   8  13         53.87          0.92        45.33 o                         
   5   8  13        241.91        215.98        64.72 o                         
   6   8  13       1112.03       1123.26       111.60 o                         
   7   8  13        663.71        659.65        89.73 o                         
   0  -6  14        784.14        633.87        73.26 o                         
   1  -6  14        439.34        382.89        59.80 o                         
   2  -6  14         35.08         89.58        46.61 o                         
   3  -6  14        476.68        533.58        88.86 o                         
   4  -6  14        691.23        670.67        71.37 o                         
  -1  -5  14        215.33        230.11        54.18 o                         
   0  -5  14        558.16        591.02        70.09 o                         
   1  -5  14        596.82        601.28        68.68 o                         
   2  -5  14         17.81          0.36        30.42 o                         
   3  -5  14        484.86        486.69        74.54 o                         
   4  -5  14        816.78        790.13        76.93 o                         
   5  -5  14        420.45        451.53        96.62 o                         
  -2  -4  14        120.88         86.63        53.15 o                         
  -1  -4  14        132.25        167.10        51.54 o                         
   0  -4  14        685.10        783.82        78.52 o                         
   1  -4  14        672.36        651.10        67.72 o                         
   2  -4  14         87.81         89.63        33.20 o                         
   3  -4  14        674.42        698.05        58.03 o                         
   4  -4  14       1896.24       1933.81       108.47 o                         
   5  -4  14        340.15        311.71        84.06 o                         
   6  -4  14          0.87        -16.61        60.13 o                         
  -2  -3  14         99.59         35.12        46.05 o                         
  -1  -3  14          2.67        -32.52        38.55 o                         
   0  -3  14        346.92        386.43        60.03 o                         
   1  -3  14        815.01        760.85        73.37 o                         
   2  -3  14         92.80         78.00        38.19 o                         
   3  -3  14        799.91        770.42        57.31 o                         
   4  -3  14        726.75        820.87       122.27 o                         
   5  -3  14        549.73        517.88        95.01 o                         
   6  -3  14         11.74          5.06        58.63 o                         
   7  -3  14        412.68        349.75        86.23 o                         
  -2  -2  14        431.51        360.69        56.46 o                         
  -1  -2  14         81.45        -15.21        66.90 o                         
   0  -2  14       1539.01       1618.89       216.02 o                         
   1  -2  14       1485.91       1471.37        94.48 o                         
   2  -2  14         30.19        -24.74        33.19 o                         
   3  -2  14        685.98        675.09        53.67 o                         
   4  -2  14       1134.39       1226.08        65.71 o                         
   5  -2  14        899.28        865.83       116.22 o                         
   6  -2  14         12.41        -13.62        55.87 o                         
  -2  -1  14        240.53        225.06        62.36 o                         
  -1  -1  14          1.50        -61.61        92.81 o                         
   0  -1  14       1374.23       1486.53       123.76 o                         
   1  -1  14        855.05        952.94        80.15 o                         
   2  -1  14        550.94        446.90        57.99 o                         
   3  -1  14         57.29         80.00        30.34 o                         
   4  -1  14       1061.93       1073.60        61.73 o                         
   5  -1  14        808.12        698.29        66.60 o                         
   6  -1  14         37.66         36.97        58.86 o                         
   7  -1  14        349.50        192.82        73.58 o                         
   8  -1  14        574.41        506.71        97.25 o                         
  -2   0  14        342.89        326.74        59.81 o                         
  -1   0  14         35.52          0.65        41.22 o                         
   0   0  14       1153.31       1029.77       105.82 o                         
   1   0  14       1236.17       1184.67        88.61 o                         
   2   0  14        419.40        415.47        58.95 o                         
   3   0  14        131.67         98.88        39.41 o                         
   4   0  14        820.49        925.63        85.49 o                         
   5   0  14        660.95        629.21        63.57 o                         
   6   0  14         65.59        -18.02        55.79 o                         
   7   0  14        512.67        593.50        98.47 o                         
   8   0  14        820.58        814.16       109.94 o                         
  -2   1  14        457.54        442.92        66.15 o                         
  -1   1  14         58.50         35.47        43.73 o                         
   0   1  14        775.94        805.58        98.41 o                         
   1   1  14       1136.51       1142.33       108.07 o                         
   2   1  14        562.21        584.51        67.23 o                         
   3   1  14         48.75         59.59        35.68 o                         
   4   1  14       1389.39       1303.70        84.65 o                         
   5   1  14       1070.26        948.16       113.09 o                         
   6   1  14         63.98         13.44        32.58 o                         
   7   1  14        325.12        281.75        81.80 o                         
   8   1  14        807.67        598.64       102.67 o                         
  -1   2  14         44.90         20.44        43.51 o                         
   0   2  14        268.21        353.76        75.01 o                         
   1   2  14        793.12        833.41        99.25 o                         
   2   2  14        566.52        505.90        79.06 o                         
   3   2  14         37.81         38.85        47.01 o                         
   4   2  14       1799.61       1513.01       116.09 o                         
   5   2  14       1032.68       1090.68        77.44 o                         
   6   2  14          6.57          8.28        34.35 o                         
   7   2  14         96.77        128.55        67.84 o                         
   8   2  14        953.59        907.32       121.82 o                         
  -1   3  14          4.21         26.96        40.11 o                         
   0   3  14        431.58        443.59        78.86 o                         
   1   3  14        840.14        821.55        99.91 o                         
   2   3  14        580.43        475.73        79.26 o                         
   3   3  14         64.06         15.44        45.37 o                         
   4   3  14       1433.76       1318.48       112.46 o                         
   5   3  14        762.67        698.40        84.20 o                         
   6   3  14        172.51        178.81        37.24 o                         
   7   3  14          3.28         28.98        40.67 o                         
   8   3  14        762.63        882.16       169.74 o                         
   0   4  14        206.91        236.97        55.37 o                         
   1   4  14        973.64        853.07       102.32 o                         
   2   4  14       1073.34        830.23       100.71 o                         
   3   4  14        179.09        171.95        57.94 o                         
   4   4  14        792.87        910.87        94.72 o                         
   5   4  14       1028.53        986.75       100.10 o                         
   6   4  14        202.76        145.41        54.97 o                         
   7   4  14         16.36        -13.32        38.32 o                         
   8   4  14        918.11       1144.74       141.79 o                         
   0   5  14        120.52        161.73        63.20 o                         
   1   5  14        889.13        799.99        82.55 o                         
   2   5  14        326.23        285.79        70.38 o                         
   3   5  14         54.41         33.90        46.97 o                         
   4   5  14        186.58        208.89        62.33 o                         
   5   5  14       1187.04       1174.20       109.45 o                         
   6   5  14        549.98        615.78        87.28 o                         
   7   5  14          1.41         25.38        42.20 o                         
   8   5  14        629.55        766.28       117.89 o                         
   1   6  14        863.74        862.64        86.67 o                         
   2   6  14       1034.45        810.18        93.82 o                         
   3   6  14         21.49         -7.51        43.84 o                         
   4   6  14        526.14        350.59        73.73 o                         
   5   6  14       1005.29        888.11        96.62 o                         
   6   6  14        666.00        635.65        89.83 o                         
   7   6  14         20.25        -21.30        48.23 o                         
   3   7  14         70.45        115.07        59.06 o                         
   4   7  14        330.87        264.15        68.20 o                         
   5   7  14       1169.86       1231.86       114.11 o                         
   6   7  14        403.74        337.10        73.04 o                         
   2  -5  15        299.79        341.50        61.98 o                         
   3  -5  15        906.37        780.28        79.80 o                         
   0  -4  15        427.96        448.62        82.40 o                         
   1  -4  15         96.94        126.25        90.08 o                         
   2  -4  15        198.32        264.94        51.38 o                         
   3  -4  15       1105.61       1219.89        92.26 o                         
   4  -4  15        348.82        463.46        93.81 o                         
   0  -3  15        470.49        418.66        65.12 o                         
   1  -3  15         66.17         58.17        44.78 o                         
   2  -3  15        220.86        243.69        50.71 o                         
   3  -3  15        950.09       1010.38        79.28 o                         
   4  -3  15        843.41        846.92       123.23 o                         
   5  -3  15          0.38        -51.79        57.72 o                         
   0  -2  15       1086.75       1105.98        94.51 o                         
   1  -2  15        294.91        290.56        53.06 o                         
   2  -2  15        488.70        351.27        55.17 o                         
   3  -2  15       1006.73       1151.59       136.67 o                         
   4  -2  15       1020.88       1005.20        81.42 o                         
   5  -2  15         33.28        -53.42        56.16 o                         
   6  -2  15        287.19        295.05        84.24 o                         
  -1  -1  15        479.98        355.04        58.40 o                         
   0  -1  15        552.92        449.00        66.61 o                         
   1  -1  15        298.55        237.76        54.33 o                         
   2  -1  15         32.60         70.11        41.21 o                         
   3  -1  15        965.33       1074.46       107.60 o                         
   4  -1  15       1161.46       1084.43        82.69 o                         
   5  -1  15         32.66         -3.41        61.13 o                         
   6  -1  15        351.08        442.16        94.16 o                         
   7  -1  15        514.44        400.14        92.80 o                         
   0   0  15       1120.66       1063.32        90.88 o                         
   1   0  15        372.81        173.79        51.39 o                         
   2   0  15        245.99        203.20        50.77 o                         
   3   0  15       1263.29       1352.96        88.48 o                         
   4   0  15        997.26        963.36       103.17 o                         
   5   0  15        109.02         72.67        40.88 o                         
   6   0  15        243.99        254.34        73.36 o                         
   7   0  15       1079.60        883.99       124.45 o                         
   0   1  15       1137.62       1074.50       113.79 o                         
   1   1  15        148.29        161.70        60.64 o                         
   2   1  15         19.74        -53.36        39.20 o                         
   3   1  15       1120.89       1149.56        85.91 o                         
   4   1  15       1453.79       1454.57       118.39 o                         
   5   1  15         95.12         62.65        36.66 o                         
   6   1  15        438.62        393.59        91.12 o                         
   7   1  15        857.97        825.87       114.78 o                         
   0   2  15        812.89        796.93        84.27 o                         
   1   2  15        194.45        202.53        67.05 o                         
   2   2  15          0.67         27.45        43.53 o                         
   3   2  15        820.81        713.16        92.09 o                         
   4   2  15       1548.62       1591.38       127.51 o                         
   5   2  15         87.57         84.05        52.44 o                         
   6   2  15        171.26        159.51        42.88 o                         
   7   2  15       1093.08        912.76       125.79 o                         
   1   3  15        406.08        403.42        80.86 o                         
   2   3  15          0.49         -3.38        45.32 o                         
   3   3  15       1081.24       1014.07       106.13 o                         
   4   3  15       1363.28       1321.12       114.77 o                         
   5   3  15         45.94         -6.18        45.75 o                         
   6   3  15        174.49        204.72        60.96 o                         
   7   3  15        848.03        901.22        87.69 o                         
   1   4  15        550.03        511.58       134.85 o                         
   2   4  15          0.00        -63.94        44.50 o                         
   3   4  15        423.82        379.37        75.62 o                         
   4   4  15        883.40        790.71        98.56 o                         
   5   4  15        259.63        274.14        63.10 o                         
   6   4  15         99.83        142.43        51.10 o                         
   2   5  15         48.07         25.29        51.11 o                         
   3   5  15        317.54        259.07        70.08 o                         
   5   5  15        277.42        231.93        66.52 o                         
   6   5  15         29.14         59.50        54.32 o                         
   2  -2  16        501.13        620.23        69.32 o                         
   3  -2  16        378.80        254.89        71.28 o                         
   2  -1  16        399.94        476.59        64.17 o                         
   3  -1  16        521.20        410.16        79.60 o                         
   4  -1  16        111.39         77.32        54.26 o                         
   5  -1  16        351.75        305.47        89.85 o                         
   2   0  16        498.92        455.65        65.53 o                         
   3   0  16        454.70        392.08        76.07 o                         
   4   0  16        172.36        240.43        60.14 o                         
   2   1  16        482.91        462.15        66.98 o                         
   3   1  16        800.00        675.47        94.63 o                         
   4   1  16        250.40        173.21        61.87 o                         
   5   1  16        360.51        371.79        70.38 o                         
   3   2  16        813.43        674.14        93.95 o                         
   4   2  16        216.75        173.42        57.56 o                         
   5   2  16        103.74        133.62        57.61 o                         
   4   3  16         88.49         54.99        57.96 o                         
   5   3  16         92.64         95.64        52.40 o                         
                                                                                
